# Supplementary material for: Metabolic consequences of interleukin-6 challenge in developing neurons and astroglia
Source: J Neuroinflammation. 2014 Nov 6;11:183. doi: 10.1186/s12974-014-0183-6 (PMC4233071; doi:10.1186/s12974-014-0183-6)
Supplement: Additional file 6: — Dataset 1. Baseline astroglia and neurons, secreted and consumed – all data. [file 12974_2014_183_MOESM6_ESM.xls]

## Sheet: Suppl Mat 1 
m/z	Retention Time	ALR neuron	ALR glia	Neuron pval	Glia pval	Consumed Neurons	Consumed Glia
948.409	689.351	0.724515	4.45982	0.00154778	1.65421e-14	NO	no
604.247	663.332	0.533702	4.14857	0.0224533	5.01061e-13	NO	no
1198.15	669.165	0.461155	4.27084	0.0471522	7.02656e-16	NO	no
1286.14	698.679	0.570132	3.83321	0.0185565	5.34271e-14	NO	no
1316.14	708.009	0.915883	3.6733	6.17633e-05	4.89694e-16	NO	no
891.912	663.734	0.584835	5.54907	0.0068272	5.95528e-16	NO	no
1007.38	710.24	0.854319	4.23932	0.0230049	2.24225e-10	NO	no
775.361	697.462	0.539532	4.13479	0.00446835	3.48005e-17	NO	no
946.912	690.485	0.674744	5.36678	0.000633371	9.15169e-17	NO	no
947.16	688.547	0.565035	5.16383	0.00231919	1.98924e-18	NO	no
947.662	690.073	0.574583	4.69362	0.00361663	2.65068e-16	NO	no
674.209	712.089	0.359211	5.604	0.0393747	1.88915e-18	NO	no
1227.14	678.495	0.617176	4.2736	0.0155885	1.1594e-12	NO	no
1300.81	702.974	0.404291	3.35884	0.00899633	2.40203e-16	NO	no
925.664	678.676	0.570874	4.90129	0.00330049	8.76785e-16	NO	no
930.14	679.048	0.444317	3.85818	0.0287711	2.27045e-15	NO	no
827.065	719.946	1.08676	5.08864	0.031725	1.46164e-09	NO	no
1212.81	674.136	0.402177	3.81592	0.0274891	2.99151e-18	NO	no
925.164	678.944	0.538445	5.27055	0.0119917	8.1693e-16	NO	no
1068.91	735.085	0.736628	3.94617	0.0174474	6.09249e-16	NO	no
733.507	742.362	0.473272	4.81057	0.0390485	1.08491e-14	NO	no
1228.15	677.21	0.475406	3.78936	0.0285852	5.84888e-14	NO	no
958.91	693.489	0.768441	4.71573	0.00252866	1.60765e-14	NO	no
721.408	664.325	0.580911	4.11189	0.0194955	2.52255e-12	NO	no
1131.78	642.278	0.559067	4.28059	0.0200493	2.90539e-15	NO	no
892.666	663.6	0.619825	5.1246	0.00116247	1.83774e-19	NO	no
822.966	720.185	0.794318	5.83144	0.00093199	4.68705e-16	NO	no
1013.16	716.899	0.400137	4.618	0.0214595	2.7557e-16	NO	no
871.669	652.643	0.547794	4.1754	0.0204824	5.59152e-15	NO	no
1227.48	679.134	0.754238	4.25239	0.00692268	3.05699e-13	NO	no
837.669	637.202	0.660676	5.3383	0.0195585	5.90111e-14	NO	no
893.653	663.175	0.752208	4.41726	0.0127221	6.81026e-12	NO	no
892.913	662.872	0.931833	5.43555	0.00575274	5.18505e-13	NO	no
1241.81	683.736	0.511446	3.95566	0.00281709	4.40647e-15	NO	no
622.776	679	0.384534	5.92771	0.0473578	1.83622e-19	NO	no
671.264	712.813	0.600963	5.33727	0.013237	2.20576e-16	NO	no
882.408	658.26	1.01054	5.13482	0.00472982	3.04273e-13	NO	no
1257.48	689.075	0.88494	3.80706	0.00334964	2.45921e-12	NO	no
778.968	697.719	0.62116	5.70236	0.00099699	8.24381e-18	NO	no
903.667	668.895	0.511947	4.97549	0.0113373	3.77343e-17	NO	no
1344.8	717.417	0.582302	3.37908	0.02193	1.80698e-15	NO	no
893.363	748.096	0.577031	4.94939	0.00589998	1.2866e-15	NO	no
637.501	688.598	0.446787	5.94256	0.0237975	8.46165e-17	NO	no
770.974	694.267	0.586635	4.87328	0.0234686	9.75966e-14	NO	no
1184.15	663.457	0.485939	4.23794	0.0421859	3.20452e-16	NO	no
957.389	689.518	0.409883	3.52618	0.0278117	9.47327e-14	NO	no
1168.48	658.631	0.601365	4.30475	0.00165827	2.38975e-16	NO	no
936.165	684.03	0.433374	4.86259	0.0253655	2.94093e-17	NO	no
595.988	764.934	1.36072	6.54512	0.0146152	4.99946e-11	NO	no
1199.14	667.126	0.745944	4.07882	0.00480733	1.56747e-12	NO	no
677.731	711.88	1.29213	5.5041	0.00501432	1.87038e-13	NO	no
1139.15	648.065	0.711107	4.79244	0.0319301	1.23637e-11	NO	no
778.769	698.988	0.667382	5.62871	0.000388939	1.58364e-17	NO	no
734.771	673.336	0.638564	6.00302	0.00271457	2.97575e-17	NO	no
1300.47	703.218	0.651887	3.82342	0.00189827	1.14992e-13	NO	no
1403.46	731.689	0.562451	3.72956	0.0332697	3.69912e-13	NO	no
713.768	663.555	1.01426	5.50023	0.00534552	1.10116e-12	NO	no
796.57	707.665	0.554476	5.58195	0.0348128	3.60198e-14	NO	no
1035.16	725.298	0.498888	4.37517	0.00987899	1.80918e-15	NO	no
935.912	683.959	0.518562	5.11209	0.0251265	2.87389e-15	NO	no
869.916	653.368	0.440982	5.48319	0.014356	4.18064e-17	NO	no
697.834	725.849	0.811572	4.88228	0.00866875	1.23884e-13	NO	no
753.171	684.808	0.566837	5.35739	0.00927982	2.70772e-16	NO	no
914.912	672.524	0.384434	4.79506	0.00942886	1.64208e-17	NO	no
1109.82	636.925	0.649778	4.90096	0.00269876	1.057e-16	NO	no
980.908	703.458	0.63207	4.58196	0.0293792	5.34903e-12	NO	no
620.512	679.61	0.610683	4.91009	0.0112578	6.4291e-15	NO	no
600.033	725.236	0.968932	5.38726	0.0165135	2.45646e-12	NO	no
717.372	663.295	0.50245	5.81905	0.0125644	6.03422e-19	NO	no
853.55	731.526	1.23654	5.29839	0.0206082	2.00123e-09	NO	no
1315.47	708.072	0.694235	3.77368	0.0216487	1.24376e-12	NO	no
1002.16	712.615	0.50224	4.64824	0.0132135	7.92624e-15	NO	no
1110.15	638.428	0.601725	4.7078	0.00670069	7.06559e-16	NO	no
673.173	637.475	0.493364	5.89886	0.0113206	4.10242e-19	NO	no
828.157	723.467	0.754882	4.81383	0.0124489	9.5145e-13	NO	no
608.008	668.517	0.429651	5.86518	0.0433489	4.99758e-18	NO	no
652.21	698.264	0.46246	5.75339	0.000728372	3.26578e-20	NO	no
836.918	637.257	0.77704	5.85414	0.000307537	3.26959e-17	NO	no
743.77	678.671	0.507658	5.62774	0.0144048	2.70481e-16	NO	no
752.568	683.879	0.468135	5.80712	0.000903015	2.33182e-19	NO	no
814.167	716.773	0.508094	5.62594	0.0331577	7.89068e-15	NO	no
646.408	696.967	0.559699	4.2226	0.0134745	4.88042e-16	NO	no
754.24	217.409	1.7733	0.648742	3.73972e-08	0.000189938	NO	no
840.566	728.395	0.549137	5.51864	0.0308094	2.87388e-14	NO	no
762.229	754.19	0.571452	5.18163	0.0197633	1.04111e-16	NO	no
732.802	742.253	0.591421	5.59858	0.0123047	1.99885e-15	NO	no
806.174	712.242	0.674281	4.72916	0.00392063	3.14258e-14	NO	no
946.179	764.178	0.448612	4.14449	0.0128167	3.30645e-14	NO	no
678.716	717.141	0.949683	5.24863	0.00186462	6.2098e-13	NO	no
914.664	675.477	0.502902	5.1929	0.0191146	1.59323e-15	NO	no
707.994	732.359	0.882144	5.56392	0.0342331	3.07943e-11	NO	no
980.161	703.012	0.555269	4.66461	0.000507714	4.04454e-19	NO	no
725.503	738.627	0.341069	5.40238	0.0204562	6.72804e-19	NO	no
768.237	124.014	4.03587	1.63907	5.54773e-10	3.77793e-08	NO	no
620	678.557	0.445694	6.12421	0.0438046	1.06793e-17	NO	no
904.498	557.201	0.923724	5.07906	0.0262066	1.84281e-10	NO	no
608.198	668.623	0.486988	5.48951	0.00916935	6.54975e-18	NO	no
630.201	683.82	0.409794	5.54125	0.0217162	1.23877e-17	NO	no
637.975	615.667	0.619663	6.05089	0.0293951	1.97649e-14	NO	no
709.174	659.844	0.804839	5.46643	0.00499255	3.17399e-14	NO	no
726.966	668.623	0.467777	5.1702	0.0359479	1.34394e-15	NO	no
605.26	668.838	0.461771	5.31627	0.00695792	4.06142e-17	NO	no
913.912	675.365	0.481992	5.60103	0.00408894	4.33588e-17	NO	no
958.161	693.814	0.455911	4.90311	0.0112763	1.21598e-16	NO	no
699.572	653.253	0.353829	5.82966	0.0477869	7.0204e-18	NO	no
718.216	735.73	0.442997	5.44412	0.00538188	2.59145e-20	NO	no
710.779	732.217	0.379782	5.59509	0.0317928	3.25712e-17	NO	no
914.163	673.747	0.412202	5.40647	0.00437174	3.60999e-19	NO	no
611.938	732.293	0.371426	5.39283	0.0267322	9.4686e-18	NO	no
600.735	663.653	0.587112	5.73192	5.10549e-05	3.8842e-20	NO	no
831.769	725.152	0.614988	5.28079	0.000255963	3.47913e-18	NO	no
875.145	653.182	0.538886	4.46596	0.021792	2.37707e-17	NO	no
648.128	838.628	0.646082	4.77113	0.0335918	3.82785e-13	NO	no
858.915	648.373	0.466937	5.6711	0.0106486	4.39472e-17	NO	no
1329.8	713.412	0.633286	3.32577	0.018444	1.69547e-11	NO	no
770.168	693.722	0.736651	5.86351	0.000753214	4.17433e-17	NO	no
1359.47	720.51	0.658974	4.04794	0.0154533	5.5023e-13	NO	no
664.003	708.037	0.767394	5.92314	0.0118029	8.7955e-15	NO	no
581.931	716.716	0.605234	5.37421	0.0265219	2.52028e-14	NO	no
681.501	716.273	0.671611	5.76104	0.00346327	9.90829e-16	NO	no
590.58	720.825	0.493614	5.52965	0.0154182	1.11113e-16	NO	no
991.161	707.982	0.531459	4.78047	0.0362016	4.9496e-13	NO	no
770.775	693.886	0.564247	5.25717	0.0246782	1.07661e-15	NO	no
948.496	575.272	0.975961	5.11791	0.00408734	7.79207e-14	NO	no
719.009	735.833	0.828671	5.21431	0.00526707	6.79692e-14	NO	no
627.258	683.978	0.62776	5.33755	0.00247089	5.01459e-16	NO	no
634.575	615.116	0.533426	4.57837	0.007747	1.03869e-15	NO	no
805.368	711.852	0.62661	5.43136	0.000737227	8.95821e-18	NO	no
596.93	724.823	0.529286	5.53001	0.0316551	7.12252e-15	NO	no
847.916	641.685	0.575207	5.63991	0.0131571	2.12451e-17	NO	no
580.496	712.773	0.71977	5.57176	0.0270661	4.25806e-14	NO	no
597.824	663.872	0.502686	5.58753	0.00737397	1.41822e-17	NO	no
753.999	683.577	0.938666	5.09827	0.0097019	5.41479e-12	NO	no
1330.14	711.985	0.640358	3.71553	0.0104298	3.05608e-13	NO	no
1081.16	627.066	0.69106	4.92065	0.00545113	1.25175e-13	NO	no
1418.13	735.405	0.672193	3.22227	0.0375665	2.83195e-09	NO	no
612.696	673.804	0.510376	5.61725	0.00507697	1.1358e-18	NO	no
781.919	609.766	0.408432	5.65577	0.0367096	7.82797e-17	NO	no
264.241	64.6033	1.22747	0.789427	2.28902e-05	2.96959e-06	NO	no
875.771	741.977	0.43355	4.98843	0.0138553	6.59958e-16	NO	no
696.21	724.53	0.416478	5.42756	0.00892027	9.8242e-18	NO	no
653.005	698.476	0.67148	5.16134	0.0104458	1.10058e-14	NO	no
761.17	689.138	0.53059	5.71162	0.0053435	2.26319e-16	NO	no
629.174	610.214	0.676165	5.84044	0.00870599	1.12022e-15	NO	no
636.995	745.288	0.709239	5.79535	6.06245e-05	5.53367e-17	NO	no
725.994	668.996	0.626067	6.11392	0.00131244	2.9309e-17	NO	no
804.672	621.346	0.838482	5.61565	0.0186376	4.506e-13	NO	no
692.258	720.082	0.949505	4.37086	0.00384195	1.08263e-11	NO	no
687.375	647.676	0.434478	4.80681	0.0310096	2.80567e-15	NO	no
666.781	707.688	0.567174	5.92189	0.00834243	1.63512e-16	NO	no
794.411	614.997	0.61857	4.27137	0.0143782	1.3606e-13	NO	no
668.52	759.661	0.637085	5.46134	0.012966	2.75736e-14	NO	no
1065.82	620.689	0.829864	5.50059	0.0161745	1.82262e-12	NO	no
681.976	643.46	0.637068	5.96786	0.0122157	6.92861e-15	NO	no
849.367	732.276	0.53945	5.30428	0.000182269	6.42699e-18	NO	no
137.081	96.9283	0.703187	1.379	2.00544e-06	5.56311e-09	NO	no
779.77	698.679	0.407668	4.91368	0.0403062	4.9066e-15	NO	no
740.22	745.181	0.69294	5.40101	0.00187112	3.16815e-16	NO	no
659.505	703.298	0.559095	5.88391	0.00222528	1.321e-16	NO	no
644.761	693.815	0.467496	5.94957	0.0191651	2.24646e-17	NO	no
793.672	615.834	0.843171	5.74031	0.00945536	5.7547e-14	NO	no
761.372	687.74	0.437048	5.64021	0.0352233	5.99174e-16	NO	no
556.743	632.118	0.388435	4.33613	0.0054591	2.76706e-16	NO	no
792.919	616.013	0.659703	5.83585	0.000326003	1.39874e-17	NO	no
656.708	703.644	0.703293	5.17075	0.00371196	1.43749e-15	NO	no
708.574	657.665	0.464673	5.81112	0.0341444	5.66512e-17	NO	no
675.002	712.242	0.722922	5.44076	0.00718174	3.28331e-15	NO	no
618.219	735.839	0.485299	5.79928	0.0115252	1.08132e-16	NO	no
825.918	631.918	0.512227	5.66665	0.00191294	8.08081e-19	NO	no
664.375	632.341	0.359424	5.79319	0.0406193	2.19556e-18	NO	no
584.263	716.934	0.480621	5.08222	0.00949767	8.05068e-17	NO	no
737.92	587.538	0.85923	5.90214	0.0161187	1.00296e-12	NO	no
803.918	621.022	0.833245	6.00543	0.000730859	3.24576e-15	NO	no
919.163	562.756	0.347648	3.85134	0.0487741	3.91219e-15	NO	no
615.506	674.079	0.447884	6.07927	0.0306855	1.28049e-16	NO	no
576.508	647.948	0.448816	4.19155	0.0498184	9.05964e-14	NO	no
578.744	648.381	0.621925	5.64633	0.000746373	3.13213e-17	NO	no
586.677	716.934	0.357209	5.44098	0.0298833	7.17798e-17	NO	no
664.291	231.569	2.86337	1.21983	3.63606e-08	8.42366e-05	NO	no
688.782	720.808	0.544901	5.69862	7.97448e-05	8.78505e-18	NO	no
561.547	698.677	0.904501	5.1422	0.00874679	6.24018e-12	NO	no
963.16	581.496	0.53126	4.13141	0.0206267	2.16012e-13	NO	no
690.773	648.668	0.599113	6.1221	0.00790586	8.29948e-16	NO	no
575.549	712.999	0.702447	4.95489	0.0302208	4.51653e-12	NO	no
646.772	621.293	0.64959	6.04922	0.00335159	4.65523e-17	NO	no
647.581	621.172	0.667074	4.98942	0.00783907	1.71393e-13	NO	no
706.234	774.276	0.941541	5.00902	0.0248652	1.01514e-10	NO	no
642.002	693.276	0.530458	5.88086	0.0220778	1.03601e-15	NO	no
748.331	748.35	0.410756	4.37119	0.0265206	1.25649e-13	NO	no
992.827	594.17	1.19796	5.71609	0.0169183	4.55556e-10	NO	no
575.818	647.926	0.535261	5.44869	0.0146469	2.15695e-15	NO	no
552.925	693.197	1.16726	5.38286	0.00138083	2.74698e-15	NO	no
728.234	223.894	2.10283	0.674021	8.81505e-08	0.000724531	NO	no
553.981	632.39	0.95006	5.72742	0.0201187	4.70484e-11	NO	no
411.074	114.747	0.401077	1.19198	0.00410031	2.30921e-06	NO	no
758.271	213.182	2.006	0.683566	6.12288e-08	0.000270503	NO	no
620.373	604.906	0.45088	5.76433	0.0412308	8.4411e-15	NO	no
732.266	216.861	3.82847	1.82727	8.91362e-11	1.26008e-06	NO	no
756.253	217.918	2.12428	0.835447	2.27882e-08	8.33803e-05	NO	no
782.248	210.099	2.94126	1.39414	1.35094e-09	1.09775e-06	NO	no
786.278	208.701	1.71685	0.47742	4.28427e-07	0.00631522	NO	no
718.254	130.134	1.07774	2.67149	0.000356469	7.64596e-08	NO	no
577.305	130.307	0.340573	1.15959	0.00869585	4.93143e-05	NO	no
706.27	224.061	3.43921	1.51162	2.48206e-09	1.80556e-06	NO	no
719.254	130.06	1.12609	2.30895	0.00028329	2.088e-07	NO	no
707.278	224.204	2.57072	0.811069	5.31762e-08	0.000931172	NO	no
266.056	112.802	1.41148	1.86923	9.39359e-09	6.4002e-07	NO	no
733.273	217.151	2.42706	0.595159	2.60916e-09	0.00862673	NO	no
783.256	210.57	2.13986	0.571004	5.57007e-08	0.0120456	NO	no
761.281	213.223	3.5996	1.3337	3.83878e-10	2.70707e-05	NO	no
760.278	212.699	4.69838	2.23906	2.38337e-11	2.76723e-07	NO	no
112.09	112.303	0.950102	2.47869	1.2935e-05	7.83089e-06	NO	no
734.281	218.158	3.0694	1.3063	1.95931e-06	0.000644082	NO	no
522.192	359.095	2.51248	1.86152	1.51972e-11	0.000607563	NO	no
494.182	367.998	3.18153	1.00512	2.68078e-13	0.027841	NO	no
496.193	365.754	3.23311	1.53726	1.34556e-16	0.00626984	NO	no
1035.91	724.791	0.4025	3.94165	0.0432347	6.75751e-16	NO	no
1003.67	711.535	0.639485	3.92147	0.0475974	1.90553e-12	NO	no
969.16	698.482	0.452	4.92241	0.0481005	3.61202e-15	NO	no
1153.82	653.686	0.598585	4.65716	0.0167265	5.29021e-13	NO	no
903.166	668.51	0.437077	5.20531	0.0406124	4.35992e-15	NO	no
814.989	716.934	0.41835	4.59858	0.0433699	4.51633e-15	NO	no
1022.5	603.335	0.407523	4.15604	0.0488458	1.85989e-16	NO	no
700.372	653.986	0.354195	4.95324	0.047225	1.97199e-15	NO	no
1111.47	637.853	0.602925	3.73809	0.0348457	7.6726e-11	NO	no
881.167	658.294	0.431707	5.59236	0.0478092	1.73371e-15	NO	no
561.246	637.5	0.493588	4.95482	0.0342714	1.22746e-14	NO	no
711.507	732.06	0.509825	4.92801	0.046769	1.61829e-14	NO	no
667.505	708.032	0.609363	5.40101	0.0401891	8.21083e-14	NO	no
615.69	735.842	0.421075	5.19456	0.0437624	4.55493e-15	NO	no
663.804	707.067	0.677354	5.62396	0.0364149	1.07645e-12	NO	no
655.574	626.708	0.453747	5.91638	0.0411317	2.55519e-15	NO	no
564.006	638.107	1.08539	6.3601	0.0294729	3.99932e-11	NO	no
798.144	614.812	0.817075	4.92325	0.0374415	2.81555e-11	NO	no
285.072	74.5385	1.31264	-1.03039	2.87695e-07	1.47172e-07	NO	yes
184.016	215.357	0.7714	-1.43384	1.84731e-05	1.4076e-05	NO	yes
437.084	66.5409	0.327056	-0.990095	0.0384599	2.51457e-05	NO	yes
455.046	66.0061	0.296914	-0.823811	0.0267598	1.79102e-05	NO	yes
286.187	68.2248	0.768198	-0.842828	0.000238942	5.48896e-05	NO	yes
453.045	66.299	0.339922	-0.799112	0.0392923	0.000102769	NO	yes
861.585	268.609	0.199803	-0.624334	0.0164751	3.99763e-06	NO	yes
769.235	113.243	0.769071	-1.08774	0.0398551	0.0259571	NO	yes
789.293	209.805	1.17359	-0.661271	1.30805e-06	0.0138313	NO	yes
373.025	60.7531	0.681667	-0.833689	0.000478563	0.000191561	NO	yes
763.305	215.326	1.06136	-0.701943	1.18973e-06	0.00645326	NO	yes
451.043	96.9384	1.20299	-0.564268	0.0278959	0.0148402	NO	yes
678.278	228.8	1.7293	-0.683163	5.16818e-09	0.00250322	NO	yes
524.204	356.866	0.372792	-0.664922	0.00158498	0.0429657	NO	yes
685.966	99.4923	0.378986	-0.718442	0.0392015	0.00123711	NO	yes
548.228	63.8893	0.373167	-0.636628	0.038628	0.00134143	NO	yes
739.227	834.529	-0.430442	2.99002	0.0361948	4.17666e-13	YES	no
185.079	69.3846	-0.801524	1.03219	4.59637e-05	1.39184e-05	YES	no
598.064	67.9806	-0.486304	2.04792	0.0316345	2.40681e-07	YES	no
760.672	598.014	-0.739468	4.7149	0.0275579	2.36289e-14	YES	no
343.268	157.808	-1.01658	2.70438	0.030263	0.00113283	YES	no
215.127	69.8845	-1.34482	-2.18453	2.51354e-11	3.10013e-13	YES	yes
309.18	71.3162	-2.25263	-3.03331	1.23208e-13	2.68004e-16	YES	yes
331.152	63.2469	-1.69106	-2.14841	1.95822e-11	2.43093e-13	YES	yes
332.153	69.3718	-1.33425	-1.81385	2.03322e-10	8.2484e-14	YES	yes
367.187	70.5353	-2.85905	-3.54994	1.23132e-14	7.23665e-15	YES	yes
390.161	70.7972	-1.92037	-2.49109	7.64279e-10	5.18468e-13	YES	yes
389.162	71.1654	-3.37073	-4.10244	1.19638e-13	3.93168e-14	YES	yes
442.219	69.9418	-1.26664	-2.26677	1.27117e-08	5.42221e-12	YES	yes
251.981	218.482	-0.138142	-1.42528	0.0327175	3.19928e-09	YES	yes
449.149	73.3126	-3.27049	-3.71438	5.68874e-11	2.86457e-11	YES	yes
1095.7	222.252	-0.222858	-1.51853	0.0217684	1.51099e-07	YES	yes
357.003	69.4898	-0.279519	-1.01842	0.00205983	1.18789e-12	YES	yes
507.174	68.9836	-1.46264	-2.53857	6.04005e-06	3.1855e-09	YES	yes
274.082	68.4898	-0.544151	-1.1028	3.38361e-05	1.67217e-08	YES	yes
273.072	64.2198	-1.30777	-1.69969	0.00349921	0.000411833	YES	yes
757.907	62.7666	-0.425186	-0.9977	6.08634e-06	1.5004e-10	YES	yes
485.213	70.1648	-0.682812	-1.61128	0.000573636	9.29951e-09	YES	yes
543.211	72.2899	-0.652233	-1.25734	0.00016685	4.13541e-08	YES	yes
508.185	71.676	-1.07132	-1.95625	0.000113109	1.42792e-06	YES	yes
338.282	65.5883	-1.34393	-1.8069	1.68107e-06	1.08353e-07	YES	yes
59.1018	66.8235	-0.182275	-0.9922	0.0168919	5.67515e-10	YES	yes
486.12	74.2314	-0.65195	-1.43143	0.00216534	2.9969e-07	YES	yes
752.779	70.1078	-0.178018	-0.45808	0.035601	4.70082e-05	YES	yes
334.083	88.5461	-0.67384	-1.56363	0.0100701	2.54562e-05	YES	yes
684.945	62.4099	-0.260836	-0.866587	0.0349357	1.26649e-07	YES	yes
639.901	213.182	-0.207337	-0.869227	0.023774	4.44976e-08	YES	yes
408.021	207.6	-0.322356	-0.457436	0.00459851	0.000788869	YES	yes
758.91	62.5696	-0.34183	-0.880198	0.00363139	1.19391e-08	YES	yes
440.738	300.096	-0.172428	-0.788548	0.00516625	4.03341e-09	YES	yes
447.272	64.6951	-1.09529	-1.03852	0.000747821	0.000654859	YES	yes
400.918	64.2062	-0.243456	-0.803634	0.0415083	6.47524e-07	YES	yes
430.991	66.7778	-0.259489	-0.560171	0.00953665	7.78942e-06	YES	yes
372.792	300.485	-0.167881	-0.741029	0.0040985	6.29982e-10	YES	yes
267.119	97.7315	-0.517878	-0.428436	0.0176254	0.0479013	YES	yes
636.735	269.104	-0.13284	-0.983251	0.0280159	0.00400038	YES	yes
739.929	240.456	-0.489224	-0.793607	0.0286336	0.000712303	YES	yes
943.532	269.051	-0.118362	-0.635617	0.0459554	4.7107e-09	YES	yes
721.211	63.2469	-0.427147	-0.71789	0.00636264	9.90792e-05	YES	yes
1291.28	269.131	-0.12088	-0.646694	0.0250845	2.07008e-10	YES	yes
1257.32	269.176	-0.15659	-0.642883	0.00808645	1.45183e-10	YES	yes
1333.28	269.234	-0.100222	-0.650779	0.0460426	8.64946e-10	YES	yes
246.119	77.9884	-0.408384	-0.609485	0.00638864	0.000154479	YES	yes
576.217	72.5819	-0.655496	-0.654237	0.00317884	0.0317845	YES	yes
288.855	299.834	-0.0951877	-0.642891	0.0449603	7.9979e-10	YES	yes
620.216	73.512	-0.426552	-0.73027	0.0305049	0.0172818	YES	yes
386.788	300.606	-0.181655	-0.690706	0.0479637	2.90746e-06	YES	yes
470.717	300.866	-0.0952033	-0.65793	0.0277487	1.47262e-10	YES	yes
297.008	118.071	-0.333298	-0.64257	0.0236419	4.909e-05	YES	yes
1298.29	269.117	-0.175394	-0.666901	0.00684438	7.25401e-07	YES	yes
388.123	67.7039	-0.227851	-0.688733	0.0361169	1.14037e-05	YES	yes
257.037	119.396	-0.22054	-0.673999	0.0151836	3.22727e-08	YES	yes
100.114	243.147	-0.129561	-0.87756	0.0496801	3.16253e-08	YES	yes
272.088	66.3326	-0.210317	-0.4823	0.0496727	8.12348e-05	YES	yes
1244.34	269.198	-0.128886	-0.682735	0.0464512	9.66725e-09	YES	yes
576.88	212.739	-0.175754	-0.680243	0.0380518	1.29701e-07	YES	yes
399.162	65.3399	0.692425	0.842841	0.00624084	0.0522307	NO	N/A
665.298	231.326	1.9159	0.415404	2.15986e-06	0.0919339	NO	N/A
746.289	214.61	0.713303	0.0202573	0.000353793	0.892766	NO	N/A
784.262	210.131	1.53533	0.360716	2.6041e-06	0.053697	NO	N/A
757.259	218.818	1.54383	0.256923	3.05549e-07	0.186716	NO	N/A
762.291	213.92	2.33617	0.33976	1.70104e-08	0.195744	NO	N/A
735.288	218.809	2.30605	0.426331	1.41812e-08	0.143246	NO	N/A
497.184	365.084	1.49679	0.200771	1.68562e-08	0.626453	NO	N/A
798.231	213.644	0.823536	-0.235172	7.76832e-06	0.05686	NO	N/A
780.245	211.856	0.843371	-0.079869	8.78854e-05	0.548425	NO	N/A
759.281	213.731	1.22658	-0.00879005	8.2583e-06	0.960433	NO	N/A
309.083	137.927	0.499483	-0.153704	0.00161119	0.239008	NO	N/A
787.285	209.225	1.25061	-0.0445859	1.16529e-05	0.790151	NO	N/A
331.054	137.9	0.509514	-0.0438969	0.0177919	0.832747	NO	N/A
788.291	209.056	1.85704	-0.00417493	2.84698e-07	0.985659	NO	N/A
268.098	98.0684	-0.367439	-0.0296675	0.0196648	0.835893	YES	N/A
595.992	187.809	-0.531701	-0.499867	0.0368143	0.0979764	YES	N/A
1013.91	716.524	0.43356	4.29307	0.0679009	8.48211e-15	N/A	no
936.911	684.033	0.399407	4.37289	0.123153	1.31417e-18	N/A	no
863.627	736.514	0.531583	4.21183	0.0709143	2.97879e-15	N/A	no
647.229	751.113	0.499229	5.03501	0.0571692	2.14254e-13	N/A	no
628.271	742.228	0.377359	4.92812	0.0593934	1.43727e-16	N/A	no
624.498	738.746	0.380898	5.46543	0.0529961	2.53884e-17	N/A	no
660.971	632.25	0.562656	5.62403	0.0933442	1.77318e-16	N/A	no
592.992	720.932	0.643136	5.95871	0.0590982	1.26387e-12	N/A	no
1001.39	708.683	0.80356	4.33819	0.233346	6.82511e-07	N/A	no
898.649	665.539	0.231725	3.81538	0.53484	1.33784e-10	N/A	no
800.826	707.953	0.254582	3.86887	0.280016	2.51894e-12	N/A	no
1197.81	668.797	0.368226	4.10344	0.131984	4.33463e-13	N/A	no
1025.67	719.737	0.050563	4.01604	0.903138	1.0104e-11	N/A	no
974.136	698.263	0.134384	3.2433	0.371764	3.4546e-15	N/A	no
901.246	831.401	0.207899	3.287	0.436509	4.13658e-10	N/A	no
1345.47	716.592	0.0708785	3.42217	0.799129	4.53899e-11	N/A	no
968.391	694.356	0.207621	3.55336	0.489105	4.04086e-11	N/A	no
1388.8	728.331	0.339981	3.04213	0.0521553	4.98459e-14	N/A	no
693.26	132.769	0.121445	3.00806	0.806782	9.26458e-07	N/A	no
1198.82	668.115	0.0867695	3.26596	0.631032	7.43672e-14	N/A	no
1018.14	716.295	0.0647533	2.82474	0.669515	3.09222e-13	N/A	no
797.364	707.908	0.178302	4.32269	0.347115	7.29027e-15	N/A	no
771.593	693.541	0.33848	4.33745	0.156524	1.21168e-13	N/A	no
675.927	835.697	0.234301	5.44073	0.57124	6.68777e-13	N/A	no
1112.15	747.965	0.24845	3.89482	0.368748	1.51939e-12	N/A	no
778.23	695.761	0.206627	3.58022	0.271101	8.7519e-16	N/A	no
947.91	688.49	0.36359	4.74605	0.106171	3.63653e-14	N/A	no
948.676	688.222	0.214682	3.94796	0.462636	4.16803e-13	N/A	no
952.141	688.737	0.0988384	3.10902	0.715631	1.11025e-10	N/A	no
1023.47	603.038	0.128522	4.1264	0.744001	1.06785e-10	N/A	no
663.038	756.352	0.183614	4.71708	0.580869	1.756e-13	N/A	no
1024.91	720.394	0.36551	4.1907	0.0631836	1.14803e-14	N/A	no
672.017	711.952	0.23751	3.92604	0.355505	2.89487e-14	N/A	no
1141.13	646.949	0.287939	3.63718	0.230255	1.57936e-12	N/A	no
799.521	766.286	0.852578	5.12787	0.0529976	2.11097e-10	N/A	no
807.024	711.183	0.0711247	4.09572	0.81771	4.36851e-13	N/A	no
981.675	702.736	0.521667	3.78841	0.14322	4.42777e-11	N/A	no
1258.13	687.209	0.393824	3.33986	0.0884761	1.20973e-12	N/A	no
1101.15	745.492	0.159085	3.77087	0.354714	3.17827e-16	N/A	no
789.42	702.363	0.342465	3.83539	0.240046	5.29495e-12	N/A	no
819.429	719.187	0.102829	3.6977	0.701784	1.16773e-11	N/A	no
1002.91	712.123	0.462624	4.51247	0.0768827	1.37466e-15	N/A	no
800.495	707.754	0.32328	3.59561	0.190892	2.27072e-12	N/A	no
924.913	678.676	0.389012	5.37091	0.0649402	5.80887e-17	N/A	no
776.158	696.257	0.534299	3.81361	0.13619	7.97998e-10	N/A	no
941.383	683.32	0.0174073	3.88435	0.958836	1.19703e-10	N/A	no
574.207	708.037	0.054348	5.07705	0.824552	1.29036e-18	N/A	no
1079.91	738.858	0.289322	3.35366	0.342176	4.95323e-10	N/A	no
831.058	721.501	0.620943	4.182	0.0957827	3.02472e-12	N/A	no
887.648	660.576	0.366455	4.12567	0.39193	8.40996e-09	N/A	no
754.201	684.274	0.00757213	4.28982	0.984122	3.20758e-10	N/A	no
893.407	663.701	0.357279	4.58876	0.208843	1.72827e-12	N/A	no
818.272	716.941	0.11643	3.96924	0.680194	4.97357e-14	N/A	no
1183.15	663.938	0.542417	4.32986	0.113637	1.49658e-11	N/A	no
623.506	678.977	0.346279	5.1492	0.0692524	1.51952e-18	N/A	no
828.248	776.443	0.0533574	3.50739	0.814175	1.51962e-13	N/A	no
1285.81	697.506	0.249985	3.28707	0.22692	8.37479e-14	N/A	no
739.181	672.848	0.192272	4.30814	0.393978	3.19381e-14	N/A	no
749.019	837.224	0.0976916	3.93981	0.789753	9.16918e-11	N/A	no
1090.15	742.198	0.209272	3.88421	0.279972	2.38732e-13	N/A	no
1374.13	723.886	0.230286	3.34888	0.188154	2.03239e-13	N/A	no
1183.48	661.876	0.201905	3.89305	0.258042	5.10093e-18	N/A	no
769.714	756.884	0.0718378	5.02238	0.802615	1.31736e-15	N/A	no
1242.14	684.583	0.327982	4.05985	0.16229	2.14254e-14	N/A	no
774.419	693.671	0.307255	3.65961	0.156235	1.32798e-13	N/A	no
1256.81	689.09	0.285992	3.44576	0.251947	4.58903e-13	N/A	no
684.986	716.41	0.00754746	2.86114	0.961493	1.08529e-14	N/A	no
1169.17	659.242	0.0168855	4.60927	0.953764	4.25295e-14	N/A	no
1097.14	629.964	0.292318	3.5271	0.264158	1.06207e-11	N/A	no
842.143	636.831	0.406243	4.60602	0.114178	1.52674e-15	N/A	no
979.388	700.01	0.540649	3.82058	0.114539	1.42465e-11	N/A	no
925.912	678.724	0.316168	4.77463	0.068396	7.62984e-17	N/A	no
985.385	702.568	0.361208	4.02662	0.274907	5.03059e-12	N/A	no
785.242	828.54	0.0101316	3.46727	0.973318	6.04513e-10	N/A	no
729.402	834.413	0.129333	3.33774	0.643497	2.04074e-11	N/A	no
1024.16	720.397	0.316765	4.26794	0.135646	1.14327e-14	N/A	no
809.551	712.279	0.306742	4.44582	0.425879	1.01099e-13	N/A	no
1052.15	614.465	0.272808	3.48296	0.187264	2.50539e-13	N/A	no
911.799	753.965	0.332731	4.57618	0.281192	1.53791e-13	N/A	no
731.388	674.118	0.245803	4.46972	0.174898	1.13482e-15	N/A	no
638.525	747.558	0.0700026	3.5601	0.709515	1.74943e-15	N/A	no
822.257	718.197	0.0624864	3.20916	0.738624	8.57875e-13	N/A	no
795.765	703.655	0.399571	4.21898	0.285573	1.11398e-09	N/A	no
903.912	668.494	0.415363	4.67043	0.246568	8.10745e-12	N/A	no
1199.8	667.312	0.54886	3.1465	0.0570041	5.78775e-10	N/A	no
879.885	741.793	0.0235579	3.61979	0.939088	1.31297e-10	N/A	no
793.031	707.275	0.187138	4.16166	0.332462	1.00837e-16	N/A	no
963.14	693.137	0.228282	3.80226	0.430466	8.91044e-13	N/A	no
1185.13	662.688	0.176238	3.49507	0.497351	7.61859e-11	N/A	no
1212.48	673.738	0.503872	3.86486	0.0694109	1.18301e-12	N/A	no
1057.16	732.207	0.372321	4.43777	0.142597	4.83605e-15	N/A	no
1256.48	688.25	0.405272	3.70446	0.0522959	2.12827e-13	N/A	no
788.57	703.413	0.417218	4.9688	0.166786	2.45123e-13	N/A	no
687.267	767.207	0.037234	4.9878	0.905453	1.65428e-14	N/A	no
736.396	673.135	0.084938	3.57362	0.718997	2.91107e-12	N/A	no
838.654	636.8	0.569941	4.86086	0.104916	4.25932e-11	N/A	no
904.411	669.364	0.380002	4.46477	0.168506	1.34572e-14	N/A	no
1079.15	738.44	0.131235	4.00933	0.478016	1.39107e-14	N/A	no
566.947	707.061	0.617576	4.95822	0.223584	1.71494e-10	N/A	no
635.515	688.57	0.066438	4.04095	0.810959	6.52808e-13	N/A	no
1155.8	651.346	0.0726167	3.81157	0.804488	3.35954e-11	N/A	no
722.739	738.593	0.517408	4.72423	0.147053	4.89519e-12	N/A	no
598.227	764.725	0.00776168	3.47915	0.952587	9.40133e-16	N/A	no
601.606	767.154	0.39434	3.82194	0.185019	1.72049e-13	N/A	no
858.99	735.522	0.289401	4.49265	0.352281	1.41795e-13	N/A	no
1126.14	641.533	0.528091	3.82899	0.0600598	3.6461e-13	N/A	no
892.165	662.964	0.312011	5.1224	0.0611719	5.24855e-18	N/A	no
969.91	698.125	0.520587	4.73334	0.0770707	2.57429e-14	N/A	no
724.444	835.878	0.087144	3.21242	0.607666	7.44204e-14	N/A	no
871.408	652.148	0.443862	4.59858	0.0675722	1.85951e-14	N/A	no
1271.47	694.013	0.33	3.66816	0.141197	2.54528e-12	N/A	no
1110.49	637.257	0.267705	4.25445	0.173078	1.45455e-15	N/A	no
787.769	703.334	0.423354	5.8358	0.0751405	5.83321e-17	N/A	no
626.246	678.721	0.0115084	4.64713	0.971449	4.96017e-14	N/A	no
796.396	707.685	0.403123	5.22472	0.0692366	1.42516e-15	N/A	no
648.262	692.962	0.058091	4.38766	0.847834	1.60873e-13	N/A	no
926.674	678.371	0.300563	4.51742	0.295066	4.60343e-13	N/A	no
1068.15	735.616	0.109279	3.99375	0.602611	2.42508e-14	N/A	no
729.222	738.593	0.810984	4.42663	0.0560773	1.02575e-10	N/A	no
613.247	735.405	0.379308	3.18542	0.0628593	5.69088e-13	N/A	no
851.02	730.506	0.696356	4.68461	0.0889709	6.402e-11	N/A	no
707.02	727.797	0.129734	4.34793	0.762887	6.83144e-13	N/A	no
791.497	764.638	0.219871	4.59812	0.350357	4.53092e-14	N/A	no
791.729	764.775	0.00572987	4.63191	0.983374	2.95754e-12	N/A	no
985.133	703.683	0.2272	2.98403	0.313568	1.2887e-11	N/A	no
736.622	674.483	0.0287884	3.91687	0.918038	3.43561e-11	N/A	no
924.393	674.325	0.453795	3.59393	0.118641	1.80213e-11	N/A	no
810.542	715.518	0.325763	4.29549	0.185283	6.30447e-14	N/A	no
571.684	708.013	0.0241424	5.14674	0.923345	2.57448e-16	N/A	no
913.397	669.704	0.276903	3.48203	0.385228	1.09299e-10	N/A	no
1046.16	728.673	0.363314	4.2493	0.0710098	1.30691e-14	N/A	no
1008.16	597.672	0.0630968	2.96922	0.744791	2.45834e-16	N/A	no
928.59	759.102	0.275846	4.43979	0.17886	2.12259e-16	N/A	no
556.657	698.355	0.025243	3.43534	0.894776	1.12164e-14	N/A	no
910.969	754.062	0.183529	5.08453	0.417982	1.74664e-14	N/A	no
734.97	674.063	0.496892	5.89746	0.0597594	1.24593e-14	N/A	no
701.424	654.702	0.10228	3.4819	0.646432	2.39707e-12	N/A	no
695.23	827.452	0.298706	3.62819	0.163835	4.06383e-14	N/A	no
603.733	767.866	0.352006	4.93175	0.353906	3.09568e-12	N/A	no
902.988	750.477	0.514178	4.63348	0.0752446	2.70722e-13	N/A	no
952.385	688.49	0.207782	3.8572	0.45052	5.76942e-13	N/A	no
698.019	837.964	0.0236219	4.20201	0.9506	1.6883e-10	N/A	no
1029.38	720.674	0.252654	3.70884	0.444608	4.09267e-10	N/A	no
963.78	768.612	0.687753	4.75749	0.168243	4.89567e-09	N/A	no
832.9	634.401	0.27742	3.32295	0.243694	1.59676e-11	N/A	no
907.591	829.665	0.142809	3.32577	0.573748	2.41482e-12	N/A	no
749.161	683.739	0.230117	4.28355	0.370926	1.77604e-16	N/A	no
880.391	653.869	0.0277973	3.23407	0.897427	1.96313e-12	N/A	no
650.008	698.128	0.273143	4.65811	0.515836	1.90053e-11	N/A	no
1057.91	731.909	0.0237324	3.80986	0.92753	4.47336e-13	N/A	no
700.734	728.375	0.361593	4.94864	0.173866	1.10054e-14	N/A	no
851.405	837.866	0.17074	2.99708	0.528168	1.37726e-09	N/A	no
798.777	766.99	0.616931	5.10126	0.134301	1.0078e-10	N/A	no
753.378	683.519	0.246266	4.55063	0.17158	1.03616e-15	N/A	no
1154.81	652.643	0.445161	4.64	0.093451	5.83653e-15	N/A	no
569.252	708.266	0.0485657	4.18246	0.780008	1.05573e-15	N/A	no
897.141	662.529	0.208426	3.78277	0.451226	1.91407e-14	N/A	no
1169.49	657.869	0.0204491	3.72838	0.94419	6.18632e-14	N/A	no
860.412	647.408	0.280181	4.48934	0.299569	5.45183e-13	N/A	no
1046.91	728.331	0.25922	4.0965	0.37752	1.307e-12	N/A	no
933.828	569.228	0.618261	5.08322	0.125791	2.80346e-11	N/A	no
784.162	702.105	0.214267	4.50703	0.385481	1.47774e-14	N/A	no
1007.12	712.249	0.181529	3.62039	0.415937	2.73348e-14	N/A	no
823.771	720.426	0.15989	4.59302	0.379599	4.22415e-16	N/A	no
894.181	747.824	0.367767	3.61248	0.0987738	5.33458e-15	N/A	no
1140.15	647.299	0.228501	3.85553	0.272603	1.8827e-14	N/A	no
763.021	687.2	0.272185	4.24031	0.472847	3.29589e-10	N/A	no
702.323	839.497	0.023475	2.14232	0.868367	5.25311e-13	N/A	no
970.67	697.824	0.236722	4.18047	0.377375	5.73481e-14	N/A	no
1051.16	615.636	0.186458	4.74272	0.518447	1.99561e-13	N/A	no
902.916	669.049	0.390977	5.21455	0.0501537	2.90415e-16	N/A	no
640.589	831.677	0.0812782	3.51549	0.72276	1.4749e-13	N/A	no
798.217	707.485	0.187718	3.79448	0.442081	1.77037e-15	N/A	no
835.887	724.823	0.24356	3.76737	0.185885	5.69512e-15	N/A	no
610.328	731.561	0.0482806	4.59587	0.894145	1.76593e-13	N/A	no
638.197	688.871	0.254339	4.65976	0.16793	1.12199e-15	N/A	no
662.225	756.716	0.433242	5.24675	0.0631111	6.8036e-16	N/A	no
885.389	744.933	0.510675	4.64257	0.147079	1.76518e-11	N/A	no
1040.13	724.434	0.220737	2.53973	0.340278	1.56735e-10	N/A	no
844.689	728.117	0.204047	4.30783	0.486964	1.50809e-11	N/A	no
816.658	625.803	0.747278	5.48056	0.164679	2.0464e-09	N/A	no
634.701	688.871	0.29128	5.29205	0.241855	1.7776e-14	N/A	no
927.636	676.339	0.549081	3.56978	0.0980898	3.66507e-10	N/A	no
959.67	693.854	0.446438	3.83413	0.118846	2.11692e-12	N/A	no
972.785	771.255	0.214437	4.5721	0.644997	7.09986e-10	N/A	no
649.263	698.453	0.356538	5.20017	0.0773091	8.66857e-18	N/A	no
860.655	647.925	0.443019	4.82965	0.174748	3.49318e-13	N/A	no
726.203	738.918	0.289564	4.59145	0.29296	3.83125e-13	N/A	no
1078.9	739.555	0.312724	4.10851	0.187761	2.90533e-15	N/A	no
555.241	693.814	0.0112816	3.38306	0.958699	1.44611e-14	N/A	no
881.914	657.777	0.429728	5.16675	0.182677	2.52729e-13	N/A	no
882.669	657.504	0.402542	4.45762	0.108788	1.50962e-14	N/A	no
1014.67	715.845	0.155177	3.65105	0.426055	1.25223e-13	N/A	no
801.765	710.518	0.58646	4.73765	0.0714552	1.20104e-12	N/A	no
740.165	677.751	0.127643	4.51761	0.488305	1.9707e-16	N/A	no
810.658	623.886	0.20708	4.86463	0.688152	1.43559e-10	N/A	no
904.678	668.462	0.520494	4.11023	0.0755978	1.57025e-11	N/A	no
598.507	664.077	0.281132	4.59545	0.296993	3.97182e-13	N/A	no
850.184	732.412	0.241177	4.16745	0.216594	2.61007e-14	N/A	no
1124.48	642.545	0.37272	4.6288	0.0622516	1.51762e-16	N/A	no
919.141	673.804	0.374064	4.17179	0.12045	2.30608e-13	N/A	no
747.95	678.19	0.22262	4.27117	0.554493	7.40777e-10	N/A	no
704.921	568.972	0.347291	5.09024	0.0691042	2.62413e-16	N/A	no
762.164	688.593	0.24069	4.75283	0.404225	1.26548e-12	N/A	no
810.624	715.538	0.473111	4.77891	0.179369	1.46677e-13	N/A	no
783.229	698.711	0.290341	4.02886	0.409534	5.88512e-13	N/A	no
1021.82	604.483	0.717863	5.58839	0.0839211	5.0319e-11	N/A	no
653.92	832.258	0.348472	5.11929	0.402835	5.84239e-11	N/A	no
754.791	751.267	0.32434	5.21963	0.186546	6.84047e-16	N/A	no
854.79	734.491	0.131532	3.3919	0.626843	2.36473e-12	N/A	no
616.456	735.616	0.274659	4.31861	0.461333	8.8031e-13	N/A	no
759.251	752.84	0.213082	3.95001	0.528968	7.62877e-11	N/A	no
884.576	745.282	0.148785	4.83386	0.354783	1.54855e-18	N/A	no
670.24	708.034	0.315366	4.53562	0.390711	1.929e-10	N/A	no
920.592	755.758	0.478104	4.20979	0.126697	5.2559e-11	N/A	no
680.332	834.516	0.0157235	1.57809	0.872837	7.49456e-12	N/A	no
752.372	683.719	0.229034	5.60222	0.0966741	1.73381e-18	N/A	no
859.668	648.199	0.458567	5.33343	0.0939998	5.45808e-14	N/A	no
1090.91	741.707	0.198837	3.32476	0.34618	3.19372e-13	N/A	no
745.416	678.719	0.44256	3.65074	0.0775461	2.61654e-12	N/A	no
587.743	658.31	0.429375	4.66636	0.0599618	6.97392e-15	N/A	no
845.951	728.32	0.57042	4.70091	0.182477	1.05587e-09	N/A	no
594.522	724.375	0.173371	4.40736	0.321138	5.01824e-16	N/A	no
1037.49	608.477	0.203006	3.86857	0.415423	3.72369e-15	N/A	no
881.668	658.737	0.192371	5.10977	0.432917	4.1858e-14	N/A	no
839.387	637.56	0.0177418	2.79208	0.923531	1.00113e-12	N/A	no
586.705	652.643	0.43159	4.85069	0.187623	2.33553e-11	N/A	no
765.606	688.393	0.39746	4.53683	0.175348	3.34479e-13	N/A	no
801.956	711.918	0.66663	4.8265	0.209073	1.5589e-09	N/A	no
735.764	674.452	0.567629	5.15492	0.0716148	6.78059e-12	N/A	no
870.167	652.605	0.286032	5.45592	0.136043	2.48143e-18	N/A	no
853.143	643.455	0.0129867	3.80908	0.938299	1.53796e-14	N/A	no
631.831	687.955	0.599882	5.41932	0.089793	2.47545e-12	N/A	no
744.581	679	0.226529	4.63161	0.265422	5.4985e-18	N/A	no
694.028	723.484	0.387264	4.39469	0.436333	7.07006e-11	N/A	no
602.285	668.49	0.0606749	3.97283	0.7011	2.65594e-14	N/A	no
595.209	663.219	0.0358228	2.10103	0.84848	7.18921e-10	N/A	no
613.528	735.811	0.351324	4.12052	0.145949	6.41174e-14	N/A	no
870.667	653.397	0.375167	5.04454	0.0770747	2.30358e-15	N/A	no
996.138	707.661	0.00165576	2.62531	0.989991	2.32863e-13	N/A	no
762.786	688.871	0.0716148	4.20443	0.817014	2.91413e-12	N/A	no
978.824	586.241	0.760469	5.23329	0.129645	1.9258e-09	N/A	no
678.576	642.095	0.382591	4.91539	0.0720408	2.36357e-16	N/A	no
815.672	626.353	0.340075	5.14105	0.133517	6.36971e-15	N/A	no
717.171	664.536	0.313474	5.61474	0.071185	4.76218e-17	N/A	no
677.419	636.98	0.258301	3.73082	0.221248	2.253e-14	N/A	no
705.164	658.637	0.275555	4.58848	0.188934	3.86533e-14	N/A	no
684.008	645.471	0.151064	2.90179	0.352795	3.79821e-14	N/A	no
832.576	725.245	0.58439	4.78131	0.0616583	1.15453e-13	N/A	no
628.01	682.613	0.426745	4.67782	0.155569	4.27492e-13	N/A	no
842.185	727.959	0.0613307	3.03545	0.736114	4.78442e-12	N/A	no
669.333	757.973	0.0713123	4.86169	0.848275	2.03749e-11	N/A	no
766.755	693.505	0.669018	5.21559	0.0778232	1.10178e-12	N/A	no
759.919	598.818	0.252938	5.09849	0.271085	3.21059e-17	N/A	no
1038.14	609.452	0.342709	3.44222	0.102693	2.7266e-12	N/A	no
783.41	609.13	0.56767	4.33941	0.102935	1.36289e-12	N/A	no
588.221	720.483	0.308171	4.85212	0.262868	1.86978e-13	N/A	no
625.937	740.215	0.612642	5.09733	0.08995	2.05054e-13	N/A	no
651.14	814.445	0.109017	3.92836	0.749574	2.23874e-10	N/A	no
841.37	728.418	0.545039	4.87594	0.0805105	7.00836e-14	N/A	no
1111.8	635.525	0.0538288	4.36358	0.900964	3.77033e-10	N/A	no
1243.14	683.626	0.169726	3.85548	0.595464	8.66625e-12	N/A	no
1110.82	636.691	0.394737	4.41714	0.247396	8.41185e-11	N/A	no
717.973	664.279	0.376304	5.15582	0.115753	9.39755e-15	N/A	no
831.145	630.924	0.0885641	4.69624	0.795193	1.1177e-12	N/A	no
712.63	658.585	0.411023	4.30663	0.278715	3.12037e-12	N/A	no
697.006	724.802	0.226473	4.78954	0.440491	1.12979e-12	N/A	no
572.212	642.384	0.0121783	1.32858	0.919463	2.31848e-10	N/A	no
631.497	742.146	0.324463	4.2793	0.319163	7.0596e-12	N/A	no
651.004	620.185	0.0371462	4.16463	0.925079	4.88286e-10	N/A	no
876.58	741.902	0.537133	4.72701	0.175275	2.91178e-10	N/A	no
658.338	834.8	0.559855	4.37121	0.176128	2.94083e-10	N/A	no
589.664	716.609	0.243389	3.27885	0.331786	9.1592e-11	N/A	no
714.247	731.907	0.35327	4.63289	0.285649	5.58846e-13	N/A	no
703.5	728.541	0.325246	5.51874	0.0865462	5.28865e-16	N/A	no
617.216	678.767	0.143143	3.72079	0.379486	2.88175e-18	N/A	no
638.78	615.498	0.444181	5.00528	0.0674034	1.896e-14	N/A	no
991.909	707.332	0.147991	4.31173	0.649426	4.48705e-14	N/A	no
768.754	827.405	0.251092	4.82025	0.522859	1.41337e-10	N/A	no
684.548	838.337	0.131522	3.26274	0.597714	4.88541e-13	N/A	no
858.166	735.828	0.371704	5.08805	0.102711	2.31089e-15	N/A	no
690.438	826.534	0.119056	3.45746	0.693775	6.39958e-13	N/A	no
1272.14	691.748	0.214882	3.32793	0.506649	4.00198e-12	N/A	no
657.524	702.049	0.41383	3.91169	0.0800942	1.74568e-15	N/A	no
821.654	629.951	0.888439	4.93907	0.113083	1.0534e-08	N/A	no
613.511	673.497	0.123367	4.1183	0.668228	7.16437e-12	N/A	no
709.369	657.665	0.130135	4.57418	0.58596	5.78055e-14	N/A	no
609.504	732.087	0.320095	5.32952	0.0664778	2.68581e-17	N/A	no
634.56	745.468	0.384983	4.86782	0.0629096	1.28365e-14	N/A	no
880.916	659.061	0.319038	5.52624	0.0719008	7.09104e-18	N/A	no
563.217	705.508	0.143499	3.86855	0.539143	8.08135e-13	N/A	no
919.765	756.143	0.106314	4.63578	0.597312	2.04936e-15	N/A	no
1082.47	625.169	0.0654019	3.50725	0.798437	8.67837e-12	N/A	no
633.728	683.736	0.000495483	4.30819	0.999031	1.98961e-10	N/A	no
777.521	758.59	0.432497	4.89223	0.184838	1.28719e-12	N/A	no
708.374	660.042	0.448532	5.85533	0.0525404	3.79226e-16	N/A	no
814.919	626.189	0.272717	5.66071	0.183312	3.95465e-15	N/A	no
630.748	742.036	0.26775	5.92041	0.269892	9.05631e-16	N/A	no
992.681	706.737	0.556325	4.10892	0.132028	6.27081e-10	N/A	no
599.27	724.552	0.361025	5.34155	0.0786443	5.55091e-17	N/A	no
630.668	743.604	0.278446	5.4684	0.223872	5.65656e-16	N/A	no
1066.82	620.396	0.195567	4.36035	0.526705	1.01244e-12	N/A	no
586.208	654.898	0.211056	4.61957	0.151541	4.86477e-17	N/A	no
722.586	668.51	0.413624	4.85791	0.0607225	7.87545e-16	N/A	no
601.508	663.543	0.0367173	4.79682	0.880433	1.79672e-13	N/A	no
579.491	756.661	0.344601	4.60579	0.367837	8.98453e-11	N/A	no
559.219	699.003	0.105574	4.00625	0.578801	5.45523e-15	N/A	no
977.826	587.493	0.54444	5.27597	0.1367	8.64417e-12	N/A	no
865.648	649.313	0.290145	4.28897	0.326397	8.72473e-13	N/A	no
639.224	692.73	0.354358	3.99496	0.051164	1.27976e-14	N/A	no
756.806	683.657	0.374748	4.45058	0.340279	2.05979e-10	N/A	no
1037.17	609.296	0.364756	4.85042	0.0852165	2.56761e-16	N/A	no
763.013	753.599	0.0675679	4.68439	0.838111	8.64475e-12	N/A	no
866.965	738.746	0.480665	5.46348	0.0826891	1.21988e-13	N/A	no
609.747	673.388	0.193782	4.74917	0.472604	4.94401e-14	N/A	no
686.154	642.028	0.0368738	4.47374	0.925272	3.4704e-11	N/A	no
1167.15	761.422	0.367128	3.63213	0.206598	2.90624e-12	N/A	no
603.217	728.714	0.429314	5.40539	0.0770484	8.85179e-15	N/A	no
682.785	642.906	0.295613	5.25754	0.328559	9.83736e-14	N/A	no
867.762	738.93	0.20023	4.47638	0.401348	9.15575e-13	N/A	no
955.001	766.61	0.0137524	4.36103	0.968439	1.58106e-12	N/A	no
665.967	759.171	0.802575	5.42467	0.0816129	3.90804e-10	N/A	no
586.007	652.465	0.399026	5.86615	0.0672739	8.08951e-16	N/A	no
1036.49	609.504	0.303334	4.94261	0.232775	1.48165e-14	N/A	no
902.166	751.063	0.239874	4.77542	0.181549	4.77899e-16	N/A	no
606.963	731.186	0.404387	5.28758	0.365239	9.51109e-11	N/A	no
1096.15	631.168	0.0789928	3.7082	0.699471	1.92881e-13	N/A	no
848.67	641.568	0.322144	5.1292	0.214105	4.75307e-16	N/A	no
741.007	745.155	0.707126	5.47155	0.125635	1.04126e-11	N/A	no
682.972	643.376	0.194822	5.05834	0.540166	1.43288e-13	N/A	no
550.511	693.617	0.13235	3.27966	0.566943	6.04178e-12	N/A	no
687.569	649.391	0.177444	4.68873	0.369969	2.12804e-17	N/A	no
587.228	760.31	0.137267	3.17703	0.458726	6.49307e-15	N/A	no
741.217	743.389	0.158774	3.85115	0.411543	6.20559e-14	N/A	no
693.261	724.802	0.761231	5.27638	0.0702531	2.32981e-10	N/A	no
776.787	759.57	0.524239	5.31593	0.113091	1.44776e-13	N/A	no
585.206	759.385	0.298937	3.9358	0.21239	1.63228e-12	N/A	no
705.17	570.252	0.221437	4.02758	0.310475	1.51836e-13	N/A	no
747.504	748.261	0.455456	5.51759	0.0942352	1.78058e-13	N/A	no
605.604	728.551	0.225718	5.14373	0.264491	3.89777e-16	N/A	no
827.409	631.048	0.338324	4.70569	0.22382	2.80272e-12	N/A	no
695.044	647.356	0.777786	4.99172	0.0704587	3.71903e-10	N/A	no
562.956	702.488	0.494108	5.18568	0.234014	6.70279e-11	N/A	no
653.836	700.979	1.02887	5.6887	0.0791597	3.84842e-09	N/A	no
649.573	751.219	0.358072	5.48811	0.0622884	2.11483e-16	N/A	no
693.64	769.589	0.00110545	5.15739	0.997537	1.33302e-13	N/A	no
715.265	735.931	0.443541	5.03834	0.112377	1.658e-14	N/A	no
543.741	626.49	0.293201	3.46204	0.274432	1.78315e-12	N/A	no
757.786	687.907	0.210587	3.66763	0.302708	1.20912e-13	N/A	no
757.964	688.155	0.0570581	3.57117	0.732631	1.66854e-15	N/A	no
611.574	598.669	0.306345	5.11044	0.240037	1.42047e-13	N/A	no
625.77	610.293	0.453317	5.40467	0.28838	5.87952e-11	N/A	no
546.499	627.934	0.354326	5.41499	0.296014	1.34744e-13	N/A	no
964.005	769.865	0.178728	3.51963	0.480063	1.9375e-12	N/A	no
592.726	763.961	0.0662081	4.80285	0.844284	6.51688e-14	N/A	no
704.21	728.725	0.174799	4.3783	0.52258	2.10144e-12	N/A	no
757.856	820.815	0.12832	2.38956	0.566024	8.4733e-10	N/A	no
653.519	754.08	0.300081	4.59872	0.151212	5.60392e-17	N/A	no
558.494	637.582	0.716881	5.32933	0.0502648	2.66629e-12	N/A	no
696.175	652.929	0.23144	4.27225	0.290112	5.13628e-15	N/A	no
692.251	132.631	0.413496	3.19752	0.318372	3.12889e-07	N/A	no
583.243	653.418	0.361264	5.33324	0.148724	2.12137e-16	N/A	no
1095.15	631.484	0.335169	4.87663	0.115646	1.75861e-16	N/A	no
655.941	754.187	0.276131	5.20446	0.152251	1.4491e-16	N/A	no
685.988	720.825	0.333981	4.54001	0.156481	6.80356e-15	N/A	no
572.009	643.382	0.351844	5.01375	0.442924	4.33938e-11	N/A	no
765.146	598.26	0.225673	3.15993	0.332626	5.42216e-12	N/A	no
682.206	716.812	0.419905	4.68746	0.0765995	7.0847e-14	N/A	no
1125.16	642.445	0.19973	4.77242	0.43318	1.24725e-12	N/A	no
770.919	604.973	0.368378	5.84169	0.0811518	1.27288e-17	N/A	no
812.772	834.101	0.212331	4.0141	0.44547	2.40006e-12	N/A	no
608.17	597.833	0.109471	3.77164	0.583475	4.90103e-16	N/A	no
844.658	816.288	0.543017	4.11136	0.143427	1.86487e-10	N/A	no
1038.48	608.315	0.176484	3.41269	0.370493	4.98639e-15	N/A	no
571.319	643.518	0.0473093	4.33789	0.730652	2.25738e-16	N/A	no
568.508	643.567	0.445387	5.46006	0.0608313	1.024e-15	N/A	no
820.773	773.925	0.0967774	4.65976	0.832539	2.82359e-10	N/A	no
564.209	637.35	0.346972	4.50704	0.0906491	3.0879e-15	N/A	no
1080.49	626.83	0.342178	4.74608	0.0550555	2.28578e-15	N/A	no
577.973	712.35	0.566608	5.67438	0.121353	9.78862e-12	N/A	no
565.738	642.761	0.453027	4.55935	0.157934	4.03499e-12	N/A	no
645.507	694.211	0.175236	4.78945	0.407167	1.15174e-15	N/A	no
776.147	603.892	0.149834	3.37659	0.550994	1.71633e-10	N/A	no
758.762	836.358	0.480428	4.51831	0.143684	1.07898e-11	N/A	no
689.505	720.832	0.408881	5.09876	0.125509	4.84642e-14	N/A	no
715.921	575.684	0.252818	5.09649	0.278741	1.0733e-13	N/A	no
551.31	133.124	0.0407151	2.01727	0.817691	4.15768e-09	N/A	no
665.77	819.827	0.557814	5.12789	0.215265	1.32671e-10	N/A	no
621.98	738.606	0.0847593	5.09335	0.702396	5.85089e-14	N/A	no
782.673	609.845	0.655407	5.51011	0.196066	9.63131e-11	N/A	no
949.171	574.291	0.129364	3.59805	0.636422	2.20955e-10	N/A	no
807.359	832.432	0.266066	3.39349	0.184064	2.92443e-12	N/A	no
581.717	758.028	0.0835045	4.70594	0.87596	8.73232e-14	N/A	no
573.224	710.883	0.0532022	2.21185	0.703693	3.6429e-12	N/A	no
790.841	829.29	0.0128986	3.89028	0.97226	6.73011e-09	N/A	no
813.496	770.988	0.107408	4.33298	0.69616	9.81816e-12	N/A	no
889.83	550.585	0.901663	5.26197	0.0819249	2.18123e-10	N/A	no
730.248	668.551	0.587606	3.32977	0.110152	6.02035e-09	N/A	no
738.673	586.935	0.348999	4.75745	0.256511	2.96086e-13	N/A	no
660.194	703.06	0.336083	4.44283	0.0853543	5.68787e-14	N/A	no
665.176	632.666	0.0342315	4.55498	0.897038	1.1016e-12	N/A	no
784.239	762.333	0.401914	4.653	0.195591	4.18909e-12	N/A	no
726.92	581.168	0.000824443	5.00645	0.997482	1.60376e-15	N/A	no
750.41	592.177	0.00197369	3.32629	0.995267	2.3848e-08	N/A	no
619.553	738.918	0.246064	4.63388	0.482884	4.8694e-13	N/A	no
783.658	608.685	0.546541	4.84718	0.351142	4.39277e-08	N/A	no
565.502	703.413	0.398529	5.42097	0.210267	3.36834e-13	N/A	no
774.247	826.133	0.2035	4.00841	0.634658	1.06057e-09	N/A	no
585.031	716.565	0.747154	5.07138	0.184902	4.77705e-09	N/A	no
826.67	631.752	0.0987668	5.37451	0.606947	3.50137e-16	N/A	no
680.98	764.623	0.607636	5.50802	0.166401	1.05058e-10	N/A	no
726.781	668.752	0.257089	5.18768	0.20776	1.60556e-14	N/A	no
614.741	771.37	0.335859	4.62456	0.254215	7.41341e-15	N/A	no
662.646	835.386	0.0891767	4.20586	0.809709	1.41995e-11	N/A	no
682.922	557.525	0.0572215	4.74515	0.868237	1.09738e-12	N/A	no
590.7	659.275	0.382855	5.46195	0.120469	3.35181e-15	N/A	no
551.226	632.076	0.232541	3.99283	0.446201	5.93803e-12	N/A	no
602.773	593.195	0.0734401	4.9965	0.740298	5.8273e-15	N/A	no
593.337	658.744	0.185401	5.20142	0.290063	8.50816e-16	N/A	no
585.174	581.33	0.195849	4.20589	0.328344	5.8465e-14	N/A	no
643.373	620.408	0.0219524	5.05963	0.955209	2.02753e-13	N/A	no
643.283	748.319	0.22172	5.48449	0.323294	1.18847e-15	N/A	no
576.375	575.057	0.213292	4.40629	0.411167	8.59581e-13	N/A	no
716.675	575.122	0.490901	4.28745	0.181473	4.00276e-11	N/A	no
593.976	587.295	0.255881	5.13965	0.461442	1.17805e-13	N/A	no
712.531	776.336	0.0998137	4.08065	0.754412	7.81748e-11	N/A	no
553.811	632.058	0.362576	5.01182	0.162627	6.06205e-14	N/A	no
640.933	748.319	0.57355	5.38295	0.0557064	6.86803e-13	N/A	no
674.743	762.016	0.362342	5.43601	0.255717	1.46347e-14	N/A	no
656.374	626.721	0.326755	4.65718	0.193152	1.10847e-12	N/A	no
806.241	769.54	0.303334	4.28117	0.232959	2.21625e-12	N/A	no
620.721	679.038	0.549577	4.67721	0.0809041	6.03899e-12	N/A	no
546.715	626.542	0.0351319	4.02021	0.876255	1.93499e-15	N/A	no
993.168	591.963	0.382809	4.2514	0.235773	1.21791e-13	N/A	no
609.223	770.966	0.325264	4.19104	0.192536	2.46212e-12	N/A	no
607.218	770.966	0.422793	3.97773	0.148631	1.0061e-10	N/A	no
573.219	648.212	0.113775	3.11776	0.325884	7.16581e-14	N/A	no
650.349	751.158	0.607053	5.01817	0.189187	3.40335e-10	N/A	no
691.577	648.39	0.108741	4.96773	0.554239	8.50606e-15	N/A	no
992.494	591.983	0.348752	4.96722	0.255792	3.72828e-13	N/A	no
572.981	575.733	0.271875	4.15014	0.404926	2.46399e-11	N/A	no
616.216	674.039	0.107149	3.27286	0.35793	7.41958e-14	N/A	no
693.921	563.331	0.346686	5.09917	0.163292	9.93024e-14	N/A	no
65.0865	70.5104	0.160732	0.578847	0.145794	0.000438809	N/A	no
621.179	604.217	0.0834509	3.3077	0.640645	5.85556e-12	N/A	no
562.024	637.148	0.0982032	4.33191	0.759569	3.23975e-13	N/A	no
964.158	580.686	0.142667	2.19299	0.351656	3.63685e-10	N/A	no
594.01	658.585	0.307344	5.12167	0.157977	8.80329e-15	N/A	no
642.725	693.399	0.200092	4.32556	0.520508	8.53199e-11	N/A	no
311.207	100.106	0.1914	1.16358	0.39937	4.96165e-06	N/A	no
716.244	130.565	0.0476991	3.90038	0.890898	2.19936e-08	N/A	no
452.156	233.747	0.235253	2.30951	0.201045	3.50697e-07	N/A	no
322.294	393.826	0.0092896	3.84592	0.979535	1.56974e-07	N/A	no
340.314	393.512	0.00712795	2.83892	0.960657	1.29694e-07	N/A	no
250.073	112.103	0.296201	1.01217	0.126056	0.000319753	N/A	no
245.167	151.595	0.111078	1.44699	0.392484	0.000145344	N/A	no
577.325	88.0529	0.137575	0.577753	0.368707	0.0301566	N/A	no
139.086	227.489	0.00265443	1.00296	0.976341	0.00809763	N/A	no
730.249	129.758	0.485006	1.76758	0.0989906	0.00168219	N/A	no
705.251	132.097	0.196798	2.56488	0.0855713	0.00034318	N/A	no
438.083	66.5899	0.30259	-0.958781	0.0558375	3.80918e-05	N/A	yes
104.146	316.72	0.0162874	-6.12054	0.916821	7.8124e-16	N/A	yes
105.144	316.305	0.0536126	-2.88975	0.71806	3.51896e-12	N/A	yes
388.994	212.976	0.013736	-1.2871	0.870092	1.34347e-10	N/A	yes
349.014	213.823	0.047418	-1.42907	0.420079	4.51306e-09	N/A	yes
182.015	214.92	0.0883034	-1.91063	0.341514	8.67406e-08	N/A	yes
748.862	216.482	0.00734834	-1.77738	0.94423	1.805e-08	N/A	yes
805.799	214.303	0.0299502	-1.79937	0.726024	9.89768e-08	N/A	yes
350.018	212.673	0.0922626	-1.80869	0.424095	1.2196e-07	N/A	yes
179.991	213.675	0.13901	-1.53198	0.0628305	4.56002e-08	N/A	yes
183.015	214.751	0.031124	-1.4344	0.70992	1.29974e-08	N/A	yes
257.015	211.902	0.115911	-1.88734	0.369157	1.07058e-07	N/A	yes
806.796	213.682	0.0460485	-2.13456	0.688691	4.55922e-07	N/A	yes
228.002	214.926	0.147059	-1.99221	0.179679	8.07004e-07	N/A	yes
391.998	212.241	0.121939	-1.25832	0.0967054	7.75006e-11	N/A	yes
750.859	215.574	0.0172532	-1.82782	0.880314	2.80168e-07	N/A	yes
804.798	213.794	0.0528068	-2.0867	0.657948	4.55775e-07	N/A	yes
808.798	214.237	0.0708998	-1.7626	0.383101	2.88286e-07	N/A	yes
1246.47	85.8469	0.0856129	-0.890862	0.4338	8.41337e-09	N/A	yes
823.811	213.327	0.0633889	-1.53538	0.602733	6.12197e-08	N/A	yes
244.014	212.009	0.142878	-1.92422	0.243123	6.71589e-07	N/A	yes
229.005	214.34	0.100192	-1.77043	0.313321	5.37456e-07	N/A	yes
807.801	214.371	0.0355479	-1.76424	0.707223	1.8439e-07	N/A	yes
246.01	212.209	0.141873	-1.79389	0.126187	8.58865e-07	N/A	yes
259.013	212.086	0.0469306	-1.81833	0.66839	5.49503e-07	N/A	yes
198.103	98.9991	0.442241	-1.4413	0.203068	7.58996e-08	N/A	yes
94.0003	215.39	0.152565	-1.38544	0.0652847	1.23875e-07	N/A	yes
456.89	215.647	0.0948526	-1.90467	0.381275	9.98964e-07	N/A	yes
398.106	66.4974	0.127981	-1.38697	0.31953	9.89069e-09	N/A	yes
420.924	219.438	0.0497028	-1.64047	0.601818	1.32611e-06	N/A	yes
358.007	212.94	0.018232	-1.63069	0.865007	3.95402e-07	N/A	yes
167.009	213.823	0.117572	-1.6057	0.220003	3.48074e-07	N/A	yes
231.008	214.818	0.0792988	-1.44498	0.343719	1.43498e-07	N/A	yes
770.833	218.795	0.0966849	-1.81337	0.5749	3.96891e-06	N/A	yes
359.2	69.8767	0.026351	-1.12663	0.709626	3.93118e-09	N/A	yes
298.035	131.41	0.00293739	-1.61943	0.990602	3.09873e-06	N/A	yes
297.986	275.229	0.0178869	-1.19317	0.831979	6.67761e-09	N/A	yes
1244.47	85.5941	0.0540808	-0.871039	0.626338	1.66653e-08	N/A	yes
356.997	211.722	0.0502057	-1.86551	0.696876	1.28813e-06	N/A	yes
1380.88	86.0128	0.0235862	-0.86635	0.861338	8.47889e-10	N/A	yes
135.976	218.168	0.036982	-1.25077	0.643705	2.314e-07	N/A	yes
804.56	288.866	0.0224095	-0.381988	0.652691	5.86845e-05	N/A	yes
199.075	98.5644	0.196862	-1.11603	0.42049	5.33952e-08	N/A	yes
433.097	65.491	0.109336	-1.46375	0.504074	2.98757e-08	N/A	yes
397.105	66.4974	0.139213	-1.48233	0.367268	2.72967e-08	N/A	yes
583.887	215.552	0.0259423	-1.46767	0.772156	3.32621e-07	N/A	yes
80.0803	79.7374	0.00119945	-1.2883	0.990952	2.02633e-07	N/A	yes
414.961	214.897	0.00137304	-1.31467	0.983373	1.84025e-07	N/A	yes
1112.05	85.7371	0.0278118	-0.885822	0.824734	1.75795e-07	N/A	yes
782.82	212.458	0.0932149	-1.7196	0.45037	1.14271e-06	N/A	yes
637.078	63.2178	0.0293471	-1.40229	0.916915	7.18729e-08	N/A	yes
558.949	126.856	0.00207289	-2.00687	0.994709	3.90497e-07	N/A	yes
432.128	66.7616	0.192706	-1.89031	0.48139	1.81954e-06	N/A	yes
300.032	131.87	0.0756671	-1.33589	0.739381	9.62511e-06	N/A	yes
358.996	211.869	0.108212	-1.78145	0.426318	3.77637e-06	N/A	yes
454.936	214.1	0.0116757	-1.41386	0.898409	1.52393e-06	N/A	yes
395.982	212.396	0.0674295	-1.39696	0.465832	8.27021e-07	N/A	yes
119.121	66.7754	0.276498	-1.36449	0.0683098	7.2336e-08	N/A	yes
87.0716	99.3962	0.21819	-1.19157	0.440687	7.84376e-08	N/A	yes
581.046	63.3997	0.102275	-1.29292	0.662302	5.05153e-08	N/A	yes
343.957	260.793	0.0678643	-1.26527	0.598261	5.16691e-08	N/A	yes
159.113	212.187	0.0197511	-1.11708	0.79964	3.61735e-08	N/A	yes
1649.71	85.7446	0.00931969	-0.895806	0.933635	7.81643e-08	N/A	yes
600.71	291.159	0.0173908	-0.399963	0.804153	3.56465e-06	N/A	yes
103.093	211.003	0.0143593	-1.04506	0.823737	3.14627e-10	N/A	yes
415.111	66.9056	0.161085	-1.19306	0.233725	3.61995e-07	N/A	yes
980.63	85.366	0.0512753	-0.844905	0.586419	1.51905e-09	N/A	yes
574.013	333.112	0.0425547	-2.63597	0.917036	1.56732e-07	N/A	yes
378.032	123.792	0.245053	-2.07278	0.452912	7.5481e-07	N/A	yes
659.042	63.5618	0.0964107	-1.10431	0.482404	1.64289e-07	N/A	yes
120.122	66.8711	0.258863	-1.29969	0.0976859	1.75743e-07	N/A	yes
609.883	218.065	0.0278597	-1.45317	0.789535	6.09412e-06	N/A	yes
722.586	290.713	0.0193242	-0.386528	0.788012	0.00039958	N/A	yes
424.112	382.354	0.112734	-1.38717	0.636989	1.20508e-06	N/A	yes
417.116	66.8252	0.348948	-1.40308	0.0734783	2.02265e-06	N/A	yes
319.068	228.26	0.134849	-0.923799	0.0588889	2.59441e-09	N/A	yes
494.993	97.8545	0.0921553	-1.4353	0.73219	3.37251e-07	N/A	yes
352.064	105.713	0.186411	-1.19304	0.591863	4.64108e-07	N/A	yes
438.098	420.524	0.173148	-1.4533	0.482701	3.75753e-06	N/A	yes
91.0943	66.6164	0.216529	-1.24466	0.133408	1.16522e-07	N/A	yes
107.121	67.1429	0.262727	-1.20331	0.0788077	2.00522e-07	N/A	yes
554.943	123.725	0.225319	-1.97839	0.524392	1.18722e-07	N/A	yes
416.117	66.8509	0.349358	-1.36884	0.0680036	1.97539e-06	N/A	yes
163.072	275.642	0.00632246	-1.15608	0.94125	4.09335e-07	N/A	yes
418.113	66.714	0.29162	-1.25993	0.0654311	5.49407e-07	N/A	yes
295.085	66.8696	0.282786	-1.26329	0.106943	7.63635e-07	N/A	yes
133.098	67.2028	0.221938	-1.27099	0.171745	7.62766e-07	N/A	yes
1460.34	85.8787	0.0613344	-0.933467	0.67743	1.4468e-06	N/A	yes
654.096	63.2921	0.0702435	-1.27017	0.787572	1.73941e-07	N/A	yes
281.096	66.4273	0.338864	-1.34927	0.087562	1.54219e-06	N/A	yes
851.032	66.9411	0.18541	-1.46661	0.459958	1.39417e-05	N/A	yes
441.208	67.3801	0.00372348	-1.18083	0.981519	1.35195e-07	N/A	yes
62.9772	219.438	0.0487079	-1.27465	0.479323	2.11977e-06	N/A	yes
1245.47	85.4694	0.0407895	-0.888955	0.736461	1.67056e-07	N/A	yes
1051.82	123.07	0.0460983	-1.96942	0.91383	8.29639e-06	N/A	yes
423.107	382.128	0.0468127	-1.60158	0.893827	1.21259e-06	N/A	yes
117.096	66.8842	0.173693	-1.05079	0.170889	1.442e-07	N/A	yes
458.23	67.0529	0.197122	-1.21316	0.202739	6.06324e-07	N/A	yes
479.01	120.43	0.3194	-2.004	0.320062	3.37665e-06	N/A	yes
513.997	98.0889	0.251327	-1.84263	0.467263	6.16807e-07	N/A	yes
226.04	259.095	0.0392586	-1.56464	0.848696	6.90451e-06	N/A	yes
1249.46	85.403	0.102251	-0.909615	0.403278	4.33122e-07	N/A	yes
712.792	85.9203	0.0319797	-0.945963	0.836576	1.08182e-06	N/A	yes
533.269	62.5666	0.191232	-0.243708	0.162609	0.0433658	N/A	yes
357.96	264.25	0.114941	-1.10627	0.216487	1.95135e-07	N/A	yes
162.07	275.592	0.0434885	-1.17232	0.651104	3.53348e-07	N/A	yes
338.065	124.344	0.134668	-2.51365	0.78483	2.0676e-06	N/A	yes
553.947	123.64	0.505162	-2.13206	0.244593	2.67104e-06	N/A	yes
515.013	122.003	0.355378	-3.57272	0.540748	6.13864e-07	N/A	yes
573.013	333.128	0.0691553	-2.93935	0.886617	8.98209e-07	N/A	yes
1459.34	85.7936	0.0819485	-0.885268	0.569643	5.72319e-07	N/A	yes
497.013	122.463	0.360764	-3.15111	0.502956	1.48492e-06	N/A	yes
537.983	122.467	0.365406	-2.57255	0.422126	1.41053e-06	N/A	yes
517.011	122.353	0.336824	-2.61176	0.478254	1.75317e-06	N/A	yes
1113.05	85.7068	0.0767477	-0.924245	0.567285	6.13866e-07	N/A	yes
480.011	120.459	0.154233	-1.58689	0.578829	1.33591e-05	N/A	yes
135.109	66.926	0.237443	-1.28977	0.251019	6.17816e-06	N/A	yes
834.51	292.384	0.109511	-0.442327	0.181359	8.99383e-05	N/A	yes
713.794	86.2126	0.0591278	-0.932911	0.668615	1.24957e-06	N/A	yes
1248.47	85.681	0.065172	-0.856834	0.569525	7.53407e-07	N/A	yes
1462.33	85.7936	0.0321448	-0.859723	0.795812	5.3856e-07	N/A	yes
516.016	122.175	0.294202	-3.17165	0.587352	1.07294e-06	N/A	yes
217.065	121.748	0.230775	-1.58774	0.420593	1.47602e-06	N/A	yes
1465.33	85.7881	0.0973829	-0.930034	0.435105	3.85772e-06	N/A	yes
586.705	291.333	0.0277734	-0.433465	0.745034	0.000204072	N/A	yes
575.01	332.813	0.191052	-1.85931	0.615363	0.000212385	N/A	yes
518.013	122.754	0.194642	-1.92514	0.607492	2.65049e-05	N/A	yes
1116.05	85.654	0.0237178	-0.909078	0.858525	1.27023e-06	N/A	yes
512.996	97.9318	0.26944	-2.32498	0.578095	2.50053e-06	N/A	yes
869.704	85.6889	0.0152561	-1.01058	0.924841	1.28084e-06	N/A	yes
498.015	122.94	0.348992	-2.46197	0.416971	3.46224e-06	N/A	yes
740.863	222.902	0.088838	-1.29452	0.693309	0.000141711	N/A	yes
547.221	64.9247	0.0215502	-1.26441	0.909552	1.44499e-06	N/A	yes
873.696	86.0182	0.00282611	-1.00336	0.986757	8.64127e-06	N/A	yes
311.995	273.959	0.0212638	-0.963483	0.761328	1.23873e-08	N/A	yes
582.05	63.4808	0.111469	-1.12272	0.613856	2.03058e-07	N/A	yes
536.98	122.162	0.456504	-3.13333	0.416394	3.00977e-06	N/A	yes
1190.51	85.3849	0.0122451	-0.971809	0.948028	6.95336e-06	N/A	yes
872.698	85.9796	0.0234748	-0.958464	0.887813	5.43834e-06	N/A	yes
220.044	121.683	0.101673	-1.3055	0.721112	3.00443e-06	N/A	yes
1194.5	85.7068	0.00159619	-0.965966	0.992046	4.63828e-06	N/A	yes
104.085	211.477	0.00938538	-0.875328	0.837789	4.5819e-09	N/A	yes
695.1	62.7067	0.101174	-1.05879	0.622962	2.28661e-07	N/A	yes
1195.5	85.5865	0.00415975	-0.949545	0.981646	4.52814e-06	N/A	yes
1197.49	85.5519	0.0446815	-0.92782	0.7844	2.72781e-06	N/A	yes
460.048	122.752	0.300409	-1.26514	0.137202	1.16786e-06	N/A	yes
590.22	72.1206	0.0738092	-1.51908	0.787624	2.68375e-05	N/A	yes
115.061	63.1451	0.138339	-0.337313	0.199864	0.00723414	N/A	yes
534.264	62.6296	0.122661	-0.363803	0.179576	0.000842671	N/A	yes
538.98	122.659	0.330505	-1.96426	0.413451	9.06969e-06	N/A	yes
102.085	210.11	0.0515958	-0.889649	0.70257	1.93159e-08	N/A	yes
871.7	85.9505	0.0600067	-0.958086	0.709327	7.0371e-06	N/A	yes
1458.34	85.8469	0.042547	-0.875722	0.748033	3.00544e-07	N/A	yes
105.107	67.6837	0.0913065	-0.957563	0.45512	7.37042e-08	N/A	yes
282.09	66.1149	0.207364	-1.22831	0.325436	1.66201e-05	N/A	yes
418.028	120.848	0.210012	-1.52317	0.422688	7.67341e-06	N/A	yes
1247.47	85.3921	0.0122702	-0.881959	0.927701	1.16974e-06	N/A	yes
289.253	76.995	0.249524	-1.05535	0.285236	5.85195e-07	N/A	yes
459.048	122.418	0.285969	-1.90948	0.44779	9.5655e-06	N/A	yes
353.049	129.386	0.146199	-1.04122	0.521133	8.13117e-07	N/A	yes
1114.05	85.6485	0.0201317	-0.866888	0.872463	7.4122e-07	N/A	yes
339.065	124.322	0.183521	-1.12863	0.385801	3.82011e-06	N/A	yes
874.694	85.9247	0.0103392	-0.973124	0.954539	9.9797e-06	N/A	yes
677.671	268.856	0.000615351	-0.833879	0.995434	3.10785e-07	N/A	yes
312.063	104.23	0.192263	-1.98954	0.678429	0.000124821	N/A	yes
77.0819	210.955	0.0950675	-0.940359	0.196887	1.41832e-08	N/A	yes
1463.33	85.8104	0.023765	-0.867279	0.852923	1.22446e-06	N/A	yes
714.788	85.8265	0.0345103	-0.919295	0.825394	5.96118e-06	N/A	yes
700.597	297.24	0.0199504	-0.462511	0.770678	3.01948e-06	N/A	yes
546.227	70.5431	0.0966128	-1.44289	0.707544	2.49818e-05	N/A	yes
290.077	103.27	0.0802981	-1.33796	0.785856	0.000272743	N/A	yes
534.965	101.783	0.192438	-1.33016	0.557597	5.2552e-06	N/A	yes
1115.05	85.737	0.0266683	-0.890962	0.854786	4.16644e-06	N/A	yes
1303.43	85.2878	0.00182412	-0.881087	0.990653	6.4318e-07	N/A	yes
605.85	85.4939	0.110868	-0.841529	0.410522	1.12078e-07	N/A	yes
347.027	104.264	0.192936	-0.354834	0.144723	0.00329009	N/A	yes
277.101	68.1096	0.0982049	-0.9352	0.339885	1.58531e-08	N/A	yes
981.629	85.7133	0.117974	-0.804574	0.288398	2.14544e-08	N/A	yes
1378.88	85.7017	0.0699725	-0.8641	0.561266	4.2268e-07	N/A	yes
684.632	294.069	0.0181257	-0.396324	0.885727	0.00412751	N/A	yes
870.703	85.7623	0.063493	-0.950914	0.71814	7.89129e-06	N/A	yes
335.046	98.313	0.300901	-2.12928	0.655085	8.18372e-05	N/A	yes
465.094	193.163	0.269175	-1.35342	0.449706	2.62909e-05	N/A	yes
710.796	85.8316	0.0817549	-0.888778	0.592266	5.70729e-06	N/A	yes
552.945	122.968	0.851861	-2.50313	0.142408	2.92765e-05	N/A	yes
288.253	77.09	0.351382	-1.03143	0.229511	6.95456e-06	N/A	yes
195.059	239.594	0.0521681	-1.03667	0.800107	6.50715e-05	N/A	yes
604.85	85.5291	0.011612	-0.88504	0.941548	1.99043e-06	N/A	yes
591.224	71.73	0.0692453	-1.18647	0.75119	2.73935e-05	N/A	yes
1646.72	86.0034	0.0273727	-0.816125	0.825441	1.64835e-07	N/A	yes
86.1356	229.51	0.0597968	-0.938951	0.506007	1.2867e-06	N/A	yes
1110.06	85.6793	0.0530176	-0.879864	0.701838	2.81515e-06	N/A	yes
1648.71	85.9766	0.062346	-0.821505	0.594645	7.02768e-08	N/A	yes
573.031	122.431	0.238436	-1.30819	0.490408	2.78381e-05	N/A	yes
1461.34	85.9715	0.0521146	-0.847968	0.694985	3.25578e-06	N/A	yes
1464.33	85.768	0.0640865	-0.896579	0.657239	7.74191e-06	N/A	yes
875.692	85.9293	0.0319827	-0.936575	0.854107	3.49178e-05	N/A	yes
979.634	85.7713	0.0691749	-0.797708	0.43553	4.54636e-09	N/A	yes
602.678	295.158	0.0201747	-0.48124	0.737779	2.21569e-06	N/A	yes
251.055	150.071	0.0177031	-0.491801	0.853175	9.00142e-06	N/A	yes
525.025	63.5041	0.111572	-0.93642	0.518667	1.80218e-07	N/A	yes
876.69	85.7865	0.037368	-0.932505	0.823161	2.85111e-05	N/A	yes
625.813	268.931	0.0502041	-0.901448	0.461736	3.03069e-09	N/A	yes
413.198	63.4236	0.0416824	-0.486881	0.58944	2.98866e-06	N/A	yes
693.759	269.704	0.0104579	-0.832776	0.906566	5.83425e-09	N/A	yes
551.883	85.7533	0.0503526	-0.954208	0.757757	1.12931e-05	N/A	yes
374.025	110.807	0.267412	-1.32191	0.627641	1.81878e-05	N/A	yes
1210.5	86.0747	0.00204535	-0.846828	0.9881	9.65482e-07	N/A	yes
372.984	99.0481	0.39193	-1.65118	0.56966	0.000110315	N/A	yes
1175.84	85.7568	0.0494621	-0.822568	0.708552	1.1695e-06	N/A	yes
308.072	97.0671	0.396829	-1.24632	0.1562	0.000232876	N/A	yes
1177.18	85.994	0.0453368	-0.831026	0.747367	1.4856e-06	N/A	yes
1243.48	85.1063	0.0779714	-0.837572	0.535421	8.8605e-08	N/A	yes
1117.04	85.4268	0.0481758	-0.87429	0.757217	1.06719e-05	N/A	yes
475.912	269.063	0.024624	-0.867487	0.591708	3.87524e-08	N/A	yes
820.725	85.8469	0.0132486	-0.823848	0.914708	2.80598e-06	N/A	yes
716.782	85.461	0.0249748	-0.94237	0.869396	2.86821e-05	N/A	yes
170.077	210.804	0.00592525	-0.878235	0.938475	2.26172e-08	N/A	yes
174.077	127.426	0.144993	-0.421873	0.311984	0.00181644	N/A	yes
160.064	96.7048	0.324743	-1.47275	0.634303	0.000568546	N/A	yes
209.11	79.6273	0.150882	-0.375399	0.343149	0.00461731	N/A	yes
1050.82	123.07	0.281403	-2.07181	0.6933	0.000795273	N/A	yes
337.929	269.185	0.0242653	-0.550743	0.642151	2.66797e-09	N/A	yes
1332.26	269.224	0.0112282	-0.547616	0.787053	1.2084e-09	N/A	yes
144.043	62.6233	0.0979825	-0.324713	0.469637	0.0363012	N/A	yes
594.984	332.866	0.367781	-1.31334	0.342523	0.000676647	N/A	yes
868.708	85.6494	0.0676666	-0.923262	0.730522	2.26153e-05	N/A	yes
1052.82	122.989	0.280339	-1.64751	0.62273	0.00331089	N/A	yes
491.938	210.46	0.0861495	-0.982289	0.565428	5.64652e-05	N/A	yes
1624.23	85.5252	0.00930606	-0.854342	0.942305	2.59208e-06	N/A	yes
983.623	85.3266	0.0945546	-0.827355	0.283112	3.88147e-09	N/A	yes
336.928	269.109	0.0102187	-0.561663	0.842326	6.51097e-09	N/A	yes
690.922	98.7252	0.74373	-1.15275	0.306499	5.20286e-05	N/A	yes
953.15	84.3158	0.0552063	-0.873228	0.661323	1.94127e-07	N/A	yes
793.237	85.21	0.0136136	-0.866586	0.924743	8.82692e-06	N/A	yes
1128.44	269.244	0.18071	-0.363097	0.210656	0.0172376	N/A	yes
1466.33	85.339	0.0513532	-0.90442	0.742243	2.31757e-05	N/A	yes
360.018	100.114	0.336841	-1.12621	0.212625	7.81827e-05	N/A	yes
681.215	62.3936	0.0365002	-0.899554	0.793742	2.3296e-06	N/A	yes
616.301	62.297	0.231969	-0.418996	0.114729	0.000688751	N/A	yes
1352.41	85.9393	0.0439246	-0.845332	0.755815	3.96354e-06	N/A	yes
161.068	99.1542	0.454931	-1.02817	0.280716	3.5662e-05	N/A	yes
556.767	282.595	0.0780218	-0.79254	0.230936	4.79504e-08	N/A	yes
818.729	85.6351	0.0748588	-0.859544	0.642746	1.842e-05	N/A	yes
73.0886	63.6435	0.0884713	-0.353197	0.564368	0.016168	N/A	yes
359.018	98.6951	0.513508	-1.23763	0.459529	0.000922714	N/A	yes
953.986	242.364	0.00405851	-0.912429	0.981428	0.00010038	N/A	yes
1025.48	269.081	0.0684563	-0.528709	0.26562	1.23718e-08	N/A	yes
337.045	99.4275	0.249932	-0.944528	0.351016	2.16554e-06	N/A	yes
341.015	257.945	0.0692905	-0.560373	0.263335	1.26397e-07	N/A	yes
557.867	261.469	0.00680301	-0.8249	0.91572	1.25524e-08	N/A	yes
485.017	104.764	0.198711	-1.02118	0.527987	7.33983e-05	N/A	yes
358.024	98.8297	0.678912	-1.75386	0.507792	0.00457451	N/A	yes
296.096	67.4565	0.17175	-0.94092	0.222576	2.68143e-06	N/A	yes
1212.49	86.1913	0.0470216	-0.831002	0.715234	1.36899e-06	N/A	yes
1622.23	85.5293	0.0412683	-0.836575	0.772188	8.13404e-06	N/A	yes
340.013	256.154	0.0425422	-0.583447	0.543867	8.61074e-08	N/A	yes
698.228	62.4874	0.0211182	-0.956187	0.902105	5.65748e-05	N/A	yes
381.061	96.6198	0.193072	-1.16021	0.51069	0.000155103	N/A	yes
828.654	269.267	0.00714578	-0.42006	0.962922	0.00529628	N/A	yes
439.092	66.4565	0.209238	-0.894877	0.0830302	3.35921e-06	N/A	yes
1189.37	269.109	0.00117332	-0.535055	0.984957	1.34592e-08	N/A	yes
952.151	83.6824	0.0485078	-0.908458	0.73007	2.77028e-06	N/A	yes
646.652	298.048	0.0291334	-0.480176	0.802575	5.35242e-05	N/A	yes
952.978	242.155	0.0152764	-0.911845	0.944304	0.000461938	N/A	yes
316.253	75.5118	0.163491	-0.996068	0.413927	6.45792e-05	N/A	yes
114.073	98.0113	0.487736	-1.28731	0.486175	0.000912082	N/A	yes
679.756	269.769	0.014462	-0.814431	0.746159	1.86033e-08	N/A	yes
606.847	86.116	0.174111	-0.793428	0.240605	3.00357e-07	N/A	yes
736.594	290.608	0.00907326	-0.508198	0.91389	2.4317e-05	N/A	yes
915.521	268.793	0.0190455	-0.785692	0.861127	2.6445e-07	N/A	yes
1325.26	269.154	0.042138	-0.587021	0.583412	4.22949e-07	N/A	yes
396.191	65.7807	0.107073	-0.490703	0.217177	0.00116366	N/A	yes
640.658	290.234	0.0301232	-0.496242	0.742453	0.000288661	N/A	yes
1252.46	85.1487	0.0134008	-0.850959	0.926455	4.28143e-05	N/A	yes
98.0653	98.8995	0.395	-0.936738	0.0820855	1.58306e-05	N/A	yes
182.04	99.0363	0.327932	-1.06205	0.540629	0.000371534	N/A	yes
964.542	269.286	0.026217	-0.495761	0.755997	8.1225e-06	N/A	yes
1457.34	85.7047	0.0683271	-0.804351	0.645686	4.46485e-06	N/A	yes
177.092	98.7789	0.184968	-1.14557	0.711653	0.000153778	N/A	yes
1230.81	86.384	0.0340585	-0.838769	0.806466	9.4805e-06	N/A	yes
396.033	116.191	0.105981	-1.01348	0.718289	0.000129051	N/A	yes
971.531	269.14	0.0584864	-0.552612	0.369832	9.75431e-06	N/A	yes
1321.86	243.188	0.106029	-0.570698	0.293735	9.28997e-06	N/A	yes
145.103	105.678	0.0139643	-0.462093	0.934308	0.00680811	N/A	yes
1035.59	85.3977	0.0555968	-0.859708	0.720966	4.86394e-06	N/A	yes
323.053	105.234	0.310936	-0.86027	0.0661453	3.12101e-06	N/A	yes
664.75	269.196	0.10964	-0.442051	0.351057	0.000871874	N/A	yes
443.94	85.9596	0.0352951	-0.848416	0.82969	2.77287e-05	N/A	yes
1312.29	269.257	0.0525502	-0.551879	0.395507	8.65773e-06	N/A	yes
1620.24	85.7607	0.0843233	-0.837331	0.557381	2.19446e-05	N/A	yes
1300.44	85.2945	0.0510539	-0.835868	0.748858	7.69992e-06	N/A	yes
378.071	95.7293	0.0318345	-0.847508	0.832163	3.16233e-05	N/A	yes
665.753	269.309	0.167882	-0.454324	0.174707	0.000922045	N/A	yes
1232.14	86.0137	0.00589733	-0.802682	0.965451	4.17999e-06	N/A	yes
232.118	66.5758	0.0348429	-0.468764	0.793868	0.00141911	N/A	yes
1232.79	85.6382	0.053717	-0.840579	0.723451	2.64107e-05	N/A	yes
982.626	85.2989	0.0706106	-0.777644	0.470817	2.65749e-08	N/A	yes
375.017	108.074	0.230052	-0.848203	0.408537	1.03408e-06	N/A	yes
432.894	269.215	0.0723851	-0.525396	0.25182	6.67832e-06	N/A	yes
998.507	269.132	0.0634247	-0.530409	0.385136	3.1896e-06	N/A	yes
336.066	99.2777	0.152031	-0.834917	0.594844	2.81339e-06	N/A	yes
691.923	98.6961	0.822185	-0.952922	0.187727	0.00147913	N/A	yes
836.486	295.505	0.0195692	-0.54287	0.823871	4.47282e-05	N/A	yes
1094.45	269.273	0.0387681	-0.555606	0.541742	1.31412e-06	N/A	yes
1211.82	86.1896	0.0639575	-0.79782	0.675912	5.98268e-06	N/A	yes
362.019	99.7702	0.414617	-0.928883	0.223855	0.000718378	N/A	yes
258.046	256.055	0.00809783	-0.579109	0.925216	4.58482e-06	N/A	yes
706.612	287.544	0.0725306	-0.935231	0.818648	0.00197382	N/A	yes
977.638	85.5493	0.0899384	-0.783948	0.374423	1.3058e-07	N/A	yes
347.162	62.852	0.0436224	-0.420397	0.726355	0.00535658	N/A	yes
1409.36	85.7767	0.00428906	-0.803048	0.976448	2.65081e-06	N/A	yes
91.0959	100.662	0.171612	-0.860566	0.596512	1.22074e-05	N/A	yes
228.98	269.246	0.00465142	-0.599311	0.93854	1.1957e-08	N/A	yes
1380.24	269.214	0.0125555	-0.590657	0.864555	1.75091e-06	N/A	yes
1216.34	269.042	0.0280301	-0.588014	0.645373	3.00074e-09	N/A	yes
732.696	269.18	0.0963268	-0.5217	0.201497	7.402e-05	N/A	yes
896.599	269.229	0.0765937	-0.522525	0.317957	3.49148e-05	N/A	yes
1228.81	86.1199	0.0896005	-0.821806	0.566047	6.07069e-05	N/A	yes
341.241	65.5122	0.0453826	-0.550318	0.717451	2.47945e-05	N/A	yes
189.081	99.0011	0.569617	-0.960378	0.365055	0.0108308	N/A	yes
115.089	210.325	0.060273	-0.810052	0.539657	6.0093e-08	N/A	yes
1429.85	242.075	0.0967399	-0.850358	0.739007	0.00549149	N/A	yes
683.215	62.8446	0.0948473	-0.867788	0.571913	4.25378e-05	N/A	yes
136.97	298.497	0.00235507	-0.527505	0.977888	8.37739e-06	N/A	yes
766.581	292.811	0.00126304	-0.529449	0.991757	0.000183107	N/A	yes
456.156	66.8727	0.211372	-0.512592	0.150439	0.00160413	N/A	yes
479.064	242.237	0.0211579	-0.80321	0.898654	0.000109161	N/A	yes
908.322	86.0182	0.0326188	-0.828886	0.829559	1.25478e-05	N/A	yes
106.033	269.133	0.0447537	-0.571278	0.342505	3.92721e-07	N/A	yes
477.07	242.228	0.0557443	-0.793957	0.714512	5.12585e-05	N/A	yes
1311.26	268.594	0.0093189	-0.789272	0.943814	1.45309e-05	N/A	yes
478.07	242.198	0.0491275	-0.802953	0.776998	0.000123437	N/A	yes
740.238	62.8354	0.0828033	-0.797252	0.744204	9.73466e-08	N/A	yes
1383.87	85.6728	0.0373772	-0.775611	0.79951	5.32919e-06	N/A	yes
1229.48	86.2397	0.0363301	-0.792585	0.800366	7.99605e-06	N/A	yes
218.09	102.69	0.0462841	-0.552481	0.798025	0.000785262	N/A	yes
1408.36	85.4597	0.00370649	-0.779734	0.978732	1.63896e-05	N/A	yes
1621.23	85.9214	0.0767708	-0.761104	0.544927	2.8455e-06	N/A	yes
433.896	269.214	0.0885696	-0.563554	0.159238	5.49652e-06	N/A	yes
1092.39	269.199	0.00289765	-0.785017	0.981741	7.1192e-06	N/A	yes
608.721	268.939	0.0242901	-0.759384	0.792327	6.70595e-07	N/A	yes
514.848	269.241	0.0154219	-0.568405	0.817066	3.19255e-07	N/A	yes
716.013	241.778	0.0872669	-0.84108	0.730769	0.00585038	N/A	yes
589.021	248.007	0.0223699	-0.798165	0.844647	1.46122e-05	N/A	yes
652.725	282.228	0.000466556	-0.745308	0.993739	4.56916e-08	N/A	yes
814.649	269.228	0.0815251	-0.539535	0.353176	2.6365e-05	N/A	yes
214.971	269.126	0.0653106	-0.746031	0.34923	5.95162e-08	N/A	yes
1012.5	269.232	0.00802399	-0.59012	0.867543	1.30679e-06	N/A	yes
951.537	269.257	0.0356887	-0.473292	0.879139	0.0151157	N/A	yes
984.505	269.121	0.0140984	-0.587828	0.877412	1.29121e-05	N/A	yes
488.813	284.204	0.0104982	-0.599891	0.852199	1.00302e-07	N/A	yes
359.897	298.894	0.0297126	-0.771913	0.693275	1.2441e-06	N/A	yes
174.144	78.177	0.0121855	-0.796765	0.894069	3.82578e-07	N/A	yes
1083.93	243.22	0.0505463	-0.584689	0.622842	6.863e-05	N/A	yes
954.146	84.7548	0.0766096	-0.755659	0.542141	1.49326e-06	N/A	yes
1209.34	269.011	0.0299867	-0.624406	0.521964	2.93075e-07	N/A	yes
116.074	99.9054	0.11072	-0.759025	0.465132	5.26453e-07	N/A	yes
632.65	298.309	0.0586453	-0.532643	0.571804	0.000285359	N/A	yes
791.231	117.702	0.205546	-1.28704	0.562682	0.00894157	N/A	yes
1191.91	242.294	0.108777	-0.776755	0.727731	0.0175301	N/A	yes
467.018	103.712	0.133574	-0.521314	0.530766	0.0115192	N/A	yes
481.066	241.714	0.0458646	-0.746724	0.766701	0.000140324	N/A	yes
1060.49	269.282	0.00197673	-0.574551	0.977959	3.38823e-07	N/A	yes
692.918	99.139	0.671483	-0.833081	0.133611	0.000277112	N/A	yes
702.559	299.892	0.0126803	-0.601088	0.849051	1.60078e-07	N/A	yes
178.092	98.9262	0.208665	-0.776563	0.305599	9.68747e-07	N/A	yes
232.07	132.31	0.0894675	-0.866465	0.388029	6.49289e-05	N/A	yes
496.753	299.766	0.0534818	-0.505592	0.696296	0.00232452	N/A	yes
138.969	298.524	0.0322453	-0.585952	0.669411	5.03808e-07	N/A	yes
414.8	300.481	0.0739117	-0.478745	0.599579	0.00277352	N/A	yes
1350.54	241.768	0.139727	-0.777321	0.67179	0.0194955	N/A	yes
327.962	289.789	0.0195529	-0.736454	0.786925	6.6616e-07	N/A	yes
341.969	289.818	0.0412683	-0.764416	0.636639	1.26368e-06	N/A	yes
998.621	86.031	0.0226581	-0.761794	0.861906	4.42608e-05	N/A	yes
521.009	245.827	0.0270194	-0.779871	0.940065	0.0331668	N/A	yes
1428.87	242.147	0.115892	-0.759519	0.648525	0.00645966	N/A	yes
830.634	279.974	0.114542	-0.601919	0.22389	3.93317e-06	N/A	yes
320.061	121.452	0.0211946	-0.873414	0.935656	0.000730395	N/A	yes
1430.85	242.334	0.0809095	-0.755711	0.755197	0.00765721	N/A	yes
550.883	84.8365	0.0269667	-0.78089	0.87312	0.000173999	N/A	yes
923.528	269.109	0.0523266	-0.5818	0.712691	0.000895319	N/A	yes
56.1053	243.026	0.075249	-0.612399	0.406319	1.12847e-05	N/A	yes
1509.17	242.672	0.0558977	-0.770583	0.846217	0.0100284	N/A	yes
1258.34	269.112	9.94368e-05	-0.602314	0.998866	8.66059e-08	N/A	yes
1197.38	269.326	0.00482245	-0.610841	0.924941	8.27691e-08	N/A	yes
98.1132	242.985	0.0737688	-0.643674	0.296306	3.64541e-06	N/A	yes
908.517	268.942	0.011296	-0.71939	0.896852	1.14413e-07	N/A	yes
210.052	255.781	0.0630668	-0.770586	0.666276	0.000229582	N/A	yes
460.822	270.821	0.0334735	-0.715945	0.649057	7.58e-09	N/A	yes
703.186	63.6028	0.120675	-0.575418	0.224385	8.39725e-05	N/A	yes
1026.49	269.261	0.0643738	-0.600302	0.440879	1.61205e-07	N/A	yes
323.155	65.2535	0.0840314	-0.614584	0.302545	2.14486e-05	N/A	yes
474.813	282.343	0.0447748	-0.634826	0.54015	1.80687e-06	N/A	yes
588.673	295.33	0.0111094	-0.60954	0.909072	2.76745e-05	N/A	yes
1285.32	269.199	0.0241158	-0.602862	0.726367	2.06361e-06	N/A	yes
528.846	258.031	0.0548139	-0.517932	0.800132	0.0201092	N/A	yes
974.938	243.138	0.0103524	-0.74877	0.945653	0.000156691	N/A	yes
291.05	103.764	0.0698697	-0.576093	0.604057	0.000648884	N/A	yes
359.97	258.604	0.021979	-0.735347	0.804363	7.81072e-07	N/A	yes
1508.83	242.209	0.145808	-0.725143	0.669292	0.0461911	N/A	yes
411.047	251.209	0.118514	-0.54607	0.557252	0.00263727	N/A	yes
398.832	298.629	0.0397413	-0.52758	0.779368	0.00141896	N/A	yes
1069.24	86.2405	0.101627	-0.732802	0.394694	9.59205e-07	N/A	yes
373.978	259.731	0.0845068	-0.606958	0.509462	2.54198e-05	N/A	yes
715.019	241.901	0.183546	-0.709537	0.508825	0.0160312	N/A	yes
555.785	269.029	0.0144878	-0.636033	0.809156	4.6741e-08	N/A	yes
1357.86	242.752	0.201604	-0.573836	0.217388	0.000650779	N/A	yes
1310.89	242.217	0.0891016	-0.716169	0.720336	0.00889132	N/A	yes
672.165	70.6196	0.0421707	-0.616409	0.810414	0.0269648	N/A	yes
139.124	102.905	0.156712	-0.560139	0.244993	0.00113486	N/A	yes
709.802	85.3393	0.125735	-0.728663	0.367937	2.01444e-05	N/A	yes
480.067	241.962	0.0303959	-0.588922	0.852177	0.00280375	N/A	yes
143.101	207.921	0.0116428	-0.730026	0.915567	1.21693e-05	N/A	yes
854.579	269.074	0.0275762	-0.64567	0.673783	1.09937e-08	N/A	yes
529.226	66.4772	0.0739085	-0.714895	0.527928	8.63491e-06	N/A	yes
314.053	99.4596	0.251192	-0.725729	0.134329	0.000484987	N/A	yes
162.065	99.9856	0.214846	-0.64412	0.240596	8.15048e-06	N/A	yes
803.886	246.825	0.0556056	-0.499083	0.801063	0.0181158	N/A	yes
992.547	269.329	0.0184653	-0.603335	0.823834	3.24645e-06	N/A	yes
457.164	65.5385	0.00772197	-0.619514	0.958198	0.000943669	N/A	yes
164.055	242.38	0.0544452	-0.643731	0.519168	1.41597e-05	N/A	yes
1647.72	85.4715	0.0719003	-0.706288	0.474316	3.06099e-07	N/A	yes
1353.26	269.151	0.0254838	-0.631866	0.659121	2.5315e-07	N/A	yes
829.654	269.359	0.0486351	-0.622075	0.515355	3.67724e-07	N/A	yes
554.785	269.059	0.0196092	-0.644873	0.777386	1.91299e-07	N/A	yes
897.598	269.308	0.0585465	-0.70826	0.239455	6.38538e-08	N/A	yes
1140.54	85.2864	0.065861	-0.655267	0.567212	3.52496e-06	N/A	yes
1038.44	268.935	0.0164161	-0.705997	0.875628	3.52352e-06	N/A	yes
716.172	73.1734	0.0116876	-0.778473	0.937506	8.9657e-05	N/A	yes
1386.2	269.01	0.00895639	-0.657103	0.9194	1.75782e-06	N/A	yes
1018.48	269.139	0.0176784	-0.85399	0.688839	0.00718113	N/A	yes
747.703	269.437	0.0130943	-0.700099	0.859974	3.95863e-08	N/A	yes
192.164	81.0302	0.205381	-0.757771	0.255656	0.000803576	N/A	yes
382.897	292.391	0.110499	-0.605564	0.350301	4.2074e-05	N/A	yes
1082.94	243.108	0.117442	-0.631473	0.302217	2.85771e-06	N/A	yes
855.581	269.019	0.0221319	-0.658563	0.70064	6.84685e-09	N/A	yes
1190.91	242.415	0.110927	-0.640928	0.687249	0.0230928	N/A	yes
773.63	268.972	0.0137416	-0.659969	0.84653	8.09211e-09	N/A	yes
1322.75	246.189	0.0672694	-0.671905	0.708619	0.000904698	N/A	yes
265.075	132.538	0.172069	-0.653149	0.0806169	0.000128411	N/A	yes
517.986	249.511	0.0998681	-0.642496	0.351181	3.71777e-05	N/A	yes
296.094	112.191	0.0720388	-0.660627	0.448318	1.84209e-06	N/A	yes
1238.36	269.713	0.021726	-0.658597	0.746369	1.38016e-08	N/A	yes
390.002	112.685	0.31535	-0.702031	0.212951	0.000452694	N/A	yes
321.041	100.481	0.219128	-0.641526	0.174103	6.82535e-05	N/A	yes
142.062	99.3771	0.366654	-0.724262	0.312398	0.000779011	N/A	yes
392.884	269.189	0.248653	-0.577016	0.270927	0.00887908	N/A	yes
778.22	126.997	0.41198	-0.681239	0.195639	0.0310129	N/A	yes
802.897	246.517	0.0394341	-0.677684	0.867574	0.00501858	N/A	yes
721.776	259.425	0.123909	-0.687183	0.0946873	1.29544e-07	N/A	yes
651.746	269.22	0.00949268	-0.650258	0.828728	1.11129e-08	N/A	yes
337.057	61.1905	0.0224354	-0.671843	0.736849	2.07057e-06	N/A	yes
345.025	105.339	0.520795	-0.666939	0.179242	0.000632257	N/A	yes
360.998	104.817	0.115784	-0.63264	0.423359	0.000309042	N/A	yes
284.04	249.475	0.0491724	-0.615249	0.824511	0.00774858	N/A	yes
373.899	298.87	0.0331662	-0.649957	0.639246	5.81897e-08	N/A	yes
1062.81	246.251	0.0755784	-0.618337	0.780598	0.018979	N/A	yes
264.076	132.413	0.183789	-0.744287	0.0975394	0.000160124	N/A	yes
1290.25	269.055	0.014883	-0.667936	0.878253	6.36988e-07	N/A	yes
682.218	62.4099	0.115125	-0.687407	0.535982	0.000152621	N/A	yes
177.085	254.175	0.0135328	-0.660457	0.864142	9.59199e-07	N/A	yes
440.086	66.2074	0.104143	-0.690366	0.337202	1.49236e-06	N/A	yes
761.161	73.0956	0.0283509	-0.655731	0.893869	0.00017127	N/A	yes
313.046	100.508	0.366275	-0.67676	0.108023	0.00123987	N/A	yes
780.928	245.84	0.103592	-0.671652	0.706532	0.0224835	N/A	yes
856.571	273.898	0.0171147	-0.659687	0.88174	0.000161754	N/A	yes
1202.34	269.191	0.0397624	-0.690509	0.742106	4.67005e-05	N/A	yes
262.07	245.329	0.083023	-0.645433	0.737377	0.0138496	N/A	yes
774.619	275.544	0.0221989	-0.66812	0.755965	6.56419e-08	N/A	yes
473.83	269.001	0.0278531	-0.690483	0.596628	8.31337e-08	N/A	yes
222.893	300.315	0.00285499	-0.683318	0.978088	3.9853e-07	N/A	yes
772.627	268.989	0.000872621	-0.683303	0.990868	2.5086e-08	N/A	yes
1006.51	269.328	0.000250474	-0.668978	0.993833	8.67164e-10	N/A	yes
782.917	245.968	0.0178275	-0.636095	0.945059	0.023356	N/A	yes
1079.42	268.977	0.0377954	-0.686427	0.582296	1.73103e-08	N/A	yes
695.957	247.459	0.0043603	-0.578078	0.981707	0.00895102	N/A	yes
1113.39	268.965	0.0246494	-0.684326	0.773357	1.07188e-07	N/A	yes
1069.91	86.0743	0.0253564	-0.700599	0.806034	5.75278e-06	N/A	yes
733.698	269.26	0.0511712	-0.6596	0.462454	2.32761e-06	N/A	yes
680.726	284.453	0.00598336	-0.671165	0.963043	1.9867e-06	N/A	yes
781.922	245.858	0.117316	-0.600858	0.633226	0.0228302	N/A	yes
816.632	279.504	0.013652	-0.667031	0.867622	4.95851e-07	N/A	yes
701.943	62.7675	0.112378	-0.740415	0.559689	0.00897508	N/A	yes
454.078	66.4106	0.284609	-0.668116	0.066422	0.000385711	N/A	yes
500.039	243.967	0.0990775	-0.644353	0.660655	0.00847004	N/A	yes
910.335	85.5118	0.14652	-0.681363	0.309892	0.000196252	N/A	yes
261.067	245.17	0.0759158	-0.63424	0.706137	0.00533206	N/A	yes
322.918	269	0.0240091	-0.674997	0.689351	3.63183e-08	N/A	yes
472.83	268.993	0.0186812	-0.677527	0.758881	4.03083e-08	N/A	yes
627.986	63.6535	0.274815	-0.696688	0.175522	6.18439e-06	N/A	yes
734.676	281.698	0.0616734	-0.655202	0.506868	1.8625e-05	N/A	yes
1088.88	85.7043	0.0852537	-0.672032	0.586496	0.000184105	N/A	yes
515.852	269.459	0.0767193	-0.662121	0.245531	1.05783e-09	N/A	yes
178.039	291.11	0.0468454	-0.676603	0.302116	1.27055e-08	N/A	yes
346.026	105.287	0.43592	-0.62436	0.0933733	0.00123314	N/A	yes
1052.45	268.958	0.0111653	-0.678276	0.877817	3.04129e-07	N/A	yes
619.023	672.677	-0.622434	4.44465	0.0593532	7.36042e-13	N/A	no
1112.9	747.286	-0.301401	2.60179	0.280527	1.40629e-09	N/A	no
730.219	740.936	-0.141681	3.07291	0.702247	2.60662e-08	N/A	no
975.639	698.415	-0.311156	2.81387	0.24178	4.2413e-11	N/A	no
140.093	314.534	-0.367812	2.23683	0.335764	1.11862e-06	N/A	no
1286.81	698.155	-0.0455493	2.94293	0.814115	3.23383e-16	N/A	no
1156.15	759.013	-0.376142	3.37109	0.146108	7.7317e-12	N/A	no
897.387	663.885	-0.0246413	3.6882	0.902374	5.08377e-16	N/A	no
780.618	698.476	-0.650435	4.21924	0.127371	4.07575e-11	N/A	no
1213.16	672.732	-0.113202	4.09847	0.767421	9.66271e-16	N/A	no
938.212	760.678	-0.0381806	2.88872	0.841165	3.6873e-12	N/A	no
833.443	724.696	-0.126783	3.57786	0.687938	3.90544e-13	N/A	no
886.231	744.856	-0.0148383	2.68694	0.945262	2.34607e-12	N/A	no
865.896	650.728	-0.00701232	3.83087	0.985167	3.19359e-09	N/A	no
591.345	720.073	-0.000138738	5.15663	0.999848	1.22134e-08	N/A	no
710.196	658.461	-0.146578	4.17932	0.728288	7.05438e-10	N/A	no
842.394	637.015	-0.0333185	3.64558	0.86791	2.54262e-14	N/A	no
787.148	609.241	-0.164126	4.25287	0.593676	3.38427e-11	N/A	no
908.387	668.056	-0.151509	3.75298	0.443608	3.32521e-15	N/A	no
769.497	756.467	-0.0692091	5.08917	0.762003	2.04871e-15	N/A	no
572.452	707.846	-0.511347	4.52612	0.537259	3.27608e-14	N/A	no
156.065	313.9	-0.64779	2.61234	0.30123	2.32552e-05	N/A	no
686.725	719.808	-0.0119654	4.39733	0.964699	9.19766e-14	N/A	no
824.621	719.783	-0.146491	4.22058	0.683455	3.23523e-14	N/A	no
1101.9	745.176	-0.0301549	3.18699	0.923935	5.07719e-11	N/A	no
809.144	620.63	-0.0584189	3.58414	0.782437	4.87675e-14	N/A	no
1145.15	756.406	-0.546622	3.28036	0.0796306	3.27979e-13	N/A	no
886.142	658.961	-0.478034	4.03379	0.0851584	6.41189e-14	N/A	no
909.896	670.028	-0.218174	3.8006	0.511678	6.25856e-11	N/A	no
1134.15	752.764	-0.212148	3.36005	0.335531	1.25629e-14	N/A	no
1257.16	687.533	-0.348096	3.58833	0.320028	7.93417e-11	N/A	no
941.137	683.035	-0.0514988	3.18442	0.808169	1.01459e-14	N/A	no
929.42	759.092	-0.29989	4.48328	0.514125	5.50254e-14	N/A	no
625.729	776.874	-0.322411	4.3508	0.535187	2.14569e-15	N/A	no
937.362	761.71	-0.347653	4.46989	0.27061	4.96134e-13	N/A	no
1315.14	707.58	-0.104201	3.59986	0.715912	1.54046e-12	N/A	no
1009.14	597.048	-0.103155	2.65425	0.627024	2.05393e-11	N/A	no
1123.91	750.913	-0.366044	2.50279	0.0947112	8.93823e-11	N/A	no
937.664	683.359	-0.013871	3.82386	0.961821	1.77728e-13	N/A	no
1007.16	598.713	-0.0802452	4.31553	0.702508	1.19701e-14	N/A	no
877.424	741.396	-0.0135916	3.92971	0.962138	4.72951e-15	N/A	no
763.458	826.852	-0.139772	3.7184	0.671944	4.44096e-11	N/A	no
1170.14	657.883	-0.0762755	3.47711	0.77308	4.04111e-14	N/A	no
744.731	747.478	-0.57676	4.22281	0.115565	2.93376e-11	N/A	no
839.84	725.847	-0.00803195	3.48649	0.97757	1.43262e-12	N/A	no
1053.14	613.669	-0.493704	2.76738	0.0640764	8.24802e-12	N/A	no
560.642	702.289	-0.117002	2.86084	0.475737	2.09253e-14	N/A	no
829.343	835.398	-0.0212479	2.89268	0.916555	1.36592e-12	N/A	no
862.275	735.224	-0.31076	2.82247	0.210932	2.27952e-12	N/A	no
684.949	766.892	-0.0316652	2.31997	0.8939	1.59175e-10	N/A	no
632.325	744.773	-0.0912939	4.88984	0.802505	1.27126e-13	N/A	no
671.527	835.611	-0.0373363	3.8295	0.917094	3.56877e-10	N/A	no
818.342	834.302	-0.116437	2.70384	0.64549	8.27968e-12	N/A	no
1432.79	737.562	-0.125813	2.7851	0.710975	8.73841e-08	N/A	no
663.036	702.488	-0.085397	4.29578	0.830502	7.61969e-10	N/A	no
679.521	715.55	-0.0365332	3.52642	0.905669	4.81304e-10	N/A	no
908.141	668.841	-0.143017	3.37822	0.452634	4.15482e-14	N/A	no
737.26	744.533	-0.0381466	2.35808	0.815207	4.62734e-12	N/A	no
791.95	702.569	-0.0530347	4.49155	0.85394	2.23547e-13	N/A	no
709.793	830.046	-0.0726669	5.22787	0.911559	8.12867e-10	N/A	no
773.441	838.952	-0.17555	3.01578	0.593014	9.78218e-12	N/A	no
727.594	668.464	-0.401054	3.83022	0.210357	4.74551e-12	N/A	no
854.892	644.635	-0.0434466	4.25244	0.889021	1.53932e-13	N/A	no
915.665	673.217	-0.183812	4.27114	0.44672	8.39067e-15	N/A	no
723.42	668.114	-0.0317065	3.4448	0.8834	1.99763e-12	N/A	no
661.219	707.489	-0.150657	3.42467	0.460521	1.90083e-13	N/A	no
820.146	626.081	-0.136908	3.72587	0.587771	6.04691e-13	N/A	no
118.12	314.981	-0.344135	2.29468	0.536537	0.000154823	N/A	no
669.768	637.659	-0.0269798	5.03677	0.935398	3.73735e-13	N/A	no
864.391	647.543	-0.089954	3.6316	0.637644	2.22677e-13	N/A	no
257.125	314.698	-0.297276	3.00565	0.220659	3.74313e-10	N/A	no
853.391	642.527	-0.0574708	3.64392	0.791935	2.10691e-15	N/A	no
602.499	668.689	-0.0923291	4.23516	0.712581	1.734e-14	N/A	no
1123.15	750.53	-0.085699	3.58881	0.763446	1.01727e-11	N/A	no
751.781	749.635	-0.328545	4.28156	0.464205	3.32252e-10	N/A	no
721.748	735.085	-0.0301858	4.74195	0.942262	1.30643e-09	N/A	no
864.144	648.057	-0.0363296	3.49186	0.83285	3.99324e-14	N/A	no
688.197	647.299	-0.435428	3.28284	0.055121	2.31429e-15	N/A	no
972.556	769.785	-0.0469963	3.7069	0.903331	3.57343e-09	N/A	no
834.837	835.825	-0.453179	3.01839	0.13896	4.54022e-10	N/A	no
624.709	682.075	-0.134609	4.04117	0.55318	4.00274e-16	N/A	no
606.011	668.083	-0.522316	4.46581	0.112819	1.7887e-12	N/A	no
644.152	840.366	-0.673977	3.27373	0.0577329	1.79015e-10	N/A	no
1022.83	604.118	-0.0631449	4.93922	0.880575	3.65783e-15	N/A	no
727.673	580.892	-0.327308	3.92129	0.266749	1.03858e-12	N/A	no
932.651	833.551	-0.184314	2.8991	0.499667	7.52157e-11	N/A	no
785.022	761.098	-0.0484773	4.50697	0.894861	4.77146e-12	N/A	no
600.591	727.682	-0.0868994	4.19149	0.716486	1.23126e-14	N/A	no
593.742	720.034	-0.0209615	3.98555	0.916406	7.48135e-15	N/A	no
670.685	819.53	-0.0475353	4.08497	0.889129	1.16018e-10	N/A	no
581.77	580.532	-0.188833	4.03986	0.47502	1.92586e-12	N/A	no
875.164	544.9	-0.0496297	3.53658	0.82741	2.92518e-13	N/A	no
686.42	642.662	-0.12466	3.07951	0.480266	2.83595e-13	N/A	no
631.006	683.601	-0.0165442	4.86318	0.949509	3.42512e-15	N/A	no
580.3	652.303	-0.128055	2.77031	0.36732	1.3542e-15	N/A	no
692.409	647.785	-0.0205656	3.24315	0.938731	7.5284e-11	N/A	no
591.515	658.955	-0.0286661	3.94735	0.905971	1.27226e-12	N/A	no
755.514	750.732	-0.215729	4.50454	0.405221	2.49172e-14	N/A	no
835.731	778.162	-0.303888	3.25465	0.355572	1.14946e-10	N/A	no
1081.49	625.586	-0.0399391	4.05039	0.889298	7.34836e-13	N/A	no
644.03	747.846	-0.0220415	4.92253	0.908228	3.97648e-17	N/A	no
860.499	539.001	-0.0914506	4.55659	0.841522	1.43183e-11	N/A	no
771.673	604.588	-0.136364	4.93107	0.71461	6.1662e-13	N/A	no
567.577	569.674	-0.125868	3.96025	0.722537	3.16582e-10	N/A	no
595.007	664.468	-0.352488	4.69169	0.164178	4.69909e-15	N/A	no
749.671	592.02	-0.43049	4.27168	0.168004	9.72799e-16	N/A	no
549.295	626.345	-0.0511813	2.63642	0.710456	8.21911e-14	N/A	no
748.92	592.703	-0.0730835	5.26485	0.799853	1.98323e-15	N/A	no
539.169	620.527	-0.133851	2.95128	0.5406	6.09651e-12	N/A	no
685.391	825.075	-0.0580025	3.32037	0.822128	2.27115e-11	N/A	no
714.766	831.153	-0.095399	4.28243	0.81472	1.17357e-09	N/A	no
184.072	69.4717	-0.706398	4.11058	0.179395	1.0835e-07	N/A	no
671.921	550.611	-0.0613923	4.2842	0.877231	6.387e-10	N/A	no
672.252	761.422	-0.266263	3.35913	0.190457	1.07909e-13	N/A	no
166.071	70.2014	-0.615305	4.56095	0.273533	6.80638e-08	N/A	no
567.933	703.517	-0.128661	5.27018	0.682743	2.26158e-14	N/A	no
636.245	832.792	-0.310059	4.20667	0.396799	1.17269e-11	N/A	no
585.007	760.037	-0.103947	5.48361	0.891569	7.16525e-08	N/A	no
616.978	604.887	-0.365288	4.61424	0.105904	7.96091e-15	N/A	no
554.512	630.898	-0.385979	3.19452	0.0865051	3.19e-11	N/A	no
148.066	70.3769	-0.379664	3.96852	0.349779	1.04347e-08	N/A	no
994.149	592.317	-0.131246	2.46308	0.586507	3.51758e-10	N/A	no
138.088	71.3023	-0.125344	1.31708	0.317347	1.08598e-06	N/A	no
717.242	129.942	-0.246166	2.12206	0.0989262	5.7337e-08	N/A	no
712.212	131.567	-0.00308123	1.89436	0.99109	4.39746e-06	N/A	no
575.306	130.875	-0.00437268	3.48432	0.990499	1.6247e-07	N/A	no
576.308	130.17	-0.0879152	2.9243	0.795532	6.09914e-07	N/A	no
542.196	619.975	-0.107539	0.301258	0.342822	0.0166194	N/A	no
691.247	132.695	-0.0256273	3.91822	0.95014	1.24154e-07	N/A	no
311.204	225.992	-0.00415283	1.432	0.972891	4.24796e-06	N/A	no
549.303	133.049	-0.163257	2.86347	0.376879	4.34434e-08	N/A	no
690.241	132.513	-0.528126	3.61685	0.327448	2.61553e-06	N/A	no
550.304	132.859	-0.193757	2.77819	0.403844	9.10846e-08	N/A	no
551.318	90.9494	-0.221945	2.25903	0.355124	3.51493e-06	N/A	no
575.309	88.9121	-0.103226	3.91049	0.790839	7.72403e-08	N/A	no
325.083	132.14	-0.134414	0.689607	0.283404	0.00170538	N/A	no
356.3	404.38	-0.257491	2.64659	0.328226	2.73954e-06	N/A	no
706.229	149.944	-0.0810023	3.20964	0.761478	8.25563e-08	N/A	no
550.302	89.9393	-0.497881	2.02478	0.284559	0.000348275	N/A	no
355.299	404.874	-0.217087	3.60911	0.25237	9.36964e-08	N/A	no
339.313	394.445	-0.367634	5.70617	0.499042	6.73569e-08	N/A	no
549.274	87.8367	-0.529457	1.74597	0.340301	0.00373853	N/A	no
289.108	153.739	-0.0804937	0.782979	0.42235	0.00549928	N/A	no
727.278	62.5473	-0.024414	3.01894	0.90869	7.35912e-05	N/A	no
365.231	157.315	-0.373041	1.44916	0.0944755	0.00808593	N/A	no
325.267	156.051	-0.524268	1.5939	0.0960992	0.0103512	N/A	no
563.304	132.189	-0.120878	1.65582	0.564028	0.00371377	N/A	no
704.248	132.224	-0.00813785	2.65112	0.970915	0.000644485	N/A	no
124.073	144.76	-0.0802273	1.46297	0.496592	0.00330998	N/A	no
340.325	95.3529	-1.06351	-2.28272	0.160703	0.0181045	N/A	yes
522.685	299.59	-0.138675	-0.776157	0.0506671	6.71068e-09	N/A	yes
341.319	95.4114	-0.812163	-1.75321	0.116109	0.0100635	N/A	yes
176.021	314.676	-0.0373888	-3.23948	0.720021	3.51794e-08	N/A	yes
847.78	213.93	-0.111695	-1.77688	0.201371	3.8178e-09	N/A	yes
752.574	293.218	-0.00465425	-0.295826	0.948519	0.00097614	N/A	yes
848.797	217.606	-0.034951	-1.64269	0.680729	1.49429e-08	N/A	yes
617.86	213.495	-0.0675356	-1.54016	0.587164	3.16094e-10	N/A	yes
883.77	212.818	-0.0671147	-1.92021	0.499669	2.46772e-08	N/A	yes
845.782	213.317	-0.0440254	-2.25165	0.678099	2.66494e-07	N/A	yes
850.799	218.818	-0.087457	-1.49673	0.338431	1.05618e-08	N/A	yes
846.782	213.681	-0.0364944	-1.89253	0.718813	8.82401e-08	N/A	yes
267.984	215.096	-0.135194	-1.31341	0.104133	1.03666e-08	N/A	yes
771.834	218.571	-0.072452	-1.78776	0.504715	7.07185e-08	N/A	yes
123.091	79.293	-0.240135	-2.20242	0.233642	9.75554e-07	N/A	yes
843.786	213.301	-0.0386166	-2.24033	0.728659	3.99126e-07	N/A	yes
844.789	213.565	-0.0692799	-1.99873	0.457227	9.01612e-08	N/A	yes
316.053	220.256	-0.0789199	-1.46013	0.34621	1.91599e-08	N/A	yes
882.77	212.403	-0.104324	-1.99381	0.376258	9.78233e-08	N/A	yes
192.002	311.896	-0.106655	-2.08043	0.34946	3.06678e-10	N/A	yes
92.0017	217.37	-0.0325645	-1.51512	0.570686	3.59838e-08	N/A	yes
772.833	218.991	-0.0450927	-1.90401	0.668879	2.31445e-07	N/A	yes
386.997	211.867	-0.0344263	-1.41692	0.669737	3.6456e-09	N/A	yes
884.767	212.319	-0.095416	-2.08461	0.391786	2.80118e-07	N/A	yes
773.834	219.165	-0.0651022	-1.68842	0.506704	1.0507e-07	N/A	yes
332.006	133.765	-0.0446116	-1.66355	0.822579	1.22282e-07	N/A	yes
266.996	213.187	-0.0075548	-1.6834	0.934537	4.06267e-08	N/A	yes
885.769	212.546	-0.10593	-1.79127	0.299615	3.71898e-08	N/A	yes
348.024	214.047	-0.0313961	-1.83279	0.602879	4.12576e-07	N/A	yes
265.971	215.404	-0.109381	-1.3405	0.140075	9.17848e-09	N/A	yes
430.941	212.959	-0.0958876	-1.15105	0.145544	4.51964e-11	N/A	yes
334.001	134.103	-0.0375243	-1.71777	0.851528	2.87762e-07	N/A	yes
314.057	220.701	-0.0623235	-1.60638	0.38506	1.33139e-07	N/A	yes
413.961	215.298	-0.0715347	-1.72436	0.356158	2.20857e-07	N/A	yes
750.598	290.252	-0.0321941	-0.407085	0.686165	3.44051e-05	N/A	yes
410.912	220.559	-0.127188	-1.96997	0.249463	1.39542e-06	N/A	yes
291.907	216.015	-0.0262868	-1.73653	0.784133	3.90559e-07	N/A	yes
810.817	218.724	-0.0611547	-1.88009	0.331561	1.29937e-06	N/A	yes
422.92	222.276	-0.121084	-1.71064	0.22912	5.55144e-07	N/A	yes
223.045	223.048	-0.0873385	-1.42265	0.339431	1.33658e-07	N/A	yes
811.818	219.138	-0.0713521	-1.96982	0.360733	2.43036e-06	N/A	yes
249.974	217.915	-0.0950708	-1.51141	0.0536682	1.37918e-07	N/A	yes
225.043	223.327	-0.0803062	-1.38094	0.440287	1.09548e-07	N/A	yes
777.857	223.677	-0.181792	-1.43428	0.234474	4.19215e-07	N/A	yes
922.754	211.63	-0.087022	-1.57529	0.302947	5.7076e-07	N/A	yes
323.029	220.072	-0.0464129	-1.49761	0.577601	5.59771e-07	N/A	yes
1236.59	213.058	-0.0032592	-1.75795	0.977135	7.5957e-08	N/A	yes
425.993	210.943	-0.10656	-1.29848	0.237733	6.02231e-09	N/A	yes
229.999	214.905	-0.243322	-1.94481	0.51727	9.53451e-07	N/A	yes
517.861	216.237	-0.123444	-1.92932	0.189753	2.69779e-06	N/A	yes
408.925	221.087	-0.0422119	-1.48963	0.674082	1.51937e-07	N/A	yes
921.754	211.462	-0.133289	-1.78706	0.174732	1.32174e-06	N/A	yes
960.739	209.823	-0.128443	-1.5122	0.219318	7.14561e-07	N/A	yes
924.752	211.195	-0.123407	-1.61789	0.222839	1.42101e-06	N/A	yes
212.027	223.64	-0.0126485	-1.2753	0.904564	2.02828e-07	N/A	yes
130.097	212.977	-0.110888	-1.2945	0.118369	4.66252e-08	N/A	yes
549.918	222.066	-0.138001	-1.2673	0.246883	5.47466e-08	N/A	yes
483.901	223.255	-0.164471	-1.46828	0.226747	8.65513e-07	N/A	yes
415.958	215.337	-0.0276685	-1.59155	0.675956	8.87251e-07	N/A	yes
566.076	63.2456	-0.26107	-1.68166	0.103541	2.50658e-08	N/A	yes
717.187	299.157	-0.142986	-0.374377	0.135626	8.08754e-05	N/A	yes
962.739	209.693	-0.104206	-1.5333	0.338696	1.05623e-06	N/A	yes
289.927	216.925	-0.0253921	-1.27566	0.734833	5.51666e-08	N/A	yes
886.763	212.676	-0.0761335	-1.62245	0.462583	7.10556e-08	N/A	yes
1111.06	85.5709	-0.0325172	-0.909907	0.778169	6.20364e-09	N/A	yes
812.813	218.991	-0.0025504	-1.58022	0.971564	1.41939e-06	N/A	yes
923.754	211.648	-0.14379	-1.7262	0.161164	2.64929e-06	N/A	yes
222.027	225.1	-0.103685	-1.31421	0.343554	3.31912e-07	N/A	yes
809.819	218.756	-0.0194932	-1.96071	0.80697	3.83881e-06	N/A	yes
1382.88	85.5953	-0.0850331	-0.92038	0.544207	4.96954e-09	N/A	yes
638.085	63.1746	-0.00340706	-1.5347	0.985478	1.75759e-08	N/A	yes
124.098	79.6138	-0.185922	-1.4322	0.292255	5.92796e-08	N/A	yes
374.943	222.054	-0.0141724	-1.70201	0.871361	1.48836e-06	N/A	yes
355.999	70.8839	-0.122438	-1.07109	0.283092	1.22381e-10	N/A	yes
271.144	65.503	-0.232609	-1.42714	0.0868607	4.25653e-08	N/A	yes
452.95	213.804	-0.091418	-1.51981	0.404646	1.414e-06	N/A	yes
646.963	226.646	-0.222237	-1.41452	0.224699	3.37672e-06	N/A	yes
378.961	214.767	-0.095545	-1.3958	0.237732	5.79401e-07	N/A	yes
224.03	223.078	-0.059947	-1.12447	0.592252	5.84253e-08	N/A	yes
442.903	224.248	-0.206184	-1.62875	0.130094	6.60166e-06	N/A	yes
354.997	71.0666	-0.190151	-1.10811	0.126186	1.89899e-10	N/A	yes
194.033	225.187	-0.197583	-1.47056	0.31506	6.6492e-06	N/A	yes
342.007	131.57	-0.0698679	-1.35626	0.655156	3.49783e-06	N/A	yes
237.062	224.132	-0.147296	-1.33556	0.44278	2.44395e-06	N/A	yes
775.862	224.942	-0.184197	-1.32936	0.1968	1.04656e-06	N/A	yes
444.903	223.469	-0.194312	-1.4804	0.115703	2.00012e-06	N/A	yes
288.967	212.947	-0.011756	-1.12038	0.814245	1.68907e-08	N/A	yes
481.904	223.03	-0.131098	-1.47046	0.137373	1.68005e-06	N/A	yes
680.148	62.987	-0.0750944	-1.28831	0.552632	9.81001e-08	N/A	yes
429.263	64.329	-0.173883	-0.319479	0.100836	0.00288438	N/A	yes
565.072	63.003	-0.168347	-1.74776	0.377282	1.01687e-06	N/A	yes
738.955	242.346	-0.133113	-1.13319	0.187985	3.28117e-08	N/A	yes
639.104	63.6666	-0.0890847	-1.41757	0.582114	1.17711e-07	N/A	yes
679.149	63.0264	-0.155413	-1.37459	0.279015	3.1033e-07	N/A	yes
529.852	273.314	-0.0327675	-1.00206	0.687394	9.6291e-10	N/A	yes
647.945	96.143	-0.13602	-1.97236	0.562349	5.66755e-07	N/A	yes
509.032	62.9584	-0.196431	-1.67814	0.333869	2.75211e-06	N/A	yes
623.099	62.6731	-0.164776	-1.68975	0.382299	1.74919e-06	N/A	yes
626.889	215.603	-0.0305756	-1.25299	0.741014	1.70091e-08	N/A	yes
380.988	222.015	-0.18026	-1.23789	0.0803809	9.09193e-07	N/A	yes
196.029	225.639	-0.119628	-1.45768	0.54059	9.51018e-06	N/A	yes
148.044	225.307	-0.0360835	-1.41194	0.783582	3.04583e-06	N/A	yes
510.033	62.997	-0.194913	-1.60125	0.280856	7.52854e-07	N/A	yes
381.993	224.362	-0.162629	-1.44599	0.184989	4.12563e-06	N/A	yes
91.0958	211.778	-0.0422171	-1.18727	0.591077	1.19017e-08	N/A	yes
1381.89	85.9247	-0.0105827	-0.919451	0.934986	1.01311e-07	N/A	yes
1112.35	268.835	-0.0689514	-0.876334	0.500167	7.71501e-08	N/A	yes
325.03	220.797	-0.0443684	-1.30636	0.595154	1.43702e-06	N/A	yes
463.175	66.4954	-0.257547	-1.28585	0.107918	7.74286e-08	N/A	yes
622.093	62.9191	-0.156879	-1.77208	0.473683	3.59088e-06	N/A	yes
493.93	211.04	-0.00462452	-1.12918	0.952316	1.90618e-07	N/A	yes
648.963	226.696	-0.32336	-1.38903	0.179975	1.03219e-05	N/A	yes
1061.75	225.698	-0.201327	-1.40201	0.310387	1.88514e-05	N/A	yes
265.09	472.329	-0.0908637	-0.981496	0.297475	2.86082e-09	N/A	yes
219.162	63.3879	-0.365086	-1.76689	0.087461	1.01477e-07	N/A	yes
93.0543	213.675	-0.0280085	-0.96848	0.586829	3.94431e-09	N/A	yes
266.093	472.341	-0.115061	-0.998579	0.258226	9.5042e-09	N/A	yes
621.09	62.9124	-0.166914	-1.75319	0.446505	6.43392e-06	N/A	yes
150.081	84.4996	-0.0223195	-1.81481	0.916737	2.70971e-06	N/A	yes
202.07	118.602	-0.230966	-1.18605	0.0729718	7.06236e-07	N/A	yes
711.791	86.0018	-0.0248503	-0.991879	0.839706	3.69328e-07	N/A	yes
379.995	224.218	-0.134719	-1.50581	0.212459	1.04417e-05	N/A	yes
1478.01	85.8428	-0.117938	-1.03224	0.459517	8.60391e-07	N/A	yes
802.218	63.483	-0.250566	-1.65927	0.230356	1.8461e-06	N/A	yes
680.928	222.6	-0.0312165	-1.448	0.759471	4.59853e-06	N/A	yes
1231.48	85.8839	-0.136562	-0.902562	0.325636	1.04176e-07	N/A	yes
309.083	335.181	-0.141581	-1.62623	0.390087	9.46406e-06	N/A	yes
121.117	211.313	-0.0763803	-1.09995	0.309254	9.35197e-09	N/A	yes
683.901	222.653	-0.076199	-1.29002	0.4281	1.96575e-06	N/A	yes
290.97	213.036	-0.0382541	-1.11555	0.647128	3.80019e-07	N/A	yes
682.922	223.259	-0.0175414	-1.64685	0.863402	1.31462e-05	N/A	yes
643.063	63.6234	-0.367128	-1.66592	0.0674714	2.2942e-06	N/A	yes
801.215	63.078	-0.189517	-1.80595	0.464936	5.63203e-06	N/A	yes
1379.89	85.7452	-0.033685	-0.958102	0.809744	4.8863e-07	N/A	yes
335.13	62.8236	-0.247925	-1.38379	0.166959	5.48114e-06	N/A	yes
1250.46	85.6503	-0.0501052	-0.934733	0.680291	5.02467e-07	N/A	yes
253.072	118.591	-0.0255193	-0.525077	0.680389	1.59751e-06	N/A	yes
1193.5	85.6728	-0.0677796	-1.01024	0.709829	2.43712e-06	N/A	yes
120.114	211.275	-0.0468304	-1.07612	0.549539	4.33289e-08	N/A	yes
121.006	289.473	-0.0605127	-0.496868	0.165219	1.02866e-07	N/A	yes
611.811	272.171	-0.00751179	-1.02293	0.933235	4.20233e-08	N/A	yes
203.062	104.253	-0.121204	-1.11152	0.595881	6.88497e-06	N/A	yes
150.041	225.16	-0.0225291	-1.27105	0.878412	9.2614e-06	N/A	yes
473.134	67.3158	-0.075941	-0.931491	0.410591	3.90108e-08	N/A	yes
461.904	273.219	-0.0313358	-0.901174	0.534166	4.90134e-10	N/A	yes
635.238	73.0921	-0.237229	-1.38259	0.288095	4.55632e-06	N/A	yes
741.881	225.881	-0.243858	-1.27101	0.253265	3.60868e-05	N/A	yes
502.221	68.9387	-0.00150113	-1.42446	0.99428	1.80271e-06	N/A	yes
285.937	288.849	-0.0640342	-0.393844	0.395591	8.95556e-05	N/A	yes
474.135	67.3717	-0.0921199	-0.919686	0.292267	3.19269e-08	N/A	yes
104.099	67.6652	-0.0302094	-1.12082	0.850779	5.23023e-07	N/A	yes
261.002	70.7576	-0.0949027	-1.03519	0.348371	2.99421e-08	N/A	yes
1086.24	85.991	-0.0807997	-0.880324	0.483867	7.74199e-07	N/A	yes
684.899	223.461	-0.0179139	-1.25608	0.888926	1.55923e-05	N/A	yes
262.002	70.9462	-0.128549	-0.996066	0.183669	1.23475e-07	N/A	yes
774.749	70.1471	-0.115316	-0.380259	0.348893	0.00326503	N/A	yes
743.881	226.257	-0.241805	-1.23835	0.222845	2.19629e-05	N/A	yes
715.786	85.6497	-0.0496105	-0.95069	0.743987	2.26168e-06	N/A	yes
492.931	211.052	-0.0899616	-1.04087	0.350002	8.76896e-08	N/A	yes
1196.5	85.6017	-7.3876e-05	-0.969784	0.999646	1.54111e-06	N/A	yes
761.706	269.452	-0.0254682	-0.903188	0.628533	7.28718e-10	N/A	yes
168.097	99.9004	-0.0814751	-1.36681	0.661322	6.01047e-07	N/A	yes
315.074	96.7048	-0.0120294	-1.15478	0.944621	1.14287e-06	N/A	yes
1414.21	269.14	-0.0490132	-0.557961	0.278853	2.00737e-08	N/A	yes
1034.6	85.7607	-0.0692637	-0.951598	0.606302	7.37348e-07	N/A	yes
468.929	213.862	-0.222902	-0.98364	0.0618773	1.08287e-08	N/A	yes
1407.37	85.9058	-0.00715621	-0.885899	0.957779	1.40019e-07	N/A	yes
655.095	63.9166	-0.0286597	-1.0604	0.894336	7.38311e-08	N/A	yes
383.034	103.549	-0.0974263	-1.06126	0.651647	3.52219e-05	N/A	yes
471.97	225.752	-0.10758	-1.07437	0.448778	1.89416e-06	N/A	yes
1192.51	85.6707	-0.0298584	-0.974912	0.865578	7.3226e-06	N/A	yes
1354.4	85.8469	-0.0387356	-0.910275	0.78812	2.4389e-06	N/A	yes
1515.3	85.6793	-0.0510435	-0.892335	0.700544	3.60111e-07	N/A	yes
634.229	73.6914	-0.179054	-1.53742	0.524657	7.60577e-05	N/A	yes
1191.51	85.5477	-0.0380288	-0.980794	0.839599	1.96464e-05	N/A	yes
142.092	210.649	-0.0807669	-1.01771	0.37814	1.8478e-07	N/A	yes
282.074	227.955	-0.294315	-1.06517	0.244553	6.13293e-05	N/A	yes
1256.29	269.053	-0.0116534	-0.797169	0.916275	3.18143e-08	N/A	yes
843.657	269.206	-0.0538556	-0.862874	0.285169	7.16174e-10	N/A	yes
532.774	291.544	-0.00459321	-0.464308	0.963295	2.74128e-06	N/A	yes
1301.43	85.836	-0.0191124	-0.908828	0.89569	1.16145e-06	N/A	yes
702.907	227.177	-0.326779	-1.56316	0.263851	0.00023426	N/A	yes
1198.49	85.4334	-0.0258062	-0.913779	0.867645	6.77427e-07	N/A	yes
698.638	293.574	-0.0430236	-0.444002	0.537802	4.68012e-05	N/A	yes
704.905	226.981	-0.2851	-1.48625	0.299659	0.000267286	N/A	yes
526.769	268.95	-0.144773	-0.819069	0.182253	9.56562e-08	N/A	yes
1070.58	86.2097	-0.0301559	-0.857396	0.724545	6.13377e-10	N/A	yes
166.104	210.7	-0.0935392	-1.05934	0.455688	4.71464e-07	N/A	yes
223.062	63.4467	-0.305108	-1.22422	0.134664	3.5008e-05	N/A	yes
653.202	62.6681	-0.0503875	-1.13911	0.742469	7.05785e-06	N/A	yes
1276.24	268.878	-0.104828	-0.815878	0.353547	5.67461e-07	N/A	yes
340.978	225.456	-0.114542	-1.22024	0.51114	5.25949e-05	N/A	yes
1199.48	85.1419	-0.0560664	-0.89175	0.732358	1.65421e-07	N/A	yes
280.092	229.401	-0.273844	-1.03687	0.227312	5.03619e-05	N/A	yes
327.005	262.466	-0.00107007	-0.868969	0.987682	9.65013e-08	N/A	yes
1619.24	85.6707	-0.0362087	-0.881337	0.799877	3.94841e-06	N/A	yes
1118.04	85.4475	-0.0795273	-0.927235	0.609188	2.1646e-05	N/A	yes
670.626	294.172	-0.0477508	-0.514077	0.57098	6.61319e-06	N/A	yes
1032.6	85.6505	-0.115664	-0.904319	0.399968	3.74693e-06	N/A	yes
473.974	226.154	-0.19653	-1.0964	0.264018	3.06507e-05	N/A	yes
609.725	268.847	-0.0317273	-0.866872	0.766998	3.84892e-07	N/A	yes
430.804	268.262	-0.0637509	-0.887031	0.654896	2.54719e-06	N/A	yes
489.069	63.8663	-0.160421	-1.32974	0.512061	0.000130819	N/A	yes
644.078	64.2003	-0.202593	-1.14025	0.24421	9.29907e-06	N/A	yes
326.003	259.548	-0.00541391	-0.87212	0.920079	1.58537e-08	N/A	yes
1302.43	85.2975	-0.0998303	-0.923874	0.581797	4.25217e-06	N/A	yes
1189.51	85.3643	-0.0482909	-0.951916	0.782605	1.70494e-05	N/A	yes
243.081	95.3974	-0.276034	-1.03776	0.060397	1.55952e-06	N/A	yes
1516.3	85.5845	-0.0754856	-0.907116	0.584289	8.21839e-07	N/A	yes
1480.65	85.8854	-0.0140483	-0.913299	0.934032	6.27464e-06	N/A	yes
775.881	64.0069	-0.0505176	-0.382745	0.675915	0.00716494	N/A	yes
297.051	63.8522	-0.147784	-0.946386	0.157796	1.55214e-07	N/A	yes
232.005	224.362	-0.177894	-1.09643	0.172622	1.03968e-05	N/A	yes
218.005	227.719	-0.2894	-1.15328	0.159096	5.84887e-05	N/A	yes
553.879	85.5117	-0.0687563	-0.988521	0.668582	1.93114e-05	N/A	yes
1087.57	86.0222	-0.0417814	-0.814737	0.762481	8.66864e-07	N/A	yes
813.569	268.863	-0.0385429	-0.856003	0.74748	5.36875e-07	N/A	yes
524.664	300.488	-0.0827546	-0.801707	0.254539	7.98867e-09	N/A	yes
1066.78	123.028	-0.255102	-1.64382	0.666166	0.00105484	N/A	yes
118.101	210.536	-0.0542822	-0.95732	0.577716	4.68308e-08	N/A	yes
812.558	268.73	-0.120005	-0.85682	0.440954	1.32918e-06	N/A	yes
194.092	124.132	-0.0101511	-1.32027	0.977482	0.000112925	N/A	yes
1213.15	86.1133	-0.00984767	-0.951851	0.951225	1.02971e-05	N/A	yes
342.978	226.944	-0.150167	-1.27352	0.346266	8.14375e-05	N/A	yes
1299.44	85.0391	-0.00749492	-0.957899	0.967696	1.60361e-05	N/A	yes
962.454	268.815	-0.00183601	-0.795641	0.985375	4.83791e-08	N/A	yes
1356.4	86.3151	-0.0309672	-0.854666	0.809329	8.99384e-07	N/A	yes
682.672	290.019	-0.0508258	-0.435107	0.653788	0.00224892	N/A	yes
256.931	287.301	-0.0213527	-0.571261	0.810033	2.50887e-07	N/A	yes
249.037	257.247	-0.0788022	-0.833579	0.380732	1.88366e-07	N/A	yes
948.446	268.451	-0.0735399	-0.881411	0.653429	1.23133e-05	N/A	yes
819.726	85.591	-0.0147881	-0.903105	0.918411	2.2404e-05	N/A	yes
81.0881	472.024	-0.0532783	-0.857531	0.56561	1.02151e-08	N/A	yes
1625.23	85.4295	-0.0320756	-0.919773	0.853805	2.50863e-05	N/A	yes
324.017	230.085	-0.251207	-0.908997	0.0862965	6.16564e-06	N/A	yes
614.711	291.237	-0.0627811	-0.52838	0.344161	2.21404e-07	N/A	yes
1623.23	85.6793	-0.0175548	-0.865869	0.908461	6.74402e-06	N/A	yes
878.683	85.1419	-0.0756483	-0.949531	0.714268	8.43386e-05	N/A	yes
759.623	268.928	-0.0879588	-0.824836	0.422768	4.42802e-07	N/A	yes
244.249	96.8489	-0.178394	-1.22965	0.613385	0.000280146	N/A	yes
705.9	226.572	-0.261444	-1.32554	0.268363	0.000284477	N/A	yes
703.901	226.106	-0.185317	-1.26158	0.399179	0.000173866	N/A	yes
504.976	63.6234	-0.513731	-1.35087	0.175546	4.53335e-05	N/A	yes
543.883	252.294	-0.0301897	-0.981205	0.76036	1.3912e-06	N/A	yes
197.027	225.408	-0.130197	-1.0191	0.511312	8.8385e-05	N/A	yes
990.466	269.029	-0.12724	-0.784951	0.156165	1.33469e-08	N/A	yes
1345.23	269.054	-0.0602812	-0.787154	0.605717	5.68975e-07	N/A	yes
1518.3	84.8917	-0.0401988	-0.912352	0.816959	2.00577e-05	N/A	yes
1401.23	269.121	-0.0574036	-0.5501	0.172035	6.34869e-09	N/A	yes
450.817	293.233	-0.0271725	-0.475171	0.779466	7.3226e-05	N/A	yes
117.091	210.702	-0.022522	-0.920885	0.797542	6.92201e-08	N/A	yes
668.668	290.121	-0.124344	-0.50419	0.211793	0.000124299	N/A	yes
877.687	85.644	-0.0320581	-0.918146	0.859701	6.08338e-05	N/A	yes
580.708	267.608	-0.149844	-0.887159	0.422434	1.33779e-05	N/A	yes
346.026	227.533	-0.329517	-1.178	0.246924	0.000516916	N/A	yes
428.989	63.0908	-0.155288	-0.894842	0.234336	6.64308e-08	N/A	yes
1033.6	85.7552	-0.074984	-0.901934	0.610361	7.36091e-06	N/A	yes
459.823	268.953	-0.0791006	-0.795153	0.376248	2.61997e-07	N/A	yes
1676.2	85.8379	-0.00301961	-0.89174	0.98432	9.81766e-06	N/A	yes
131.148	242.554	-0.0964075	-0.808023	0.223948	1.81582e-07	N/A	yes
113.068	472.222	-0.0933797	-0.939525	0.400862	2.25311e-07	N/A	yes
1517.3	85.7784	-0.0221907	-0.839039	0.868612	2.43863e-06	N/A	yes
270.933	288.235	-0.0255619	-0.544699	0.609255	6.74896e-11	N/A	yes
669.94	228.425	-0.403366	-1.06327	0.233878	0.00112246	N/A	yes
671.94	229.015	-0.431619	-1.09717	0.148058	0.000972013	N/A	yes
448.858	287.45	-0.0186484	-0.445673	0.83719	0.000242536	N/A	yes
1514.3	85.4621	-0.0786362	-0.851796	0.614522	1.00742e-05	N/A	yes
444.811	268.934	-0.175326	-0.828746	0.1704	1.06794e-06	N/A	yes
145.069	472.369	-0.135027	-0.919651	0.217223	1.22715e-07	N/A	yes
144.107	210.26	-0.0304517	-0.918169	0.745891	1.59845e-07	N/A	yes
1227.49	85.3139	-0.108988	-0.871783	0.528032	1.73349e-05	N/A	yes
348.163	63.0498	-0.0610818	-0.391784	0.612128	0.00647226	N/A	yes
662.662	268.835	-0.148582	-0.832229	0.270183	2.73197e-06	N/A	yes
993.55	269.286	-0.00124142	-0.811581	0.980545	7.91963e-12	N/A	yes
648.658	268.537	-0.0570046	-0.874862	0.751861	1.98605e-05	N/A	yes
352.895	287.494	-0.0434466	-0.497607	0.58475	4.79875e-05	N/A	yes
850.49	294.859	-0.0327026	-0.507707	0.729091	4.63106e-05	N/A	yes
1230.35	269.198	-0.0603204	-0.548737	0.273895	1.91278e-08	N/A	yes
88.1178	242.606	-0.0513025	-0.790474	0.44811	1.00661e-07	N/A	yes
490.753	291.63	-0.0486429	-0.565961	0.566341	7.88854e-06	N/A	yes
144.074	472.33	-0.0567964	-0.928821	0.618287	2.76481e-07	N/A	yes
489.917	259.556	-0.0124482	-0.819012	0.874464	4.25324e-08	N/A	yes
979.545	269.301	-0.0187623	-0.78716	0.715573	3.57262e-09	N/A	yes
722.224	73.978	-0.283237	-1.06178	0.0769255	1.06886e-05	N/A	yes
317.262	76.4255	-0.178185	-0.968583	0.235967	7.39396e-06	N/A	yes
304.243	104.362	-0.118382	-0.872131	0.248158	2.56657e-08	N/A	yes
656.619	294.57	-0.0194202	-0.518646	0.845239	5.58307e-05	N/A	yes
1032.49	269.232	-0.0457784	-0.556039	0.248886	1.7489e-10	N/A	yes
84.1227	242.521	-0.153277	-0.803063	0.0584956	1.06943e-07	N/A	yes
368.348	94.3534	-0.870126	-3.68939	0.329658	0.00757498	N/A	yes
158.986	268.995	-0.100771	-0.752812	0.220321	4.81307e-10	N/A	yes
176.087	98.5063	-0.318015	-1.54128	0.659272	0.00238819	N/A	yes
894.509	268.934	-0.0884602	-0.819717	0.550965	6.01961e-06	N/A	yes
578.7	298.575	-0.0206419	-0.483582	0.849305	1.21464e-05	N/A	yes
362.854	268.57	-0.0765848	-0.812864	0.539857	4.71359e-06	N/A	yes
458.821	268.946	-0.0816483	-0.784601	0.429183	3.18983e-07	N/A	yes
594.715	268.79	-0.158079	-0.837828	0.226536	1.87187e-06	N/A	yes
598.768	285.021	-0.0113502	-0.490942	0.889126	0.00012995	N/A	yes
1228.15	86.3661	-0.0314368	-0.860633	0.83204	1.13333e-05	N/A	yes
487.838	269.113	-0.0374257	-0.583953	0.512063	1.1363e-09	N/A	yes
1175.18	85.9154	-0.00700838	-0.793097	0.952002	2.85151e-07	N/A	yes
983.465	268.82	-0.155636	-0.820931	0.323937	6.323e-06	N/A	yes
1211.16	85.7843	-0.0599867	-0.843527	0.699369	4.60221e-06	N/A	yes
1230.15	86.0582	-0.0583675	-0.892723	0.714849	1.70901e-05	N/A	yes
518.766	291.767	-0.00713961	-0.506547	0.916786	6.07673e-06	N/A	yes
332.262	100.237	-0.15825	-0.871374	0.119343	1.70113e-08	N/A	yes
624.912	216.063	-0.199673	-0.904441	0.114218	1.6392e-06	N/A	yes
911.601	269.192	-0.026918	-0.794559	0.697309	9.40674e-10	N/A	yes
475.122	66.9731	-0.036593	-0.836815	0.73161	5.00295e-07	N/A	yes
606.606	300.247	-0.114493	-0.825122	0.247874	2.59684e-07	N/A	yes
369.353	94.5718	-0.704956	-3.15389	0.411982	0.0118549	N/A	yes
70.1095	242.617	-0.06105	-0.786896	0.444077	1.20046e-07	N/A	yes
371.069	58.9787	-0.293542	-1.04962	0.114124	8.85038e-05	N/A	yes
730.607	268.584	-0.0612231	-0.828482	0.673493	6.93803e-06	N/A	yes
277.031	241.007	-0.0196242	-0.798587	0.815277	3.23966e-07	N/A	yes
654.661	290.131	-0.0110679	-0.554652	0.900364	3.32324e-07	N/A	yes
936.149	78.2964	-0.257048	-1.18568	0.288159	8.18347e-05	N/A	yes
668.944	228.913	-0.381249	-1.17066	0.371149	0.00668386	N/A	yes
314.97	299.911	-0.0918488	-0.854916	0.44806	1.08296e-06	N/A	yes
997.285	85.9025	-0.133867	-0.883672	0.36953	3.98445e-05	N/A	yes
1044.4	268.863	-0.04197	-0.785935	0.710632	1.63611e-06	N/A	yes
1140.36	268.98	-0.0793615	-0.76675	0.472114	6.79259e-07	N/A	yes
1017.43	268.559	-0.137121	-0.810853	0.404079	1.11096e-05	N/A	yes
566.945	224.759	-0.112143	-0.916227	0.357304	2.02789e-05	N/A	yes
216.006	227.607	-0.210652	-1.05975	0.28233	0.00026191	N/A	yes
546.779	291.371	-0.0739646	-0.487873	0.467211	0.000168449	N/A	yes
1162.4	269.194	-0.0335762	-0.538447	0.625451	1.60386e-06	N/A	yes
590.638	298.79	-0.0707394	-0.788596	0.322658	1.74345e-07	N/A	yes
822.716	85.3141	-0.0414787	-0.85649	0.77633	7.37637e-05	N/A	yes
1059.45	269.062	-0.0522145	-0.581562	0.436045	6.95138e-08	N/A	yes
387.103	67.1922	-0.184354	-0.833993	0.098003	6.44798e-07	N/A	yes
540.726	84.7098	-0.629265	-1.85902	0.332492	0.00330399	N/A	yes
300.908	295.652	-0.0168709	-0.491533	0.881306	2.02447e-05	N/A	yes
189.084	210.44	-0.0201681	-0.881076	0.845518	4.61306e-07	N/A	yes
532.965	236.693	-0.095338	-0.853353	0.664607	0.000188536	N/A	yes
146.085	210.43	-0.00772924	-0.854199	0.933753	1.07868e-07	N/A	yes
758.619	268.944	-0.0534951	-0.773181	0.609737	3.38864e-07	N/A	yes
398.936	70.1166	-0.111659	-0.507829	0.240762	0.00246799	N/A	yes
754.537	296.585	-0.0164192	-0.508586	0.862188	0.000114471	N/A	yes
132.112	210.154	-0.195215	-0.982701	0.336087	6.13538e-05	N/A	yes
670.941	229.103	-0.393858	-1.10796	0.35537	0.0086646	N/A	yes
571.875	259.358	-0.0262985	-0.825536	0.773296	1.03833e-08	N/A	yes
157.101	71.6581	-0.145453	-0.859665	0.313933	4.6083e-06	N/A	yes
226.947	268.885	-0.0276874	-0.982322	0.762671	0.00141932	N/A	yes
1264.32	269.198	-0.170967	-0.578839	0.207398	5.82263e-10	N/A	yes
1100.43	269.151	-0.0577638	-0.593653	0.150648	1.22873e-11	N/A	yes
841.575	268.98	-0.0640322	-0.758234	0.455278	4.72898e-08	N/A	yes
659.762	92.2752	-0.148276	-1.127	0.583433	0.000272223	N/A	yes
692.853	251.007	-0.121935	-0.945938	0.681665	0.000489131	N/A	yes
798.552	268.185	-0.0591377	-0.826901	0.688628	5.96268e-06	N/A	yes
141.173	242.776	-0.104531	-0.803656	0.293791	3.37236e-06	N/A	yes
527.772	268.936	-0.100196	-0.800603	0.400175	3.40201e-07	N/A	yes
1511.31	85.5865	-0.0576921	-0.853942	0.737989	6.65078e-05	N/A	yes
281.076	229.952	-0.277245	-0.867089	0.224231	0.000184843	N/A	yes
880.503	268.563	-0.133987	-0.815475	0.339972	6.18102e-06	N/A	yes
242.087	191.625	-0.116698	-0.916843	0.47628	9.38205e-06	N/A	yes
614.983	241.909	-0.182434	-0.856236	0.487428	0.000526349	N/A	yes
737.99	243.227	-0.242961	-0.933273	0.240392	0.000114384	N/A	yes
623.215	95.0538	-0.35545	-1.5187	0.401204	0.0052429	N/A	yes
299.003	291.797	-0.146128	-0.842752	0.185715	8.10427e-07	N/A	yes
326.918	63.9014	-0.323816	-1.42065	0.460888	0.00262071	N/A	yes
676.669	268.888	-0.226817	-0.769142	0.339722	8.10802e-07	N/A	yes
1513.31	85.8469	-0.0602145	-0.839561	0.702185	5.55136e-05	N/A	yes
342.233	65.7979	-0.0659008	-0.828221	0.61978	7.16568e-06	N/A	yes
167.112	102.881	-0.0723566	-0.432871	0.656114	0.0141063	N/A	yes
881.539	268.849	-0.0391108	-0.777766	0.733344	4.21351e-07	N/A	yes
678.211	74.7486	-0.00786116	-1.15926	0.976859	0.00112546	N/A	yes
269.977	269.198	-0.0284453	-0.568538	0.584359	1.22859e-08	N/A	yes
1479.33	85.8153	-0.0793522	-0.826099	0.648367	6.19353e-05	N/A	yes
464.824	292.92	-0.140376	-0.48801	0.171723	0.000192257	N/A	yes
1478.65	85.5988	-0.0307911	-0.802176	0.845931	1.29976e-05	N/A	yes
949.489	268.749	-0.103046	-0.797396	0.458587	2.06968e-05	N/A	yes
1196.38	269.165	-0.077755	-0.55159	0.190603	3.18894e-08	N/A	yes
683.944	62.3955	-0.219227	-0.820739	0.180583	9.81243e-06	N/A	yes
826.565	268.976	-0.125321	-0.795967	0.299282	1.80444e-06	N/A	yes
221.088	242.272	-0.108012	-0.862332	0.364317	1.79212e-05	N/A	yes
645.215	97.711	-0.325293	-1.80039	0.484561	0.00352921	N/A	yes
251.06	230.043	-0.24808	-0.943361	0.53129	0.0160278	N/A	yes
639.817	261.341	-0.0154054	-0.776382	0.835452	2.88465e-08	N/A	yes
544.945	248.031	-0.073746	-0.950583	0.661873	6.54954e-05	N/A	yes
1339.26	269.028	-0.036859	-0.608106	0.453721	6.14926e-07	N/A	yes
1667.78	242.111	-0.116654	-0.920788	0.741507	0.0139219	N/A	yes
488.209	69.6084	-0.248772	-0.921827	0.156117	1.99759e-05	N/A	yes
1223.34	269.112	-0.0528113	-0.582497	0.380652	7.37274e-09	N/A	yes
818.564	288.829	-0.0310454	-0.552003	0.739021	9.42129e-07	N/A	yes
308.91	268.89	-0.0367333	-0.753894	0.724911	9.75164e-07	N/A	yes
1072.42	269.124	-0.0701673	-0.727094	0.399231	7.05445e-08	N/A	yes
1304.25	269.028	-0.0986798	-0.738177	0.323982	1.64451e-07	N/A	yes
122.105	472.334	-0.112018	-0.823416	0.207314	2.42904e-07	N/A	yes
1181.33	268.973	-0.104924	-0.762008	0.397228	5.25845e-07	N/A	yes
909.017	85.5988	-0.0919021	-0.822471	0.493647	1.35428e-05	N/A	yes
1126.35	268.793	-0.0417991	-0.757756	0.707731	2.58019e-07	N/A	yes
870.573	278.3	-0.170453	-0.463711	0.481471	0.0141659	N/A	yes
572.7	291.314	-0.0564908	-0.549374	0.599768	8.45155e-05	N/A	yes
594.233	88.7466	-0.57396	-1.52409	0.24175	0.00324513	N/A	yes
999.284	86.1068	-0.176951	-0.87248	0.27417	0.000133118	N/A	yes
624.22	97.1665	-0.480248	-1.59131	0.290365	0.00432145	N/A	yes
527.233	83.2738	-0.401286	-1.65465	0.421343	0.0056816	N/A	yes
313.064	221.546	-0.108501	-0.552716	0.216567	0.000134637	N/A	yes
556.15	72.49	-0.0761663	-0.516185	0.453131	0.000422457	N/A	yes
512.76	268.46	-0.098149	-0.783502	0.456356	2.13568e-06	N/A	yes
502.813	285.092	-0.0835434	-0.593937	0.113652	4.31528e-08	N/A	yes
821.715	85.2025	-0.00223989	-0.801867	0.987926	3.33156e-05	N/A	yes
703.233	101.85	-0.251749	-1.28363	0.560846	0.00434834	N/A	yes
752.933	241.073	-0.0616414	-0.763034	0.600164	9.98916e-07	N/A	yes
306.825	301.196	-0.058899	-0.789376	0.478487	3.57494e-07	N/A	yes
162.132	539.791	-0.295175	-0.946039	0.150196	0.000383665	N/A	yes
579.211	90.6809	-0.325428	-1.61055	0.496786	0.0072779	N/A	yes
1250.32	269.125	-0.0331682	-0.592737	0.470522	2.81037e-09	N/A	yes
660.242	94.8879	-0.285263	-1.18172	0.3267	0.000769721	N/A	yes
397.035	251.026	-0.00618287	-0.829292	0.972361	0.00012031	N/A	yes
436.81	293.356	-0.057089	-0.573262	0.408369	2.93263e-06	N/A	yes
699.229	62.6435	-0.00734888	-1.02131	0.975304	0.000772805	N/A	yes
1479.99	85.85	-0.0346934	-0.764392	0.797675	2.27273e-06	N/A	yes
1114.43	269.223	-0.0784637	-0.457108	0.707398	0.00802657	N/A	yes
1243.31	268.975	-0.0250943	-0.604097	0.684105	4.48145e-07	N/A	yes
568.189	72.3545	-0.049859	-0.994237	0.735357	1.29847e-05	N/A	yes
1005.49	269.096	-0.0163614	-0.621939	0.64392	2.29004e-09	N/A	yes
187.005	269.159	-0.016982	-0.591603	0.664276	1.86141e-09	N/A	yes
366.898	287.989	-0.0345567	-0.527246	0.705747	0.00010554	N/A	yes
689.221	104.178	-0.230073	-1.50154	0.578554	0.00421617	N/A	yes
516.815	285.735	-0.0117505	-0.52832	0.895565	2.80573e-05	N/A	yes
744.615	268.92	-0.130112	-0.792494	0.325343	6.00432e-06	N/A	yes
190.926	298.344	-0.0545241	-0.610894	0.341685	1.65918e-06	N/A	yes
218.941	298.047	-0.0214157	-0.545271	0.802432	1.44047e-06	N/A	yes
535.21	86.3851	-0.632476	-1.63659	0.202177	0.00473527	N/A	yes
597.805	269.584	-0.0451231	-0.772589	0.600084	2.30456e-08	N/A	yes
766.213	77.0611	-0.196355	-0.943397	0.335111	0.000303996	N/A	yes
996.622	85.6879	-0.00366127	-0.803881	0.977021	5.57027e-05	N/A	yes
640.239	73.144	-0.145562	-1.00316	0.47654	0.000256782	N/A	yes
536.689	299.535	-0.0613354	-0.562233	0.330116	2.386e-07	N/A	yes
284.94	288.822	-0.0728759	-0.542325	0.368075	2.17673e-06	N/A	yes
268.945	64.2072	-0.339109	-1.49277	0.520731	0.0100465	N/A	yes
593.239	88.469	-0.583453	-1.68419	0.284265	0.00779834	N/A	yes
916.554	269.112	-0.0237903	-0.584567	0.808489	1.55556e-07	N/A	yes
504.759	291.727	-0.0627472	-0.582858	0.422937	1.92752e-06	N/A	yes
668.22	105.127	-0.599363	-1.66791	0.267412	0.00806531	N/A	yes
1033.49	269.288	-0.0516653	-0.602743	0.261808	3.71921e-09	N/A	yes
1065.41	268.914	-0.0469434	-0.774497	0.718909	5.34906e-06	N/A	yes
496.729	81.6304	-0.57598	-1.77662	0.223406	0.00521099	N/A	yes
1194.3	268.926	-0.12537	-0.796614	0.283239	5.54458e-06	N/A	yes
202.976	289.28	-0.00569351	-0.573198	0.920613	4.47453e-07	N/A	yes
569.794	269.122	-0.0187842	-0.589037	0.725621	8.26142e-10	N/A	yes
466.781	297.728	-0.0448145	-0.475815	0.741101	0.00065261	N/A	yes
1292.32	269.265	-0.0272307	-0.555995	0.687457	1.79961e-07	N/A	yes
788.212	77.8684	-0.0981793	-1.11541	0.688398	0.000606544	N/A	yes
1407.21	268.874	-0.0298944	-0.613789	0.661819	3.18505e-07	N/A	yes
239.097	242.629	-0.0618249	-0.775891	0.542918	9.0039e-07	N/A	yes
585.893	256.473	-0.00655972	-0.778005	0.923221	3.40158e-08	N/A	yes
1030.4	268.778	-0.124898	-0.797828	0.400638	7.76319e-06	N/A	yes
882.593	269.227	-0.0484519	-0.565624	0.432732	2.89966e-07	N/A	yes
1063.8	245.894	-0.101576	-0.873148	0.58347	9.75122e-05	N/A	yes
339.273	65.8674	-0.238302	-0.862953	0.0719423	2.42024e-05	N/A	yes
286.896	295.692	-0.0557026	-0.570471	0.277898	2.02613e-09	N/A	yes
1176.52	85.829	-0.0754002	-0.776723	0.554436	2.0678e-06	N/A	yes
480.79	297.154	-0.0360606	-0.48297	0.761319	0.000407489	N/A	yes
1310.4	242.157	-0.0442314	-0.869333	0.866905	0.00387694	N/A	yes
97.1162	242.687	-0.0345556	-0.748361	0.652068	1.2514e-07	N/A	yes
220.11	192.161	-0.0540866	-0.82841	0.711646	4.37641e-06	N/A	yes
910.6	269.337	-0.0091254	-0.530863	0.922759	7.52236e-06	N/A	yes
1058.41	268.961	-0.0616126	-0.735047	0.552811	3.15863e-07	N/A	yes
207.043	63.7342	-0.0644929	-0.782263	0.470497	1.41884e-07	N/A	yes
224.07	63.9547	-0.209613	-0.869526	0.115514	3.24942e-05	N/A	yes
81.0856	102.082	-0.0686327	-0.524434	0.487456	0.000356161	N/A	yes
253.058	230.026	-0.236071	-0.845016	0.495405	0.00874416	N/A	yes
1387.23	269.152	-0.0590398	-0.602044	0.251443	7.88168e-08	N/A	yes
646.218	100.697	-0.34921	-1.69104	0.496735	0.00972925	N/A	yes
540.778	269.109	-0.073665	-0.742183	0.465419	4.50354e-07	N/A	yes
805.152	75.1101	-0.213312	-0.938165	0.208393	2.00808e-05	N/A	yes
725.234	104.517	-0.43429	-1.68493	0.466237	0.0146767	N/A	yes
848.154	75.8646	-0.0957152	-0.988868	0.576073	7.5056e-05	N/A	yes
615.238	90.3485	-0.565745	-1.83208	0.324777	0.00598321	N/A	yes
298.114	239.578	-0.249215	-0.462554	0.10976	0.0326905	N/A	yes
406.854	285.555	-0.0358724	-0.568966	0.742209	2.162e-05	N/A	yes
1373.23	269.137	-0.0229883	-0.602527	0.76377	1.89388e-06	N/A	yes
1067.47	269.389	-0.00794187	-0.612756	0.903532	3.77948e-08	N/A	yes
1085.57	85.5271	-0.0526978	-0.779123	0.714041	5.61884e-05	N/A	yes
954.985	242.359	-0.0179217	-0.811978	0.913709	0.000314864	N/A	yes
194.006	298.448	-0.000600369	-0.747061	0.993376	1.51312e-08	N/A	yes
1516.62	85.6963	-0.018622	-0.786107	0.881992	8.78626e-06	N/A	yes
1024.44	268.943	-0.119501	-0.776993	0.338006	4.61611e-06	N/A	yes
1066.45	269.12	-0.0804509	-0.590833	0.188072	3.21044e-07	N/A	yes
272.889	295.475	-0.0639876	-0.616703	0.130146	5.14599e-11	N/A	yes
726.236	105.204	-0.388803	-1.56575	0.41955	0.00847817	N/A	yes
719.148	64.029	-0.170159	-0.97177	0.319534	0.000417035	N/A	yes
275.045	117.984	-0.192951	-0.761934	0.0982356	9.99434e-07	N/A	yes
409.081	96.717	-0.165286	-0.478458	0.264175	0.000747132	N/A	yes
1309.89	242.284	-0.0207632	-0.840688	0.925412	0.00135834	N/A	yes
445.814	268.537	-0.129097	-0.830123	0.401419	5.37743e-05	N/A	yes
1442.21	269.23	-0.0452703	-0.586637	0.44888	4.72184e-08	N/A	yes
1121.43	269.24	-0.0573415	-0.581919	0.26702	1.25148e-07	N/A	yes
195.09	429.704	-0.0147185	-0.596452	0.871005	1.08451e-05	N/A	yes
1106.39	268.977	-0.0262984	-0.749025	0.831716	2.25229e-06	N/A	yes
1668.78	242.226	-0.111375	-0.834817	0.657885	0.00204181	N/A	yes
1133.36	268.872	-0.0769298	-0.77139	0.610633	2.01801e-05	N/A	yes
685.942	62.3955	-0.264658	-0.793287	0.0702964	1.84705e-05	N/A	yes
1101.44	269.214	-0.0415625	-0.621657	0.416572	1.23311e-09	N/A	yes
659.238	94.6534	-0.241794	-1.44134	0.65456	0.00873605	N/A	yes
860.283	77.4258	-0.352611	-1.24346	0.241593	0.0030431	N/A	yes
782.55	295.843	-0.0547172	-0.502798	0.594817	0.000904875	N/A	yes
978.548	269.299	-0.0179838	-0.561853	0.80791	1.39101e-07	N/A	yes
682.24	97.6669	-0.522515	-1.39725	0.225607	0.0059768	N/A	yes
377.067	95.0543	-0.191331	-0.80375	0.26852	6.73472e-05	N/A	yes
444.999	63.808	-0.0509262	-0.910472	0.817289	0.000335381	N/A	yes
1182.38	269.191	-0.158502	-0.583196	0.28201	1.40858e-08	N/A	yes
302.864	299.788	-0.0623364	-0.565566	0.457322	2.43726e-07	N/A	yes
120.03	242.166	-0.133445	-0.757245	0.318189	3.02084e-06	N/A	yes
515.995	238.314	-0.060164	-0.796871	0.71939	6.52452e-05	N/A	yes
482.747	300.082	-0.00484623	-0.506772	0.96518	8.8551e-05	N/A	yes
424.764	297.953	-0.136752	-0.766844	0.16037	5.72663e-07	N/A	yes
235.067	119.547	-0.0421759	-0.566618	0.740288	9.22097e-05	N/A	yes
1482.15	269.118	-0.110724	-0.611051	0.147461	3.87485e-06	N/A	yes
283.039	249.496	-0.0230949	-1.16648	0.913417	0.0280751	N/A	yes
948.278	80.5809	-0.233613	-0.913456	0.250653	0.00011771	N/A	yes
240.098	242.558	-0.0317256	-0.764132	0.784597	2.13384e-06	N/A	yes
521.994	246.027	-0.0478116	-0.868703	0.870816	0.00590232	N/A	yes
736.992	243.318	-0.189235	-0.841182	0.398714	0.000916998	N/A	yes
503.977	63.9477	-0.0795787	-1.03373	0.850541	0.00898732	N/A	yes
1046.49	269.277	-0.00388459	-0.570996	0.95583	2.59835e-07	N/A	yes
153.055	242.035	-0.0468684	-0.786803	0.753524	5.31275e-05	N/A	yes
176.897	303.451	-0.0933469	-0.576184	0.344561	2.96543e-05	N/A	yes
550.696	299.383	-0.0696783	-0.560022	0.517125	7.01826e-06	N/A	yes
681.237	97.5116	-0.527125	-1.38822	0.242444	0.00954153	N/A	yes
656.147	73.2203	-0.156635	-0.974418	0.507024	0.000153327	N/A	yes
738.568	293.222	-0.0618716	-0.603497	0.497956	1.5136e-07	N/A	yes
704.517	301.047	-0.0464169	-0.761469	0.456094	4.79804e-07	N/A	yes
976.46	268.928	-0.0628335	-0.739628	0.609688	2.73286e-06	N/A	yes
770.507	299.27	-0.138959	-0.58827	0.173288	1.28966e-05	N/A	yes
508.692	299.125	-0.122464	-0.757225	0.203745	5.71039e-07	N/A	yes
402.884	63.6573	-0.12994	-0.851785	0.434272	6.92446e-05	N/A	yes
410.08	97.1037	-0.0675581	-0.466587	0.647868	0.00667247	N/A	yes
452.774	298.137	-0.0265874	-0.58444	0.685068	1.40681e-07	N/A	yes
610.885	250.771	-0.0822245	-0.854992	0.792563	0.00879603	N/A	yes
268.975	269.199	-0.791276	-1.75895	0.271261	0.0360808	N/A	yes
1073.44	269.361	-0.117451	-0.740076	0.140244	1.09563e-07	N/A	yes
745.616	268.827	-0.128754	-0.764659	0.305497	8.36017e-06	N/A	yes
255.968	269.109	-0.0550922	-0.625161	0.137714	1.56994e-11	N/A	yes
1548.81	242.314	-0.0907832	-0.79234	0.772326	0.0142715	N/A	yes
378.891	268.989	-0.084896	-0.737966	0.221697	2.45335e-09	N/A	yes
1251.46	85.2851	-0.0235987	-0.768658	0.886209	6.22164e-05	N/A	yes
199.112	132.966	-0.0386318	-0.800507	0.667186	4.41528e-06	N/A	yes
748.678	281.541	-0.000543169	-0.583989	0.994871	8.025e-07	N/A	yes
562.73	86.5673	-0.281408	-1.65562	0.558913	0.00775027	N/A	yes
147.092	65.099	-0.0700521	-0.873709	0.775555	0.000644392	N/A	yes
1174.33	268.936	-0.100723	-0.756997	0.536289	3.48624e-05	N/A	yes
601.216	92.8692	-0.27844	-1.31445	0.429556	0.00515401	N/A	yes
616.686	295.067	-0.0519056	-0.56677	0.534639	3.18508e-06	N/A	yes
192.063	242.345	-0.0538173	-0.753548	0.627138	1.00527e-05	N/A	yes
755.224	115.224	-0.234773	-1.27474	0.530712	0.0111476	N/A	yes
1251.34	269.189	-0.0328635	-0.597442	0.506987	4.3824e-09	N/A	yes
91.0179	269.033	-0.0537004	-0.707345	0.356492	7.30631e-09	N/A	yes
904.272	79.5601	-0.187943	-0.927537	0.394204	0.000163944	N/A	yes
942.49	268.848	-0.00101785	-0.742118	0.993931	2.80123e-06	N/A	yes
1374.26	269.152	-0.0707181	-0.609474	0.205624	6.50272e-08	N/A	yes
1318.26	269.082	-0.104463	-0.636072	0.187466	4.93018e-09	N/A	yes
1346.27	269.203	-0.0484209	-0.622283	0.249522	3.52476e-08	N/A	yes
704.186	63.7016	-0.0168086	-0.884093	0.920547	0.000269211	N/A	yes
126.105	119.111	-0.199078	-0.584171	0.115174	0.000132349	N/A	yes
157.154	244.893	-0.0981114	-0.776249	0.382054	3.24218e-06	N/A	yes
602.221	94.8864	-0.551808	-1.37546	0.157549	0.0111876	N/A	yes
650.744	269.221	-0.0133146	-0.598256	0.789185	8.91737e-08	N/A	yes
582.799	269.24	-0.537869	-0.590076	0.271014	2.37856e-08	N/A	yes
1074.47	269.683	-0.0429692	-0.601648	0.473033	2.48649e-07	N/A	yes
542.974	246.816	-0.130402	-0.833529	0.655183	0.00521901	N/A	yes
173.093	72.1173	-0.101949	-0.777881	0.0787425	1.52898e-06	N/A	yes
351.939	269.202	-0.0950927	-0.579695	0.252111	4.1608e-07	N/A	yes
[truncated: 296 more rows]
