# Supplementary material for: Metabolic consequences of interleukin-6 challenge in developing neurons and astroglia
Source: J Neuroinflammation. 2014 Nov 6;11:183. doi: 10.1186/s12974-014-0183-6 (PMC4233071; doi:10.1186/s12974-014-0183-6)
Supplement: Additional file 7: — Dataset 2. Neuron versus glial baseline – all data. [file 12974_2014_183_MOESM7_ESM.xls]

## Sheet: Suppl Mat 2 
m/z	Retention Time	ALR Glia-Neuron	pval
339.313	394.445	6.0738	3.69165e-10
620	678.557	5.67851	2.12066e-16
630.748	742.036	5.65266	8.69614e-16
615.506	674.079	5.63139	9.48788e-17
585.007	760.037	5.58756	1.84388e-09
622.776	679	5.54318	1.38928e-16
690.773	648.668	5.52299	1.30228e-16
637.501	688.598	5.49578	3.7906e-20
725.994	668.996	5.48785	2.94465e-17
644.761	693.815	5.48207	5.78249e-16
699.572	653.253	5.47583	5.1928e-17
770.919	604.973	5.47331	2.78884e-15
586.007	652.465	5.46712	2.02444e-17
655.574	626.708	5.46263	6.53287e-18
760.672	598.014	5.45437	4.35057e-13
608.008	668.517	5.43553	5.35378e-16
664.375	632.341	5.43377	5.86866e-16
637.975	615.667	5.43123	5.58316e-17
787.769	703.334	5.41245	5.00759e-16
708.374	660.042	5.4068	1.44996e-16
673.173	637.475	5.4055	8.62342e-17
734.97	674.063	5.40057	4.98276e-18
646.772	621.293	5.39963	3.17051e-15
567.933	703.517	5.39884	1.44787e-12
814.919	626.189	5.38799	4.36686e-20
752.372	683.719	5.37318	2.22297e-19
734.771	673.336	5.36445	2.44723e-18
666.781	707.688	5.35472	5.05196e-16
642.002	693.276	5.3504	1.55162e-15
708.574	657.665	5.34644	8.26057e-16
752.568	683.879	5.33898	1.13224e-19
748.92	592.703	5.33793	8.93529e-13
681.976	643.46	5.33079	3.52741e-17
659.505	703.298	5.32481	6.04583e-20
717.372	663.295	5.3166	8.1581e-16
592.992	720.932	5.31557	1.78907e-15
618.219	735.839	5.31398	2.0973e-17
620.373	604.906	5.31345	2.38444e-15
717.171	664.536	5.30126	5.83203e-18
709.793	830.046	5.30054	1.36317e-08
652.21	698.264	5.29093	2.92803e-20
826.67	631.752	5.27575	7.12196e-16
564.006	638.107	5.2747	3.32707e-13
643.283	748.319	5.26277	7.71922e-15
781.919	609.766	5.24734	2.75352e-17
674.209	712.089	5.24479	1.99093e-17
710.779	732.217	5.2153	3.37337e-18
880.916	659.061	5.2072	2.62342e-16
675.927	835.697	5.20643	1.39374e-11
858.915	648.373	5.20417	1.92678e-17
761.372	687.74	5.20316	5.67107e-17
703.5	728.541	5.19349	2.57432e-17
630.668	743.604	5.18995	3.26763e-15
595.988	764.934	5.1844	2.95835e-12
761.17	689.138	5.18103	1.54355e-18
166.071	70.2014	5.17625	1.33623e-11
792.919	616.013	5.17615	6.53678e-18
803.918	621.022	5.17218	4.34149e-17
870.167	652.605	5.16989	7.21758e-16
629.174	610.214	5.16428	1.2183e-15
881.167	658.294	5.16065	4.88292e-17
769.497	756.467	5.15838	5.81138e-16
591.345	720.073	5.15677	4.67708e-08
693.64	769.589	5.15628	1.14931e-11
664.003	708.037	5.15574	8.89304e-15
825.918	631.918	5.15442	4.51089e-16
688.782	720.808	5.15372	1.00301e-17
600.735	663.653	5.14481	7.27888e-18
630.201	683.82	5.13146	2.18008e-17
649.573	751.219	5.13004	7.69354e-17
770.168	693.722	5.12686	7.02019e-17
571.684	708.013	5.12259	5.8868e-14
743.77	678.671	5.12008	7.05735e-18
913.912	675.365	5.11904	2.23106e-19
814.167	716.773	5.11785	1.29842e-17
577.973	712.35	5.10778	2.65277e-16
612.696	673.804	5.10687	1.60208e-16
681.501	716.273	5.08943	1.01688e-17
636.995	745.288	5.08611	4.05083e-19
597.824	663.872	5.08485	6.29354e-16
624.498	738.746	5.08453	3.83883e-16
586.677	716.934	5.08377	4.95184e-17
778.968	697.719	5.0812	4.68408e-19
590.7	659.275	5.07909	1.35358e-14
836.918	637.257	5.0771	4.63884e-18
674.743	762.016	5.07366	1.88437e-12
771.673	604.588	5.06743	1.80992e-11
619.023	672.677	5.06709	8.62342e-13
847.916	641.685	5.0647	3.7895e-15
669.768	637.659	5.06375	4.81234e-13
747.504	748.261	5.06213	2.3768e-17
660.971	632.25	5.06137	6.43552e-12
725.503	738.627	5.06131	4.76439e-17
546.499	627.934	5.06066	8.59062e-13
595.007	664.468	5.04418	1.89008e-13
737.92	587.538	5.04291	1.73325e-14
869.916	653.368	5.04221	2.39199e-19
643.373	620.408	5.03767	1.09915e-10
572.452	707.846	5.03747	9.88471e-06
822.966	720.185	5.03712	3.14248e-18
590.58	720.825	5.03603	1.61532e-16
796.57	707.665	5.02747	1.50532e-18
578.744	648.381	5.0244	3.29034e-16
574.207	708.037	5.0227	2.47102e-13
565.502	703.413	5.02245	1.32435e-13
611.938	732.293	5.02141	8.99926e-18
593.337	658.744	5.01602	6.11878e-16
568.508	643.567	5.01467	3.85429e-15
696.21	724.53	5.01108	1.369e-16
609.504	732.087	5.00942	1.70042e-17
621.98	738.606	5.00859	4.89865e-16
732.802	742.253	5.00716	4.37514e-17
726.92	581.168	5.00563	5.04156e-13
608.198	668.623	5.00252	7.62586e-17
1022.83	604.118	5.00237	6.46552e-10
718.216	735.73	5.00112	5.6392e-17
634.701	688.871	5.00077	2.97825e-16
596.93	724.823	5.00072	3.73972e-16
914.163	673.747	4.99427	2.07731e-17
606.011	668.083	4.98813	2.95162e-13
866.965	738.746	4.98282	2.72308e-16
924.913	678.676	4.9819	2.03378e-16
632.325	744.773	4.98113	3.22804e-11
599.27	724.552	4.98053	3.11507e-15
616.978	604.887	4.97953	9.35669e-15
603.217	728.714	4.97608	7.94689e-16
583.243	653.418	4.97198	9.80451e-14
840.566	728.395	4.9695	6.1159e-18
891.912	663.734	4.96423	3.23478e-20
682.785	642.906	4.96193	1.09926e-13
778.769	698.988	4.96133	4.81811e-19
625.77	610.293	4.95135	5.37416e-13
687.267	767.207	4.95057	2.00573e-12
769.714	756.884	4.95054	6.45687e-13
663.804	707.067	4.94661	5.51331e-16
644.03	747.846	4.94457	4.96331e-15
726.781	668.752	4.93059	8.87262e-17
655.941	754.187	4.92833	1.1897e-15
602.773	593.195	4.92306	6.57797e-15
605.604	728.551	4.91801	3.30205e-15
881.668	658.737	4.9174	5.96294e-16
575.818	647.926	4.91343	7.60295e-15
910.969	754.062	4.901	2.13593e-17
680.98	764.623	4.90038	3.10259e-13
793.672	615.834	4.89714	3.72535e-14
754.791	751.267	4.89529	2.53716e-14
593.976	587.295	4.88377	1.48844e-11
606.963	731.186	4.88319	3.13132e-12
631.006	683.601	4.87972	1.89042e-13
859.668	648.199	4.87487	1.56628e-15
1021.82	604.483	4.87053	1.30278e-15
780.618	698.476	4.86968	3.48077e-11
682.972	643.376	4.86351	1.4691e-12
691.577	648.39	4.85898	6.37394e-15
782.673	609.845	4.8547	1.20309e-10
605.26	668.838	4.8545	4.21521e-18
580.496	712.773	4.85199	1.80075e-13
759.919	598.818	4.84555	4.0894e-14
715.921	575.684	4.84367	3.82067e-16
649.263	698.453	4.84363	1.13e-15
668.52	759.661	4.82426	2.51757e-16
902.916	669.049	4.82357	2.55764e-17
796.396	707.685	4.82159	5.89652e-17
631.831	687.955	4.81944	1.05966e-13
937.362	761.71	4.81754	6.75037e-13
184.072	69.4717	4.81698	1.81829e-11
594.01	658.585	4.81433	5.58855e-13
662.225	756.716	4.8135	2.34341e-15
892.165	662.964	4.81039	6.59633e-18
640.933	748.319	4.8094	4.43797e-15
848.67	641.568	4.80705	1.91345e-13
805.368	711.852	4.80475	2.87748e-17
611.574	598.669	4.80409	9.22702e-16
623.506	678.977	4.80292	4.92388e-16
815.672	626.353	4.80098	1.59788e-16
744.731	747.478	4.79957	9.74815e-13
776.787	759.57	4.79169	5.45526e-13
667.505	708.032	4.79164	6.24413e-14
753.171	684.808	4.79055	1.86134e-16
669.333	757.973	4.79037	1.04228e-12
929.42	759.092	4.78317	3.65972e-09
717.973	664.279	4.77951	6.70193e-16
553.981	632.39	4.77736	1.29204e-13
804.672	621.346	4.77717	2.52403e-13
615.69	735.842	4.77349	4.50112e-17
721.748	735.085	4.77213	7.39598e-14
653.92	832.258	4.77082	1.41569e-12
581.931	716.716	4.76897	9.98126e-16
903.166	668.51	4.76823	2.16307e-18
849.367	732.276	4.76483	2.15729e-17
741.007	745.155	4.76442	7.13262e-11
601.508	663.543	4.7601	1.73262e-15
693.921	563.331	4.75249	7.5309e-14
704.921	568.972	4.74295	3.42762e-16
881.914	657.777	4.73702	2.01372e-13
592.726	763.961	4.73664	1.94458e-11
671.264	712.813	4.73631	3.58841e-15
816.658	625.803	4.73328	1.64551e-12
925.164	678.944	4.73211	1.29909e-17
977.826	587.493	4.73153	9.55184e-14
755.514	750.732	4.72027	3.78036e-13
675.002	712.242	4.71784	2.02635e-13
858.166	735.828	4.71634	7.05405e-15
627.258	683.978	4.70979	1.53803e-17
740.22	745.181	4.70807	2.2299e-15
726.966	668.623	4.70242	2.35827e-15
749.671	592.02	4.70217	4.4941e-11
770.775	693.886	4.69292	2.61912e-14
946.912	690.485	4.69203	3.61997e-20
562.956	702.488	4.69158	8.10491e-13
914.664	675.477	4.68999	4.98768e-17
689.505	720.832	4.68987	2.61803e-14
682.922	557.525	4.68792	9.88867e-12
884.576	745.282	4.68508	2.52471e-15
707.994	732.359	4.68178	9.19964e-15
837.669	637.202	4.67762	3.5011e-16
625.729	776.874	4.67321	5.48183e-08
1065.82	620.689	4.67073	7.46585e-15
870.667	653.397	4.66937	1.40122e-16
831.769	725.152	4.6658	1.01066e-17
572.009	643.382	4.6619	1.84599e-10
709.174	659.844	4.66159	3.14391e-16
653.836	700.979	4.65983	9.63451e-12
810.658	623.886	4.65755	1.89811e-09
553.811	632.058	4.64925	2.71076e-13
860.499	539.001	4.64804	1.29256e-09
1036.49	609.504	4.63928	4.00743e-14
626.246	678.721	4.63562	6.16183e-12
791.729	764.775	4.62618	3.35366e-16
581.717	758.028	4.62243	1.1438e-07
665.967	759.171	4.62209	1.16073e-13
992.494	591.983	4.61846	1.41351e-12
763.013	753.599	4.61682	3.42863e-13
645.507	694.211	4.61422	4.65362e-14
558.494	637.582	4.61245	2.70444e-13
762.229	754.19	4.61018	3.28265e-14
751.781	749.635	4.6101	1.68009e-10
831.145	630.924	4.60768	4.44033e-12
584.263	716.934	4.6016	1.28677e-15
700.372	653.986	4.59905	2.76955e-18
947.16	688.547	4.5988	2.49367e-17
715.265	735.931	4.5948	1.97204e-13
935.912	683.959	4.59352	5.247e-16
1169.17	659.242	4.59238	6.25755e-13
735.764	674.452	4.58729	9.72413e-17
700.734	728.375	4.58704	6.49869e-14
603.733	767.866	4.57974	1.10649e-11
1125.16	642.445	4.57269	2.50655e-15
665.77	819.827	4.57007	2.99283e-11
768.754	827.405	4.56916	2.04236e-13
697.006	724.802	4.56306	7.05207e-14
820.773	773.925	4.56299	3.74951e-10
638.78	615.498	4.5611	1.66525e-15
1051.16	615.636	4.55626	1.17341e-13
785.022	761.098	4.55545	1.90186e-11
609.747	673.388	4.55539	1.55269e-13
875.771	741.977	4.55488	5.91495e-18
788.57	703.413	4.55159	5.38719e-14
628.271	742.228	4.55076	1.21136e-15
610.328	731.561	4.54759	6.99259e-11
766.755	693.505	4.54657	6.20422e-12
791.95	702.569	4.54459	6.17582e-13
588.221	720.483	4.54395	1.47931e-14
1095.15	631.484	4.54146	4.41305e-14
647.229	751.113	4.53578	7.97619e-17
902.166	751.063	4.53555	6.23729e-16
663.038	756.352	4.53347	4.07548e-12
678.576	642.095	4.5328	4.42518e-15
919.765	756.143	4.52946	2.00954e-15
665.176	632.666	4.52075	2.45746e-14
992.827	594.17	4.51813	1.0063e-13
636.245	832.792	4.51673	6.76856e-11
693.261	724.802	4.51515	6.41228e-15
762.164	688.593	4.51214	2.44988e-14
886.142	658.961	4.51182	4.02788e-13
687.569	649.391	4.51128	5.29491e-14
779.77	698.679	4.50601	2.52155e-15
892.666	663.6	4.50477	2.34121e-16
892.913	662.872	4.50371	6.20781e-16
653.005	698.476	4.48986	6.90574e-14
713.768	663.555	4.48597	2.05271e-14
1037.17	609.296	4.48566	9.26553e-15
625.937	740.215	4.48469	1.24331e-11
798.777	766.99	4.48433	1.55485e-13
634.56	745.468	4.48283	4.81064e-17
978.824	586.241	4.47282	4.78527e-13
969.16	698.482	4.47041	5.81743e-16
656.708	703.644	4.46745	7.69023e-15
933.828	569.228	4.46496	9.82168e-13
903.667	668.895	4.46355	3.99136e-16
561.246	637.5	4.46123	1.03211e-15
777.521	758.59	4.45974	3.73016e-13
925.912	678.724	4.45846	8.64149e-17
915.665	673.217	4.45495	2.65114e-13
958.161	693.814	4.4472	4.34256e-17
722.586	668.51	4.44428	2.59648e-14
709.369	657.665	4.44405	4.81138e-15
686.154	642.028	4.43687	4.33238e-11
823.771	720.426	4.43313	3.75101e-16
936.165	684.03	4.42922	1.79941e-15
586.705	652.643	4.4191	7.74227e-16
600.033	725.236	4.41832	2.44121e-12
711.507	732.06	4.41819	3.6316e-14
787.148	609.241	4.41699	6.05571e-15
650.349	751.158	4.41112	6.40283e-11
914.912	672.524	4.41063	2.74551e-17
686.725	719.808	4.40929	2.1072e-13
586.208	654.898	4.40851	3.32999e-17
738.673	586.935	4.40845	1.15973e-11
638.197	688.871	4.40542	1.64054e-17
744.581	679	4.40508	7.28437e-14
1080.49	626.83	4.4039	8.51088e-17
1007.16	598.713	4.39577	5e-16
740.165	677.751	4.38997	2.41899e-15
619.553	738.918	4.38782	9.12773e-11
860.655	647.925	4.38663	2.14225e-12
719.009	735.833	4.38564	1.52651e-14
650.008	698.128	4.38496	1.50368e-10
947.91	688.49	4.38246	1.47558e-17
663.036	702.488	4.38117	1.22768e-12
791.497	764.638	4.37824	8.68271e-15
714.766	831.153	4.37783	9.94969e-12
893.363	748.096	4.37236	1.2489e-16
687.375	647.676	4.37234	1.02511e-15
827.409	631.048	4.36737	2.21246e-15
824.621	719.783	4.36707	2.57178e-10
889.83	550.585	4.36031	3.94194e-10
972.785	771.255	4.35766	1.3831e-10
148.066	70.3769	4.34818	8.97226e-11
955.001	766.61	4.34728	4.28931e-11
671.921	550.611	4.34559	8.76264e-12
566.947	707.061	4.34065	1.14623e-09
733.507	742.362	4.3373	9.93125e-16
841.37	728.418	4.3309	3.40494e-12
656.374	626.721	4.33043	1.22975e-14
925.664	678.676	4.33042	7.07575e-19
648.262	692.962	4.32957	5.39576e-12
602.499	668.689	4.32749	4.21341e-13
710.196	658.461	4.32589	2.32792e-11
585.031	716.565	4.32423	5.19025e-10
647.581	621.172	4.32235	7.62273e-15
598.507	664.077	4.31432	3.18405e-14
705.164	658.637	4.31293	3.13709e-17
1111.8	635.525	4.30975	1.37878e-10
633.728	683.736	4.30769	7.82312e-11
810.624	715.538	4.3058	3.87662e-11
753.378	683.519	4.30436	1.31224e-16
726.203	738.918	4.30189	1.05102e-13
783.658	608.685	4.30064	1.46554e-11
620.512	679.61	4.2994	1.21223e-15
678.716	717.141	4.29894	1.40457e-18
653.519	754.08	4.29864	1.18331e-13
854.892	644.635	4.29589	1.3884e-11
784.162	702.105	4.29277	7.92266e-14
838.654	636.8	4.29092	9.85419e-16
571.319	643.518	4.29058	5.82004e-16
614.741	771.37	4.2887	2.28596e-11
770.974	694.267	4.28665	2.83925e-16
754.201	684.274	4.28225	1.01987e-12
714.247	731.907	4.27962	2.36525e-11
600.591	727.682	4.27839	5.87902e-13
867.762	738.93	4.27615	1.85093e-16
799.521	766.286	4.27529	1.95443e-13
682.206	716.812	4.26756	1.57795e-14
579.491	756.661	4.26119	3.27736e-12
1124.48	642.545	4.25608	9.00562e-15
903.912	668.494	4.25507	2.08824e-12
575.549	712.999	4.25244	7.4591e-14
1109.82	636.925	4.25118	1.89463e-15
784.239	762.333	4.25109	2.62423e-13
628.01	682.613	4.25107	4.60278e-13
991.161	707.982	4.24901	2.74203e-17
727.673	580.892	4.2486	4.27547e-12
911.799	753.965	4.24345	2.04507e-12
561.547	698.677	4.2377	1.9012e-13
587.743	658.31	4.23698	2.90127e-15
594.522	724.375	4.23399	3.35444e-15
562.024	637.148	4.2337	2.96892e-10
893.407	663.701	4.23148	2.32737e-15
727.594	668.464	4.23127	9.08573e-12
1081.16	627.066	4.22959	2.56705e-15
581.77	580.532	4.22869	6.12963e-14
813.496	770.988	4.22558	9.34609e-15
731.388	674.118	4.22392	7.66129e-17
670.24	708.034	4.22025	1.35299e-13
707.02	727.797	4.2182	6.37179e-09
1013.16	716.899	4.21786	1.9841e-16
926.674	678.371	4.21686	1.46499e-13
552.925	693.197	4.2156	1.41917e-10
695.044	647.356	4.21394	6.27547e-13
969.91	698.125	4.21276	1.81909e-12
677.731	711.88	4.21197	8.15345e-10
1213.16	672.732	4.21167	3.10924e-09
860.412	647.408	4.20916	1.73319e-14
722.739	738.593	4.20683	5.09325e-12
685.988	720.825	4.20603	1.86049e-13
704.21	728.725	4.2035	1.17822e-13
858.99	735.522	4.20325	5.56175e-12
842.143	636.831	4.19978	4.73437e-13
832.576	725.245	4.19692	2.88857e-12
1154.81	652.643	4.19484	6.63e-13
576.375	575.057	4.193	1.44915e-12
876.58	741.902	4.18987	1.36635e-13
814.989	716.934	4.18023	1.24596e-14
698.019	837.964	4.17839	9.60807e-12
624.709	682.075	4.17578	7.20996e-13
1066.82	620.396	4.16478	6.12909e-12
928.59	759.102	4.16394	3.17053e-14
991.909	707.332	4.16374	9.25593e-11
564.209	637.35	4.16007	1.91052e-14
801.956	711.918	4.15987	1.23198e-09
753.999	683.577	4.1596	3.82253e-13
904.498	557.201	4.15534	6.0023e-15
871.408	652.148	4.15471	7.45109e-15
801.765	710.518	4.15119	3.94664e-13
1002.16	712.615	4.146	3.9351e-15
690.241	132.513	4.14498	1.29084e-08
797.364	707.908	4.14439	7.31021e-18
948.496	575.272	4.14195	1.72313e-12
765.606	688.393	4.13937	5.64901e-13
809.551	712.279	4.13908	9.8782e-10
569.252	708.266	4.13389	3.71206e-16
762.786	688.871	4.13282	4.92622e-12
670.685	819.53	4.13251	2.64954e-12
885.389	744.933	4.13189	1.97133e-12
845.951	728.32	4.13049	3.65884e-13
620.721	679.038	4.12763	9.18743e-12
651.004	620.185	4.12749	1.45322e-11
642.725	693.399	4.12546	1.97429e-11
648.128	838.628	4.12505	8.00348e-13
882.408	658.26	4.12428	1.42854e-12
902.988	750.477	4.1193	1.37127e-13
947.662	690.073	4.11904	1.56731e-16
662.646	835.386	4.11668	3.88239e-10
739.181	672.848	4.11587	2.79486e-15
980.161	703.012	4.10934	5.56086e-16
660.194	703.06	4.10675	6.06758e-17
565.738	642.761	4.10632	8.86173e-13
798.144	614.812	4.10618	5.29999e-12
1110.15	638.428	4.10608	5.39771e-15
844.689	728.117	4.10379	8.55381e-15
1081.49	625.586	4.09033	5.07507e-12
567.577	569.674	4.08612	8.63552e-12
904.411	669.364	4.08477	1.92649e-12
1139.15	648.065	4.08133	1.16917e-15
756.806	683.657	4.07583	1.42003e-11
697.834	725.849	4.0707	9.08091e-13
963.78	768.612	4.06974	1.08826e-11
706.234	774.276	4.06747	1.33392e-11
1057.16	732.207	4.06545	5.9401e-13
853.55	731.526	4.06185	3.22539e-12
828.157	723.467	4.05895	4.43575e-15
1153.82	653.686	4.05858	7.897e-19
882.669	657.504	4.05508	6.0635e-13
806.174	712.242	4.05488	1.09469e-17
749.161	683.739	4.05344	7.72485e-12
821.654	629.951	4.05063	1.00703e-10
1002.91	712.123	4.04985	1.46184e-12
747.95	678.19	4.04855	1.27419e-12
634.575	615.116	4.04495	6.84324e-15
616.456	735.616	4.04395	4.90855e-10
696.175	652.929	4.04081	1.84825e-13
758.762	836.358	4.03788	1.35814e-11
807.024	711.183	4.0246	1.14112e-11
1110.82	636.691	4.0224	5.34742e-14
909.896	670.028	4.01877	1.02921e-11
575.309	88.9121	4.01372	4.06906e-09
585.174	581.33	4.01004	1.77614e-14
694.028	723.484	4.00742	3.37057e-08
593.742	720.034	4.00651	5.91782e-14
827.065	719.946	4.00189	4.13205e-12
771.593	693.541	3.99897	1.23345e-14
865.648	649.313	3.99882	4.36958e-12
1023.47	603.038	3.99788	9.52296e-11
613.511	673.497	3.99494	2.03104e-13
851.02	730.506	3.98826	1.8849e-11
1110.49	637.257	3.98675	2.93099e-15
546.715	626.542	3.98508	6.81308e-12
712.531	776.336	3.98084	1.85289e-12
806.241	769.54	3.97784	4.56062e-13
591.515	658.955	3.97602	1.8771e-13
793.031	707.275	3.97452	3.32907e-14
635.515	688.57	3.97451	1.08493e-12
936.911	684.033	3.97348	1.79159e-11
810.542	715.518	3.96973	7.71224e-14
763.021	687.2	3.96812	3.71574e-12
1025.67	719.737	3.96548	3.11585e-09
748.331	748.35	3.96043	1.3779e-13
631.497	742.146	3.95483	9.12913e-12
1024.16	720.397	3.95117	4.73616e-15
980.908	703.458	3.94989	2.75505e-16
644.152	840.366	3.9477	1.32317e-10
556.743	632.118	3.9477	7.67484e-16
958.91	693.489	3.94729	8.49113e-16
691.247	132.695	3.94385	1.23285e-09
970.67	697.824	3.94374	5.97094e-12
877.424	741.396	3.9433	4.15908e-11
1257.16	687.533	3.93643	5.13147e-11
875.145	653.182	3.92707	1.39806e-12
850.184	732.412	3.92627	1.60946e-15
602.285	668.49	3.91215	1.37517e-17
908.387	668.056	3.90448	7.07413e-14
559.219	699.003	3.90067	9.97643e-14
712.63	658.585	3.8956	5.55589e-10
736.622	674.483	3.88808	6.51012e-15
1046.16	728.673	3.88598	2.0481e-15
1068.15	735.616	3.88447	1.30233e-14
572.981	575.733	3.87826	5.67717e-11
1079.15	738.44	3.87809	2.03338e-15
790.841	829.29	3.87738	2.71216e-12
1035.16	725.298	3.87629	9.89485e-17
993.168	591.963	3.86859	4.06954e-10
941.383	683.32	3.86695	5.60425e-12
671.527	835.611	3.86683	1.48041e-11
609.223	770.966	3.86578	5.06314e-13
820.146	626.081	3.86278	1.62427e-12
1013.91	716.524	3.85951	3.15247e-13
763.458	826.852	3.85817	1.6139e-11
818.272	716.941	3.85281	1.8737e-11
716.244	130.565	3.85268	1.40728e-10
749.019	837.224	3.84212	6.2459e-11
865.896	650.728	3.83788	1.42704e-12
937.664	683.359	3.83773	5.70674e-11
1046.91	728.331	3.83728	6.58119e-12
322.294	393.826	3.83663	5.54936e-09
1145.15	756.406	3.82698	1.22423e-10
355.299	404.874	3.82619	1.28296e-08
1024.91	720.394	3.82519	2.66492e-16
795.765	703.655	3.81941	6.05739e-14
651.14	814.445	3.81934	6.24148e-12
658.338	834.8	3.81136	7.68993e-11
1198.15	669.165	3.80969	6.24686e-13
705.17	570.252	3.80615	1.33122e-13
774.247	826.133	3.80491	1.1983e-09
812.772	834.101	3.80177	5.85579e-12
919.141	673.804	3.79773	3.08928e-14
716.675	575.122	3.79655	2.0828e-10
853.143	643.455	3.7961	6.95656e-15
1078.9	739.555	3.79578	2.83052e-12
1183.15	663.938	3.78744	3.0404e-12
1057.91	731.909	3.78613	1.44787e-12
783.41	609.13	3.77174	1.2455e-10
613.528	735.811	3.7692	3.29922e-13
551.226	632.076	3.76029	3.91277e-11
887.648	660.576	3.75921	7.33013e-13
972.556	769.785	3.7539	1.44895e-11
1184.15	663.457	3.752	1.82807e-12
1022.5	603.335	3.74851	2.32197e-13
1156.15	759.013	3.74723	1.37338e-13
576.508	647.948	3.74273	4.67692e-13
1155.8	651.346	3.73895	3.33326e-13
783.229	698.711	3.73852	1.35265e-09
759.251	752.84	3.73693	9.38064e-12
948.409	689.351	3.7353	1.95471e-16
1197.81	668.797	3.73521	3.48308e-14
948.676	688.222	3.73327	1.80975e-11
1242.14	684.583	3.73187	2.89848e-13
920.592	755.758	3.73169	1.16404e-14
563.217	705.508	3.72505	6.42225e-14
864.391	647.543	3.72156	3.50183e-15
1131.78	642.278	3.72152	8.82227e-13
343.268	157.808	3.72096	8.15428e-06
688.197	647.299	3.71826	2.80428e-12
897.387	663.885	3.71284	4.3988e-13
1169.49	657.869	3.70793	1.37164e-10
833.443	724.696	3.70464	2.36368e-10
1315.14	707.58	3.70406	1.24167e-11
1168.48	658.631	3.70338	7.14355e-15
853.391	642.527	3.7014	3.93522e-12
946.179	764.178	3.69587	1.45295e-19
741.217	743.389	3.69237	1.65608e-14
1183.48	661.876	3.69115	6.56283e-14
672.017	711.952	3.68853	6.10612e-12
1243.14	683.626	3.68576	9.62084e-11
863.627	736.514	3.68024	9.00956e-11
842.394	637.015	3.6789	2.82802e-14
1090.15	742.198	3.67493	3.72049e-17
1123.15	750.53	3.67451	2.87315e-11
1037.49	608.477	3.66557	2.05699e-11
985.385	702.568	3.66541	4.41188e-11
893.653	663.175	3.66505	1.73141e-15
646.408	696.967	3.6629	6.35656e-13
608.17	597.833	3.66217	1.81605e-12
1227.14	678.495	3.65643	5.35604e-16
794.411	614.997	3.6528	1.99476e-13
952.385	688.49	3.64942	1.05574e-11
1112.15	747.965	3.64637	1.87305e-12
809.144	620.63	3.64256	2.48945e-13
639.224	692.73	3.6406	2.23944e-15
585.206	759.385	3.63686	6.19979e-14
1096.15	631.168	3.62921	1.44655e-13
871.669	652.643	3.62761	2.42316e-13
1140.15	647.299	3.62703	8.8597e-14
672.252	761.422	3.62539	8.29669e-13
729.222	738.593	3.61565	3.07379e-10
604.247	663.332	3.61487	4.7028e-17
800.826	707.953	3.61429	2.57611e-16
1101.15	745.492	3.61178	1.46208e-14
798.217	707.485	3.60676	2.05726e-11
963.16	581.496	3.60015	4.24087e-13
879.885	741.793	3.59623	1.92403e-12
775.361	697.462	3.59525	4.68512e-15
819.429	719.187	3.59487	1.47095e-13
904.678	668.462	3.58974	4.65577e-14
875.164	544.9	3.58621	1.89354e-12
898.649	665.539	3.58366	1.93793e-10
554.512	630.898	3.5805	2.98856e-12
617.216	678.767	3.57764	1.50978e-13
661.219	707.489	3.57533	3.08906e-14
897.141	662.529	3.57435	6.77745e-11
963.14	693.137	3.57398	1.69652e-11
1134.15	752.764	3.5722	3.18906e-12
844.658	816.288	3.56835	1.09055e-10
679.521	715.55	3.56296	7.14605e-13
831.058	721.501	3.56106	7.8095e-10
835.731	778.162	3.55854	4.67607e-10
607.218	770.966	3.55494	1.23349e-12
1170.14	657.883	3.55338	1.18545e-10
992.681	706.737	3.55259	2.41478e-12
1035.91	724.791	3.53915	4.57799e-14
1001.39	708.683	3.53463	2.27347e-08
721.408	664.325	3.53098	1.15299e-16
864.144	648.057	3.52819	6.01682e-14
835.887	724.823	3.52381	8.44954e-15
908.141	668.841	3.52124	6.33258e-13
757.964	688.155	3.51411	1.05132e-13
919.163	562.756	3.5037	2.95825e-13
1227.48	679.134	3.49816	2.56457e-13
657.524	702.049	3.49786	1.23718e-11
1014.67	715.845	3.49587	4.20509e-13
839.84	725.847	3.49452	1.21014e-10
789.42	702.363	3.49292	2.67567e-12
638.525	747.558	3.49009	9.56674e-14
575.306	130.875	3.48869	2.2584e-09
736.396	673.135	3.48868	3.26669e-13
723.42	668.114	3.47651	1.45064e-13
677.419	636.98	3.47252	7.08382e-13
834.837	835.825	3.47157	3.10452e-11
598.227	764.725	3.47139	3.0941e-16
949.171	574.291	3.46868	4.9993e-14
785.242	828.54	3.45714	7.7792e-13
757.786	687.907	3.45704	5.95441e-13
1029.38	720.674	3.45618	1.97117e-11
828.248	776.443	3.45403	2.86639e-12
1241.81	683.736	3.44421	1.01438e-17
1082.47	625.169	3.44185	2.97864e-12
1007.12	712.249	3.43886	1.40792e-11
640.589	831.677	3.43421	1.67052e-12
601.606	767.154	3.4276	1.78431e-10
692.258	720.082	3.42136	1.76061e-12
739.227	834.529	3.42047	5.32197e-12
930.14	679.048	3.41386	1.28806e-13
1212.81	674.136	3.41375	1.61985e-13
556.657	698.355	3.4101	9.55967e-14
1359.47	720.51	3.38897	2.66961e-12
959.67	693.854	3.38769	3.51056e-11
1007.38	710.24	3.385	1.60651e-12
701.424	654.702	3.37962	1.44605e-13
685.391	825.075	3.37837	1.11351e-11
778.23	695.761	3.37359	2.43908e-13
555.241	693.814	3.37177	1.00174e-11
1212.48	673.738	3.36098	2.88236e-12
774.419	693.671	3.35236	9.6047e-14
1345.47	716.592	3.35129	1.26048e-12
1141.13	646.949	3.34924	2.37258e-13
968.391	694.356	3.34574	2.00909e-11
964.005	769.865	3.3409	2.13249e-11
690.438	826.534	3.3384	1.05006e-09
1271.47	694.013	3.33816	1.90599e-15
1199.14	667.126	3.33288	4.82756e-13
695.23	827.452	3.32949	6.45554e-13
750.41	592.177	3.32431	8.75677e-13
1185.13	662.688	3.31883	1.33401e-14
1228.15	677.21	3.31395	1.02464e-13
257.125	314.698	3.30293	1.08589e-12
1126.14	641.533	3.3009	4.18988e-11
1256.48	688.25	3.29919	4.12374e-14
706.229	149.944	3.29064	6.27327e-08
1003.67	711.535	3.28199	1.40484e-10
979.388	700.01	3.27993	4.12576e-10
776.158	696.257	3.27931	5.44011e-12
800.495	707.754	3.27233	3.23809e-13
981.675	702.736	3.26674	5.36826e-10
1167.15	761.422	3.26501	2.76668e-10
692.409	647.785	3.26371	3.22424e-11
1286.14	698.679	3.26307	4.23219e-13
1053.14	613.669	3.26108	4.23353e-11
854.79	734.491	3.26037	9.28259e-11
156.065	313.9	3.26013	1.30926e-06
894.181	747.824	3.24471	1.09053e-11
1038.48	608.315	3.23621	1.04602e-11
941.137	683.035	3.23592	1.21048e-11
1097.14	629.964	3.23478	8.67247e-13
776.147	603.892	3.22676	4.70998e-14
621.179	604.217	3.22425	3.09376e-12
1101.9	745.176	3.21714	6.31775e-10
730.219	740.936	3.21459	3.07471e-11
1052.15	614.465	3.21015	1.86244e-14
1068.91	735.085	3.20955	1.08285e-09
729.402	834.413	3.20841	2.59048e-11
745.416	678.719	3.20818	4.48743e-12
880.391	653.869	3.20627	4.11503e-13
913.397	669.704	3.20513	3.35456e-10
686.42	642.662	3.20417	7.28104e-14
773.441	838.952	3.19133	8.71285e-09
907.591	829.665	3.18296	1.87247e-11
1198.82	668.115	3.17919	4.16381e-14
1300.47	703.218	3.17153	5.92584e-16
543.741	626.49	3.16884	1.40096e-10
1403.46	731.689	3.16711	1.32509e-11
616.216	674.039	3.16571	2.00747e-12
1256.81	689.09	3.15977	3.29093e-11
550.511	693.617	3.14731	1.18065e-12
822.257	718.197	3.14667	2.26023e-14
924.393	674.325	3.14013	1.45307e-11
1111.47	637.853	3.13517	2.00994e-13
862.275	735.224	3.13322	6.05524e-11
684.548	838.337	3.13122	9.70573e-11
807.359	832.432	3.12743	1.03026e-13
1090.91	741.707	3.12592	4.98927e-12
724.444	835.878	3.12527	2.6519e-14
975.639	698.415	3.12503	4.88493e-11
1374.13	723.886	3.11859	9.41198e-16
957.389	689.518	3.1163	4.43339e-14
1272.14	691.748	3.11305	1.33269e-08
974.136	698.263	3.10892	4.11132e-15
1038.14	609.452	3.09951	8.10477e-15
539.169	620.527	3.08513	3.89174e-11
932.651	833.551	3.08342	1.48332e-10
1315.47	708.072	3.07944	1.22199e-10
901.246	831.401	3.0791	5.84192e-15
1330.14	711.985	3.07517	5.96664e-12
1079.91	738.858	3.06434	1.4781e-11
832.9	634.401	3.04553	2.1011e-13
727.278	62.5473	3.04336	6.61293e-05
587.228	760.31	3.03976	1.47156e-11
1285.81	697.506	3.03709	1.01823e-12
589.664	716.609	3.03546	1.4166e-13
549.303	133.049	3.02673	3.02673e-09
927.636	676.339	3.0207	5.16578e-11
576.308	130.17	3.01222	8.93105e-09
952.141	688.737	3.01018	1.58273e-11
573.219	648.212	3.00399	1.77771e-13
1286.81	698.155	2.98848	2.27446e-11
560.642	702.289	2.97784	5.16933e-13
842.185	727.959	2.97412	6.80336e-15
550.304	132.859	2.97194	3.48219e-08
1300.81	702.974	2.95454	3.51176e-14
1258.13	687.209	2.94603	3.17605e-12
765.146	598.26	2.93425	2.60728e-11
938.212	760.678	2.9269	1.0852e-13
1257.48	689.075	2.92212	5.02411e-11
829.343	835.398	2.91393	9.56184e-12
1432.79	737.562	2.91091	1.05639e-11
1008.16	597.672	2.90612	2.04136e-11
356.3	404.38	2.90408	1.26868e-06
1112.9	747.286	2.90319	3.29757e-11
580.3	652.303	2.89837	4.06421e-13
693.26	132.769	2.88662	7.14779e-08
1123.91	750.913	2.86883	1.06026e-11
684.986	716.41	2.85359	5.18614e-14
340.314	393.512	2.83179	8.45682e-08
851.405	837.866	2.82634	3.48959e-12
818.342	834.302	2.82028	9.92524e-10
613.247	735.405	2.80611	4.30105e-13
1344.8	717.417	2.79678	6.9616e-10
692.251	132.631	2.78403	3.67452e-10
839.387	637.56	2.77434	1.21272e-11
1018.14	716.295	2.75999	3.46036e-15
1316.14	708.009	2.75742	1.58342e-12
1009.14	597.048	2.75741	2.34229e-12
985.133	703.683	2.75683	3.73009e-12
684.008	645.471	2.75073	1.26517e-12
730.248	668.551	2.74217	1.28074e-09
1388.8	728.331	2.70215	1.61156e-13
886.231	744.856	2.70178	4.69588e-11
1329.8	713.412	2.69248	1.87652e-11
549.295	626.345	2.6876	4.91871e-12
704.248	132.224	2.65926	0.000405339
118.12	314.981	2.63882	6.20208e-07
996.138	707.661	2.62366	3.3281e-14
140.093	314.534	2.60464	1.30501e-08
1199.8	667.312	2.59764	1.35506e-11
994.149	592.317	2.59433	2.40327e-09
1418.13	735.405	2.55008	7.5256e-11
598.064	67.9806	2.53422	5.92366e-09
550.302	89.9393	2.52266	1.84153e-05
551.318	90.9494	2.48098	8.15931e-08
737.26	744.533	2.39622	2.13015e-12
717.242	129.942	2.36823	6.0139e-09
705.251	132.097	2.36809	0.000689617
684.949	766.892	2.35164	1.67915e-09
1040.13	724.434	2.31899	6.26331e-10
549.274	87.8367	2.27543	0.000343624
757.856	820.815	2.26124	1.28554e-09
573.224	710.883	2.15864	1.077e-11
702.323	839.497	2.11885	1.32529e-11
325.267	156.051	2.11817	0.000456314
452.156	233.747	2.07426	1.45713e-07
595.209	663.219	2.06521	3.37363e-11
964.158	580.686	2.05032	4.65564e-10
551.31	133.124	1.97655	1.34127e-09
712.212	131.567	1.89744	1.52273e-08
185.079	69.3846	1.83372	4.48657e-09
365.231	157.315	1.8222	0.000961225
563.304	132.189	1.7767	0.00286003
718.254	130.134	1.59375	5.96571e-05
680.332	834.516	1.56237	9.074e-12
124.073	144.76	1.5432	0.00181769
112.09	112.303	1.52859	0.00111934
138.088	71.3023	1.44243	6.57394e-07
311.204	225.992	1.43615	3.52436e-06
245.167	151.595	1.33592	0.000412353
572.212	642.384	1.3164	2.60427e-09
730.249	129.758	1.28257	0.00737142
719.254	130.06	1.18286	0.00161181
139.086	227.489	1.00031	0.00768233
311.207	100.106	0.972176	0.00195838
289.108	153.739	0.863473	0.00295346
325.083	132.14	0.824021	0.000731521
577.305	130.307	0.819018	0.000824411
411.074	114.747	0.790901	4.97571e-05
250.073	112.103	0.715968	0.0191021
137.081	96.9283	0.67581	8.67317e-06
331.054	137.9	-0.553411	0.0163756
309.083	137.927	-0.653186	0.000348443
746.289	214.61	-0.693046	0.00129501
861.585	268.609	-0.824136	1.76736e-08
780.245	211.856	-0.92324	3.81075e-05
548.228	63.8893	-1.0098	6.75253e-08
524.204	356.866	-1.03771	0.00319486
798.231	213.644	-1.05871	1.31083e-06
685.966	99.4923	-1.09743	4.24288e-06
455.046	66.0061	-1.12073	5.88911e-10
754.24	217.409	-1.12456	2.77082e-05
453.045	66.299	-1.13903	5.61034e-09
784.262	210.131	-1.17462	8.54144e-05
759.281	213.731	-1.23537	1.78013e-05
786.278	208.701	-1.23943	6.33476e-05
757.259	218.818	-1.28691	5.91066e-05
756.253	217.918	-1.28884	5.85787e-05
787.285	209.225	-1.29519	1.88076e-05
497.184	365.084	-1.29602	0.00507044
437.084	66.5409	-1.31715	3.36001e-10
758.271	213.182	-1.32243	3.07097e-05
728.234	223.894	-1.42881	3.31881e-05
665.298	231.326	-1.5005	3.02426e-06
373.025	60.7531	-1.51536	9.54342e-07
782.248	210.099	-1.54712	5.2317e-05
783.256	210.57	-1.56885	1.80799e-05
286.187	68.2248	-1.61103	2.89251e-07
664.291	231.569	-1.64354	1.94071e-05
496.193	365.754	-1.69585	0.00313283
707.278	224.204	-1.75965	2.0661e-05
734.281	218.158	-1.7631	0.00261663
763.305	215.326	-1.76331	2.1899e-06
451.043	96.9384	-1.76726	0.00209019
733.273	217.151	-1.8319	3.15769e-06
789.293	209.805	-1.83486	4.25035e-06
769.235	113.243	-1.85681	9.89517e-05
788.291	209.056	-1.86121	8.49438e-06
735.288	218.809	-1.87972	3.84457e-05
706.27	224.061	-1.92759	3.40078e-05
762.291	213.92	-1.99641	9.53054e-06
732.266	216.861	-2.00119	1.85753e-06
494.182	367.998	-2.17641	7.21471e-05
184.016	215.357	-2.20524	2.2354e-07
761.281	213.223	-2.2659	3.42016e-06
285.072	74.5385	-2.34303	2.31694e-10
768.237	124.014	-2.3968	3.32782e-07
678.278	228.8	-2.41246	4.8099e-10
760.278	212.699	-2.45933	8.82662e-06
