# Supplementary material for: Metabolic consequences of interleukin-6 challenge in developing neurons and astroglia
Source: J Neuroinflammation. 2014 Nov 6;11:183. doi: 10.1186/s12974-014-0183-6 (PMC4233071; doi:10.1186/s12974-014-0183-6)
Supplement: Additional file 8: — Dataset 3. Effect of interleukin-6 – all data. [file 12974_2014_183_MOESM8_ESM.xls]

## Sheet: Full data
m/z	Retention Time	sds_20130814s_Bioreactor_HILIC_A_BR1_T1	sds_20130814s_Bioreactor_HILIC_A_BR1_T2	sds_20130814s_Bioreactor_HILIC_A_BR1_T3	sds_20130814s_Bioreactor_HILIC_A_BR2_T1	sds_20130814s_Bioreactor_HILIC_A_BR2_T2	sds_20130814s_Bioreactor_HILIC_A_BR2_T3	sds_20130814s_Bioreactor_HILIC_A_BR3_T1	sds_20130814s_Bioreactor_HILIC_A_BR3_T2	sds_20130814s_Bioreactor_HILIC_A_BR3_T3	sds_20130814s_Bioreactor_HILIC_AI_BR1_T1	sds_20130814s_Bioreactor_HILIC_AI_BR1_T2	sds_20130814s_Bioreactor_HILIC_AI_BR1_T3	sds_20130814s_Bioreactor_HILIC_AI_BR2_T1	sds_20130814s_Bioreactor_HILIC_AI_BR2_T2	sds_20130814s_Bioreactor_HILIC_AI_BR2_T3	sds_20130814s_Bioreactor_HILIC_AI_BR3_T1	sds_20130814s_Bioreactor_HILIC_AI_BR3_T2	sds_20130814s_Bioreactor_HILIC_AI_BR3_T3	sds_20130814s_Bioreactor_HILIC_CR_BR1_T1	sds_20130814s_Bioreactor_HILIC_CR_BR1_T2	sds_20130814s_Bioreactor_HILIC_CR_BR1_T3	sds_20130814s_Bioreactor_HILIC_CR_BR2_T1	sds_20130814s_Bioreactor_HILIC_CR_BR2_T2	sds_20130814s_Bioreactor_HILIC_CR_BR2_T3	sds_20130814s_Bioreactor_HILIC_CR_BR3_T1	sds_20130814s_Bioreactor_HILIC_CR_BR3_T2	sds_20130814s_Bioreactor_HILIC_CR_BR3_T3	sds_20130814s_Bioreactor_HILIC_CRI_BR1_T1	sds_20130814s_Bioreactor_HILIC_CRI_BR1_T2	sds_20130814s_Bioreactor_HILIC_CRI_BR1_T3	sds_20130814s_Bioreactor_HILIC_CRI_BR2_T1	sds_20130814s_Bioreactor_HILIC_CRI_BR2_T2	sds_20130814s_Bioreactor_HILIC_CRI_BR2_T3	sds_20130814s_Bioreactor_HILIC_CRI_BR3_T1	sds_20130814s_Bioreactor_HILIC_CRI_BR3_T2	sds_20130814s_Bioreactor_HILIC_CRI_BR3_T3	sds_20130814s_Bioreactor_HILIC_N_BR1_T1	sds_20130814s_Bioreactor_HILIC_N_BR1_T2	sds_20130814s_Bioreactor_HILIC_N_BR1_T3	sds_20130814s_Bioreactor_HILIC_N_BR2_T1	sds_20130814s_Bioreactor_HILIC_N_BR2_T2	sds_20130814s_Bioreactor_HILIC_N_BR2_T3	sds_20130814s_Bioreactor_HILIC_N_BR3_T1	sds_20130814s_Bioreactor_HILIC_N_BR3_T2	sds_20130814s_Bioreactor_HILIC_N_BR3_T3	sds_20130814s_Bioreactor_HILIC_NI_BR1_T1_2	sds_20130814s_Bioreactor_HILIC_NI_BR1_T2	sds_20130814s_Bioreactor_HILIC_NI_BR1_T3
664.291	231.569	0.568218	0.792489	0.658855	0.411069	0.480316	0.487889	0.924	0.84666	0.947058	1.62449	1.60018	1.30704	1.63483	1.39948	1.61913	1.3388	1.29964	1.25313	0.257035	0.120602	0.289392	0.255777	0.378962	0.414981	0.40466	0.273448	0.262841	0.245298	0.286875	0.387119	0.164361	0.251788	0.230587	0.138457	0.154703	0.159769	3.16222	2.70559	3.44431	1.04436	1.09945	1.14729	2.28252	2.66656	2.54211	1.84148	1.94292	1.66919
760.278	212.699	3.98627	4.07454	3.799	1.32642	1.20336	1.12224	1.50618	1.65807	1.58811	13.0965	13.165	15.1391	4.0036	4.33098	5.0547	2.52226	2.62548	3.52333	0.473589	0.448443	0.343822	0.395417	0.392838	0.362897	0.436872	0.422358	0.495571	0.346663	0.531571	0.522915	0.357565	0.390448	0.378294	0.354469	0.198964	0.297379	12.1107	11.2321	15.0083	4.44401	5.32054	5.89298	17.5136	20.9261	19.3521	6.70486	8.91133	6.45231
761.281	213.223	1.68764	1.81068	1.75397	0.690965	0.660425	0.667402	0.781521	0.808307	0.90873	5.51337	5.55997	6.13881	2.13071	2.02287	2.20916	1.33846	1.42517	1.56022	0.439314	0.419072	0.295423	0.349578	0.452254	0.332274	0.341039	0.425459	0.550577	0.359027	0.430162	0.342998	0.210488	0.331373	0.301285	0.289867	0.158718	0.307167	5.36082	4.93043	5.9576	2.15017	2.62842	2.78645	7.69038	8.81787	7.67337	2.94153	3.90208	3.02168
748.234	108.538	0.146516	0.186129	0.11988	0.523633	0.643719	0.564046	0.306745	0.277299	0.250064	0.518082	0.341991	0.413365	0.745105	0.620992	0.639037	0.501511	0.39955	0.508025	0.208411	0.150565	0.178304	0.596036	0.62586	0.844361	0.645574	0.518826	0.640219	1.11091	1.10837	1.24135	0.984631	0.585573	0.761548	1.30632	1.1491	1.33607	0.414142	0.306644	0.455738	0.621815	0.581579	0.763586	1.29351	1.30271	1.22186	0.587981	0.597363	0.623386
91.0943	66.6164	2.03677	1.90699	1.72033	2.10592	2.33548	2.01841	1.69334	1.69231	1.85879	2.00126	1.75984	2.37231	3.84595	4.34956	4.47501	2.77519	2.55787	2.6093	3.18906	3.10333	3.54291	5.83425	5.69363	5.18752	4.64005	6.2061	4.78397	3.62594	4.04901	3.47562	4.93616	5.59648	5.37611	4.23482	5.49322	4.74112	5.00571	4.70885	5.91479	4.62572	5.19952	5.01456	5.25273	6.09225	5.97161	7.00751	6.62488	6.09655
107.121	67.1429	0.951064	0.897835	1.05903	1.22363	0.945264	1.08195	0.9389	0.996704	0.912596	1.21687	1.10696	0.9808	2.15339	2.11816	1.85055	1.2107	1.45549	1.51069	1.74035	1.72817	1.42024	2.51651	2.51899	2.8192	2.6846	2.90777	2.95187	2.11523	2.23003	1.89955	2.56694	2.67552	2.68253	2.84351	2.59612	2.7174	2.95885	3.14089	3.05064	2.54624	2.39786	2.78623	2.46346	3.01848	2.52598	2.96449	3.40565	3.71047
119.121	66.7754	53.9526	47.6146	49.4244	56.212	46.104	50.6736	40.8109	48.698	39.5337	50.6376	50.4994	57.3668	113.443	120.024	127.988	67.3518	71.2551	76.0563	83.7011	93.4866	81.6703	139.616	133.432	139.567	144.723	174.572	155.249	102.034	111.862	99.8033	158.44	159.89	153.767	140.062	142.942	141.462	148.727	149.912	166.039	131.685	151.058	139.436	135.266	169.238	155.592	167.073	180.349	182.616
120.122	66.8711	5.14152	4.16726	4.32762	5.58134	4.73959	4.96178	4.13134	4.4114	3.93884	4.78425	4.71919	5.74345	10.6069	11.111	11.9285	6.84224	6.23892	7.1235	7.13162	8.37056	7.87708	12.5663	12.6937	13.4517	13.4214	15.6712	13.6704	9.79511	9.91837	8.14384	13.7202	14.9913	13.8062	12.416	13.0853	12.3676	14.1807	13.6512	14.8606	11.2974	13.405	12.8805	11.656	15.3644	14.5126	16.8115	16.1896	17.1629
133.098	67.2028	1.36224	1.20354	1.3088	1.41345	1.76278	1.57387	1.26896	1.52608	1.23263	1.63199	1.45098	1.65624	3.08235	3.20092	3.36949	2.34895	1.81126	1.83052	2.3096	2.23835	2.19534	4.40385	4.65377	4.33468	4.06799	3.86568	3.51699	2.53254	2.71634	2.73916	3.68933	3.73082	3.55342	3.64727	3.37566	3.81302	4.23215	3.59408	3.97602	3.54845	3.69015	4.41649	3.90229	4.07229	4.00601	4.3579	4.17613	4.75873
181.098	101.535	1.16255	0.435031	0.418213	0.375815	0.645455	0.367572	0.501104	0.452517	0.447	0.267793	0.332944	0.27509	0.340953	0.409209	0.307083	0.244557	0.339963	0.36025	0.673339	0.622551	0.574999	0.466077	0.630044	1.1912	0.692083	0.931135	0.646345	0.55131	0.419078	0.510371	0.570605	0.466776	0.702015	0.561821	0.647769	0.540235	0.558671	0.501346	0.913507	0.965503	0.896521	1.02661	0.529273	0.477891	0.589784	0.524197	0.871197	0.577705
209.11	79.6273	1.40979	1.32431	1.51517	1.14621	1.24995	1.27144	1.28598	1.23621	1.30809	0.936719	0.5679	0.716055	0.771325	0.87398	0.951849	0.587711	0.45447	0.772312	1.20371	1.41999	1.38418	1.82959	1.59901	2.53146	1.90679	1.99142	1.67509	1.04439	0.960707	1.98554	1.17348	1.00116	1.05416	1.70107	1.95011	1.91623	1.87126	1.30706	2.05457	2.59222	1.69943	2.66548	1.58666	1.88038	1.62267	1.73822	2.17445	1.6244
249.12	83.8651	3.29187	2.87129	2.59554	3.66056	2.45947	2.48753	2.18826	2.83541	2.00684	1.09295	1.16383	1.3207	1.07592	1.34113	1.75482	1.02402	1.22598	0.816798	2.33637	2.56592	2.14321	3.61613	3.41881	3.90335	3.49186	3.74708	2.67273	2.46929	2.45496	2.43494	2.22727	2.33545	2.47685	2.0368	1.67094	1.5598	2.39742	1.96283	2.63915	2.70952	3.37544	4.11384	2.77846	3.16477	2.89496	2.65011	2.678	2.91792
264.241	64.6033	0.247167	0.191723	0.174726	0.159845	0.229566	0.133766	0.206607	0.189006	0.207657	0.56879	0.565081	0.658094	0.328826	0.469919	0.461975	0.282828	0.227117	0.276187	0.100497	0.10874	0.101695	0.0985517	0.111633	0.112188	0.141606	0.133551	0.0922977	0.0796441	0.104128	0.099422	0.115776	0.0914664	0.164489	0.128217	0.0839011	0.0832091	0.28749	0.282044	0.299687	0.134333	0.155117	0.186453	0.307089	0.383042	0.456243	0.184598	0.235911	0.181115
267.119	97.7315	5.48951	4.13886	5.13806	3.67637	3.0342	3.43467	2.86222	3.67224	2.91813	2.10289	1.91486	1.86678	1.62232	2.32256	1.77637	1.46419	1.28337	1.57454	2.73215	3.98972	3.45009	5.79143	5.82356	8.1136	6.62958	5.90828	4.92761	3.66799	3.42646	3.26063	4.52929	4.26006	3.23057	3.22775	3.13502	3.068	3.91952	2.68626	3.76422	3.88555	2.91399	4.67945	2.69779	4.61598	3.00272	3.94814	5.06346	5.85373
281.096	66.4273	5.39275	3.53058	4.29033	5.22173	4.86696	4.47715	3.21777	5.86529	3.6725	5.19228	4.77813	6.97962	10.3396	10.8108	10.4349	7.62784	5.77552	8.13091	7.07158	12.5718	6.27732	12.5558	12.2231	12.7287	14.7262	16.2798	11.1512	8.68882	8.19227	7.8167	11.3498	13.4887	10.8117	12.5143	12.4381	15.4012	15.838	13.9835	21.852	11.7615	11.1978	14.3101	12.1766	17.8132	12.199	13.1307	16.4335	16.5398
282.09	66.1149	1.06071	0.612385	0.730397	1.05323	0.959158	0.74745	0.762067	1.30996	0.685628	0.94565	0.793682	1.08641	1.72244	1.79797	1.80955	1.43246	1.01364	1.43778	1.16049	2.36919	1.12699	2.36957	1.91183	2.47127	2.83723	2.59986	2.03838	1.56685	1.55429	1.32518	1.8854	2.0517	1.50852	2.06092	2.07582	2.64892	2.65797	2.01774	3.60398	1.90975	1.75641	2.50196	1.99581	3.17211	1.85174	2.05342	3.27156	2.67928
295.085	66.8696	1.31908	1.1174	1.21165	1.40166	1.2511	1.22097	0.981299	1.24112	1.03188	1.34499	1.32052	1.46756	2.45717	2.46925	2.65127	1.94951	1.5817	1.61883	2.03511	2.04784	1.62918	3.6	3.3854	3.51802	3.58824	3.63769	3.34623	2.14052	2.30765	2.04553	3.37855	3.70418	3.02446	3.08601	2.81207	3.64786	3.75543	3.35606	4.28566	3.13276	2.74991	3.76302	3.564	3.83013	3.10476	3.5506	3.53825	4.41441
299.128	66.4392	0.496198	0.540446	0.534554	0.623024	0.610755	0.551853	0.30287	0.316614	0.305412	0.256063	0.193262	0.234891	0.281163	0.292645	0.353243	0.356725	0.305903	0.289043	0.252046	0.355212	0.425911	0.50589	0.424859	0.510605	0.557212	0.357811	0.356062	0.357562	0.333001	0.29686	0.398143	0.36407	0.362318	0.509215	0.452791	0.485408	0.460178	0.349203	0.344245	0.510314	0.503978	0.642887	0.516057	0.572058	0.52778	0.736335	0.738395	0.79732
375.037	78.9759	0.754066	0.781245	0.784364	0.912524	0.856031	0.8953	0.783543	0.857062	0.728153	0.514595	0.457015	0.522249	0.509478	0.513118	0.431134	0.537208	0.461922	0.521572	0.962053	1.2045	1.02231	1.14712	1.21016	1.81938	1.11547	1.27916	1.04352	1.05384	0.936725	0.756933	0.79768	0.803455	0.765842	0.711125	0.742112	0.658015	0.817763	0.834935	1.44094	1.58384	1.11801	1.12965	0.931585	1.41638	0.867914	1.20847	1.381	1.33367
397.105	66.4974	1.17051	1.29159	1.23494	1.45116	1.23302	1.19471	1.10975	1.26524	1.14481	1.20227	1.26544	1.52638	2.87822	3.43781	3.23894	1.65867	1.9367	2.09678	2.35947	2.54159	2.12965	4.15948	4.61429	4.0366	3.72807	4.40839	4.09357	2.69054	2.57346	2.79317	4.86236	3.56267	3.82027	3.52407	3.4469	3.49716	3.35286	3.90449	3.95424	3.48141	4.34755	3.37619	4.21002	3.70367	3.84621	3.98323	5.15779	4.35106
398.106	66.4974	0.41254	0.41365	0.421514	0.359662	0.351043	0.365923	0.285915	0.4232	0.351936	0.379479	0.45008	0.42715	0.848583	0.980749	0.995128	0.447164	0.568211	0.722805	0.901132	0.706114	0.672453	1.11301	1.26218	1.02294	0.887541	1.18753	1.24987	0.681528	0.750293	0.88229	1.20659	1.02344	1.23414	1.03582	0.983781	1.01886	0.979089	1.03412	1.15784	1.05949	1.05094	0.85406	1.18899	1.14647	1.18435	1.05142	1.29569	1.29914
399.162	65.3399	2.55997	2.1391	1.81461	1.99891	1.89454	1.69738	0.373351	0.501289	0.335764	0.333661	0.375261	0.381578	0.523254	0.743788	0.714508	0.540449	0.610099	0.656642	0.872475	0.574263	0.62612	0.620967	0.710743	0.676187	0.527054	0.719355	0.588725	0.605096	0.592984	0.628169	1.04746	1.09845	1.04446	1.00669	1.0701	1.01023	0.474835	0.734546	0.762743	0.995459	1.26999	1.07891	1.59047	1.5075	1.80516	2.49373	3.06703	2.39634
416.117	66.8509	30.5495	26.7108	28.7757	36.3952	32.2913	30.1246	22.6406	32.6005	22.8873	32.4648	33.1285	38.2521	71.8816	69.5403	65.1629	46.6497	42.2224	44.1605	52.6923	48.9714	40.5603	89.1433	96.2379	80.8185	95.4069	107.133	96.7824	55.9692	59.2055	61.6619	90.2289	96.7209	82.5419	84.7311	89.2661	105.421	96.8054	99.6172	106.632	87.4715	89.2591	95.7216	98.0658	105.791	79.6019	93.6333	114.288	119.755
417.116	66.8252	5.32095	4.21146	4.54247	5.60626	5.20213	4.34319	3.44931	4.98106	3.55648	5.05915	6.06192	5.7101	10.8808	12.1065	11.0644	7.35443	6.61554	7.20055	8.75854	8.34014	6.06479	14.0053	15.5294	12.3543	14.8405	17.6619	15.9806	8.68996	9.16457	9.91382	14.3088	15.5033	14.4508	14.451	13.1798	16.8196	15.1409	16.1582	18.1306	13.8927	14.3155	13.4382	16.2294	16.5837	13.7811	14.3113	17.5303	17.2378
418.113	66.714	0.592071	0.630622	0.582173	0.680831	0.633633	0.47821	0.453762	0.642434	0.455208	0.563598	0.69614	0.787548	1.18314	1.23096	1.16742	0.882894	0.731135	0.76388	1.04429	0.927628	0.871227	1.64213	1.59891	1.39685	1.56001	1.91742	1.66536	0.997454	1.28195	1.19502	1.48989	1.74754	1.62856	1.54395	1.5004	1.66597	1.64843	1.88243	1.70256	1.50895	1.52187	1.50893	1.75351	2.01429	1.47062	1.50688	1.78044	1.90037
433.097	65.491	0.561049	0.581366	0.607967	0.703554	0.54288	0.564079	0.660727	0.68399	0.644129	0.611721	0.765041	0.501715	1.76887	1.53749	1.63051	0.772792	1.00322	0.775394	1.22273	1.18464	1.21261	1.86446	2.57077	1.77621	1.77594	1.74746	2.47636	0.797729	1.35703	1.24773	1.65984	1.61975	1.58922	2.09085	1.62718	1.42939	2.18047	2.30393	1.6117	1.59248	1.62415	1.59889	1.63407	1.85024	2.24543	2.20178	2.04589	2.03595
479.064	242.237	8.67011	10.1341	9.43103	6.95823	6.34363	8.24543	7.28861	9.6583	8.49323	4.67006	7.12684	5.56279	8.32211	5.08734	4.971	5.88419	5.79759	2.29138	14.5839	8.51501	19.1569	19.2487	16.1109	15.7778	12.3045	10.2874	18.3581	16.6623	12.537	16.8319	17.3762	17.4743	12.3243	11.466	14.2669	12.8034	11.4812	18.0553	12.8692	18.5465	14.4145	11.5405	16.4576	16.5614	13.7587	17.2477	11.0504	11.9371
548.228	63.8893	0.137966	0.183021	0.212646	0.187657	0.185871	0.19372	0.164677	0.233482	0.213476	1.15728	1.11202	1.06304	0.381774	0.338664	0.348003	0.219782	0.192706	0.204499	0.19232	0.299327	0.219547	0.385659	0.394233	0.481566	0.282852	0.233104	0.258996	0.248863	0.209433	0.19871	0.247672	0.316372	0.255853	0.227891	0.242118	0.232497	0.292217	0.324462	0.389834	0.323144	0.366279	0.417787	0.44388	0.454602	0.439454	0.419189	0.309331	0.358197
665.298	231.326	0.315142	0.441484	0.358719	0.223534	0.28161	0.263671	0.41083	0.38178	0.461739	0.711677	0.574162	0.601046	0.713873	0.638738	0.74856	0.61062	0.622269	0.586093	0.223069	0.11018	0.296451	0.211112	0.292673	0.459787	0.313554	0.196621	0.352185	0.287825	0.281824	0.263053	0.266908	0.132324	0.21834	0.178769	0.0980578	0.200843	1.46815	1.22275	1.30086	0.626596	0.523602	0.68251	0.985322	1.29945	1.04132	1.02829	0.900249	0.810072
706.27	224.061	1.38252	1.45583	1.37875	0.567457	0.556534	0.584314	0.903632	1.02681	0.75439	2.56776	3.5726	3.08288	1.41446	2.07377	2.09455	0.989522	0.942781	1.06435	0.354022	0.283003	0.31591	0.263834	0.341661	0.251963	0.307823	0.302807	0.429459	0.348559	0.330623	0.452463	0.257753	0.273751	0.239987	0.224677	0.191822	0.258264	4.34804	4.83471	5.27189	1.43911	1.68355	1.61989	4.58093	5.6273	5.33456	2.34952	3.08601	2.20799
707.278	224.204	0.687576	0.651632	0.676914	0.328141	0.284663	0.316015	0.409588	0.484612	0.388208	0.99647	1.50355	1.19456	0.632266	0.948674	0.840481	0.501446	0.499624	0.587828	0.388804	0.239528	0.18098	0.244579	0.299379	0.212119	0.271004	0.206233	0.299285	0.210731	0.359469	0.384175	0.212575	0.209593	0.266468	0.207348	0.180517	0.254246	1.79974	1.77516	2.08177	0.727222	0.890401	0.73644	2.09147	2.57424	2.36459	1.02948	1.20846	0.96574
715.019	241.901	4.18771	5.26427	4.61437	3.22147	3.10182	5.57109	4.07461	4.59769	4.89315	2.67053	3.47136	2.37438	4.52074	2.2996	2.11376	3.47966	2.92075	0.702244	7.14014	2.71777	12.2421	11.6207	7.62896	10.169	5.9204	3.80157	9.00563	7.86494	6.89465	8.90652	9.06925	9.17983	5.89851	5.68253	9.67067	5.66269	6.90923	9.14539	5.53097	12.8265	8.21025	6.67124	9.5494	8.13989	7.14754	12.2656	5.02624	6.67244
716.013	241.778	1.16959	1.72164	1.49586	0.739792	0.991098	1.65832	1.33359	1.43127	1.59106	0.722748	1.18154	0.707771	1.53522	0.564613	0.671711	0.929801	0.841099	0.432723	2.34064	0.949947	4.20911	3.5678	2.59316	3.10934	2.22917	1.28502	2.73984	2.69248	2.2347	2.61118	2.54034	2.63684	2.04872	1.84675	2.9733	1.83872	2.11584	2.91708	1.88739	3.68502	2.38762	2.29177	2.95297	2.35721	2.22742	3.55826	1.53874	2.05558
728.234	223.894	0.456004	0.446266	0.462239	0.254652	0.240535	0.254353	0.355817	0.468713	0.352031	0.726397	0.924611	0.826576	0.600144	0.550184	0.592509	0.3786	0.386841	0.304757	0.271821	0.203609	0.185277	0.231555	0.273374	0.171008	0.205186	0.199708	0.282311	0.247496	0.262158	0.242127	0.169649	0.141814	0.128668	0.111251	0.115545	0.121146	1.10815	0.967733	1.80738	0.606923	0.565619	0.506217	1.11095	1.40766	1.21376	0.614684	1.2822	0.570584
734.281	218.158	3.26992	2.92753	2.90603	0.90641	0.777067	0.850813	0.941006	1.12577	1.27826	5.15966	6.07254	5.64418	3.29031	3.6571	3.88105	2.02489	2.06033	2.16488	0.623256	0.925141	0.752447	0.387573	0.543684	0.489424	0.526262	0.517232	0.535648	0.389618	0.647507	0.668198	0.298644	0.285586	0.386174	0.248035	0.249158	0.387709	0.783405	7.17905	8.32885	2.92912	3.56669	3.18902	9.19627	11.0279	8.5296	3.84611	5.52829	3.81662
756.253	217.918	0.889687	0.797229	0.763002	0.421802	0.411609	0.436011	0.540766	0.599233	0.598925	1.30308	1.61303	1.49088	0.904842	0.919276	0.964489	0.516823	0.659208	0.576135	0.401751	0.326633	0.385201	0.247403	0.283958	0.334686	0.279971	0.38281	0.340302	0.354918	0.387076	0.419845	0.201196	0.259744	0.309999	0.15297	0.189407	0.206051	1.41311	1.86052	1.67312	0.798918	1.00702	0.803791	1.99765	1.89174	2.29521	1.05811	1.3701	1.0581
757.259	218.818	0.494158	0.495919	0.478311	0.268858	0.210119	0.229064	0.236546	0.330914	0.260185	0.623217	0.667327	0.686634	0.54752	0.510552	0.535771	0.331031	0.35308	0.350334	0.311764	0.258706	0.219191	0.252825	0.267434	0.227639	0.225055	0.286856	0.354062	0.298916	0.33741	0.511783	0.220146	0.183032	0.233153	0.152527	0.156976	0.186367	0.749458	1.05047	0.738816	0.462655	0.610397	0.475684	1.0689	0.997107	1.13736	0.663956	0.788482	0.481698
758.271	213.182	1.08914	1.21791	1.10566	0.753568	0.685014	0.588299	0.757319	0.781082	0.692095	2.47947	3.51094	3.08977	1.07241	1.37161	1.35749	0.8062	0.800396	0.838705	0.734466	0.480839	0.437905	0.437645	0.534664	0.43824	0.494197	0.591196	0.553374	0.590148	0.63398	0.658609	0.435807	0.382184	0.492602	0.324757	0.330629	0.446026	2.31257	2.51453	2.61633	1.11648	1.32668	1.23471	2.73577	3.2331	2.83513	1.49665	1.79888	1.67507
759.281	213.731	0.685041	0.77736	0.67441	0.501543	0.393651	0.343605	0.434194	0.477666	0.428731	1.22843	1.51127	1.53464	0.664905	0.652237	0.757302	0.495791	0.450677	0.516888	0.672115	0.568208	0.374534	0.487733	0.573294	0.350679	0.438088	0.607635	0.612962	0.479949	0.550864	0.65583	0.444702	0.516243	0.399877	0.431051	0.287373	0.354985	1.27151	1.4655	1.48391	0.675925	0.887366	0.818021	1.50071	1.48978	1.58776	1.00771	0.999411	0.873457
762.291	213.92	0.929254	0.807641	0.928998	0.312635	0.268998	0.35552	0.332108	0.414006	0.432112	1.84194	1.8055	1.93149	0.901597	0.944344	1.03493	0.607989	0.666887	0.746864	0.427899	0.391666	0.270939	0.296677	0.402016	0.375257	0.36927	0.396741	0.49953	0.394639	0.370984	0.416831	0.275556	0.306461	0.222945	0.21756	0.212282	0.207173	1.8978	2.05756	2.31248	0.969957	1.13179	1.27823	2.78502	3.18106	2.82816	1.55165	1.67462	1.42431
763.305	215.326	0.36053	0.4767	0.443651	0.151117	0.193465	0.164128	0.168571	0.203665	0.253977	0.642132	0.57723	0.707407	0.445134	0.503065	0.485431	0.252404	0.399892	0.382409	0.441505	0.413982	0.45149	0.376807	0.415074	0.308987	0.362958	0.353412	0.497378	0.345069	0.431097	0.362744	0.238777	0.37044	0.221155	0.254091	0.175866	0.302412	0.731457	0.992758	0.954575	0.524723	0.737647	0.643087	0.977567	1.13949	0.993914	0.738424	0.693233	0.723045
782.248	210.099	1.37134	1.42837	1.3773	0.670471	0.615293	0.609606	0.888322	1.05756	0.78636	3.13056	3.21761	3.21126	1.57155	1.35276	1.44925	0.820756	1.03476	0.987957	0.410871	0.40378	0.305062	0.294689	0.330141	0.324103	0.327986	0.454956	0.35165	0.325062	0.333068	0.355895	0.27521	0.284411	0.235246	0.207437	0.260502	0.329175	2.96902	2.86886	2.9883	1.38939	1.75821	1.43732	4.41387	4.52416	4.36538	2.16673	2.3749	2.26973
783.256	210.57	0.750517	0.77703	0.850234	0.400385	0.343782	0.351649	0.424223	0.565322	0.442642	1.49745	1.53178	1.57066	0.904682	0.757979	0.833172	0.436319	0.571259	0.626674	0.356865	0.499523	0.268946	0.299906	0.318876	0.276413	0.334671	0.493153	0.345666	0.322985	0.361378	0.441144	0.32374	0.320299	0.218484	0.177801	0.192581	0.284352	1.57432	1.83317	1.61604	0.801325	1.01915	0.96183	2.25051	2.27223	2.42085	1.26224	1.33313	1.2174
784.262	210.131	0.739816	0.660131	0.585556	0.461445	0.368913	0.347977	0.381419	0.432907	0.416344	1.0129	1.13328	1.35475	0.633848	0.72556	0.646236	0.430574	0.501723	0.514012	0.378394	0.404124	0.328467	0.254384	0.284381	0.334203	0.395303	0.547352	0.467025	0.401794	0.468971	0.366199	0.273433	0.281389	0.223641	0.328608	0.206526	0.291709	1.06729	1.45661	1.22686	0.580026	0.765831	0.645365	1.4687	1.45587	1.51587	0.915595	0.970737	0.724695
787.285	209.225	0.456263	0.475577	0.493854	0.320238	0.331352	0.337566	0.220006	0.280651	0.297329	0.881734	0.883063	1.02908	0.37118	0.529233	0.520871	0.333509	0.377545	0.46316	0.447313	0.386354	0.367049	0.26617	0.265307	0.300904	0.377387	0.382791	0.47795	0.409039	0.441177	0.369441	0.189019	0.370736	0.286831	0.231181	0.20797	0.216371	0.852406	1.15337	1.09427	0.436766	0.631875	0.580952	1.0426	1.12975	1.11985	0.674137	0.84584	0.615751
788.291	209.056	0.765547	0.85472	0.786375	0.327823	0.311457	0.368008	0.337636	0.371441	0.320114	2.0816	2.00788	2.38721	0.737299	0.926752	0.921105	0.526888	0.599714	0.616521	0.374991	0.453368	0.473529	0.301876	0.503227	0.520752	0.43836	0.511972	0.557385	0.350091	0.427007	0.489365	0.422189	0.300551	0.415522	0.233619	0.141449	0.336523	1.6465	2.01211	1.78161	0.919387	1.05107	0.968989	2.40518	2.40958	2.67253	1.51342	1.61202	1.37129
789.293	209.805	0.528358	0.617254	0.608621	0.240045	0.196199	0.227116	0.203332	0.265478	0.25569	1.07963	0.997915	1.26166	0.497048	0.680767	0.566861	0.376613	0.342282	0.414354	0.507674	0.589852	0.494668	0.383516	0.534381	0.422909	0.524417	0.467121	0.576578	0.399639	0.526754	0.414064	0.343211	0.360413	0.430644	0.233093	0.230739	0.245503	1.04092	1.19401	1.34956	0.71412	0.877027	0.814801	1.21158	1.68151	1.57236	0.94084	0.977519	0.796933
851.032	66.9411	0.170157	0.271289	0.257233	0.261417	0.229227	0.308558	0.273947	0.171015	0.202666	0.271249	0.297068	0.211472	0.675564	0.487992	0.529338	0.302791	0.392475	0.258731	0.392725	0.33307	0.386891	0.804306	0.92868	0.980293	0.954922	0.591888	0.936255	0.439217	0.478129	0.54618	0.670756	0.744199	0.80165	0.947845	0.716441	0.7338	0.996246	1.05541	0.545545	0.757445	0.629109	0.801888	0.674928	0.525052	0.802626	0.856582	0.479641	1.19769
1190.91	242.415	1.04777	1.4656	1.33835	0.789731	1.05113	1.21114	1.12045	1.15484	1.10671	0.656052	0.829635	0.513225	1.2085	0.537332	0.603339	1.03042	0.756673	0.399349	1.70974	0.766651	3.43084	3.11474	1.94034	2.34752	1.33923	0.95976	1.96662	2.10035	1.93944	1.77977	2.08154	2.44276	1.73286	1.32331	2.05735	1.26642	1.65667	2.13263	1.38363	3.34448	1.651	1.95959	2.16139	1.73043	1.62859	2.59061	1.20887	1.88889
1191.91	242.294	0.925583	1.16639	1.07174	0.602033	0.888099	1.14231	0.870954	0.884319	1.11248	0.611481	0.749189	0.436381	1.18076	0.415608	0.493969	0.785414	0.609302	0.245609	1.78827	0.625687	3.35015	3.29174	1.59652	2.28902	1.18878	0.817884	1.75651	1.94493	1.64275	1.53571	2.11798	2.27654	1.45799	1.19446	1.89781	1.02554	1.55067	2.15939	1.17111	3.22541	1.62595	1.75302	1.70008	1.51236	1.63757	2.32141	1.05738	1.7402
1192.92	242.695	0.56007	0.624152	0.598909	0.419766	0.568677	0.655194	0.657482	0.529743	0.69306	0.375566	0.380178	0.293024	0.657325	0.242212	0.317771	0.470763	0.350323	0.171932	1.01622	0.444763	1.69051	1.81268	1.00103	1.14031	0.714618	0.621154	0.996252	1.04172	0.96877	0.913695	1.014	1.07209	0.829801	0.768252	1.0696	0.666388	0.838041	1.01914	0.694269	1.59129	0.869803	0.931536	1.08222	0.821777	0.955695	1.22221	0.573563	0.913881
1310.89	242.217	0.764415	0.877941	0.905248	0.468088	0.594038	0.649391	0.71701	0.854479	0.667509	0.377702	0.437882	0.35166	0.973592	0.356066	0.491008	0.463625	0.495378	0.233074	1.28212	0.495932	1.92391	1.94183	1.0076	1.73139	0.896268	0.811286	1.29762	1.20562	1.18685	1.26148	1.74169	1.32278	1.16063	0.945235	1.3729	0.773149	1.17632	1.64047	0.925234	1.85416	1.02023	0.987086	1.32336	1.18418	1.30481	1.91805	0.747343	1.10366
1429.85	242.075	0.762856	0.934974	0.98771	0.573183	0.734473	0.897772	0.878414	0.774952	0.901483	0.63989	0.558207	0.441822	1.09586	0.381524	0.379732	0.604268	0.44604	0.259638	1.55451	0.575862	2.81309	2.34115	1.78067	2.2895	1.17413	0.777323	1.49942	1.55986	1.36401	1.35014	1.77586	1.61426	1.71314	1.3407	1.6238	0.891278	1.77167	1.72618	0.837642	2.30654	1.44221	1.70619	1.81872	1.45417	1.56407	1.86903	0.730428	1.13286
1430.85	242.334	0.488401	0.582129	0.596618	0.352949	0.509622	0.713907	0.646334	0.559059	0.63077	0.46574	0.466621	0.292943	0.622178	0.270907	0.312861	0.398641	0.336135	0.203014	0.991718	0.406454	1.63822	1.41453	1.1348	1.38675	0.701424	0.530542	1.01228	0.94044	0.953542	1.01917	1.09971	1.16864	0.954055	0.844208	1.02402	0.655988	1.17899	1.00776	0.62425	1.30907	0.977072	1.14056	1.20385	0.742693	0.94819	1.13626	0.602459	0.781494
1508.83	242.209	0.372328	0.669709	0.587864	0.214764	0.346762	0.463082	0.440077	0.368908	0.425572	0.366801	0.267462	0.216177	0.490706	0.162158	0.234229	0.215644	0.268239	0.13025	0.766617	0.323908	1.38076	1.35388	0.753733	1.14732	0.532806	0.23266	0.646959	0.729044	0.877004	0.570578	0.914482	1.04089	0.851842	0.701461	0.966681	0.440306	0.603483	0.833278	0.459984	1.29558	0.648274	0.767449	1.14096	0.59703	0.787159	1.09866	0.529453	0.768864
1509.17	242.672	0.475486	0.754793	0.567281	0.323354	0.508576	0.655519	0.581271	0.440593	0.55917	0.349976	0.363338	0.363741	0.560494	0.259399	0.288748	0.451526	0.335602	0.23324	0.945901	0.471257	1.91442	1.51916	0.68324	1.39215	0.761552	0.490774	0.834599	0.941843	0.868497	0.555455	0.895889	1.02226	1.10766	0.774685	1.06416	0.543569	0.802016	1.14798	0.688357	1.7472	0.731457	0.786049	1.29815	0.681715	0.967524	1.2764	0.637831	0.965038
1668.78	242.226	0.370749	0.480907	0.42175	0.319459	0.295999	0.348783	0.345542	0.378241	0.497276	0.24201	0.242869	0.189391	0.518346	0.163877	0.248092	0.302465	0.189833	0.168297	0.609284	0.396173	1.15038	1.29019	0.712977	0.871737	0.50209	0.365323	0.721025	0.811872	0.565991	0.507855	0.773147	0.743266	0.570268	0.536125	0.850127	0.396684	0.580087	0.680344	0.355793	0.959213	0.639506	0.605451	0.667812	0.555214	0.760238	0.878742	0.33405	0.82105
1050.82	123.07	0.0327763	0.0221792	0.0331547	0.0328636	0.0244079	0.0393641	0.0121166	0.0382106	0.0223778	0.0115524	0.00576877	0.00289165	0.0184951	0.0265949	0.0146521	0.0276361	0.0147058	0.0360395	0.296436	0.501263	0.329541	0.103215	0.08881	0.0770124	0.0641442	0.0611123	0.023874	0.0480954	0.0560149	0.0598839	0.0313431	0.0275874	0.0179467	0.0395959	0.028382	0.0661832	0.0390194	0.0340346	0.0948224	0.50385	0.551197	0.517432	0.0961895	0.117555	0.091482	0.0516209	0.0576618	0.0574946
311.207	100.106	0.607486	0.661061	0.64936	1.09361	0.824539	1.17745	1.30079	1.3306	1.29569	0.497198	0.497398	0.606799	0.664665	0.566485	0.667936	0.652835	0.635015	0.838402	0.483111	0.50438	0.469376	0.440078	0.341104	0.449779	0.337767	0.391463	0.4281	0.401994	0.442104	0.379976	1.5107	1.48396	1.60289	1.16079	1.14945	1.34433	1.25833	0.474039	0.684734	0.284134	0.345766	0.521583	0.408452	0.393178	0.4292	0.337595	0.303616	0.330334
412.033	79.3932	0.684816	0.615668	0.543208	0.35599	0.401946	0.481979	0.43311	0.576318	0.361113	0.245176	0.259868	0.199528	0.225688	0.210652	0.176151	0.256625	0.185137	0.29679	0.274955	0.423684	0.414567	0.603579	0.493933	0.602846	0.385499	0.476106	0.415743	0.327156	0.236397	0.280448	0.293194	0.30094	0.290652	0.219476	0.248698	0.234581	0.421964	0.273711	0.429564	0.991157	0.607052	0.675654	0.304796	0.492856	0.336638	0.380487	0.644109	0.579751
732.266	216.861	2.11727	2.61219	2.30467	1.23944	0.995238	0.829973	1.54804	1.76845	1.46333	8.15944	11.7749	10.6445	2.70117	3.18402	3.00447	2.00347	0.885905	1.85626	0.55213	0.810504	0.48482	0.315302	0.303978	0.416787	0.292969	0.465735	0.495361	0.332446	0.397774	0.447277	0.221935	0.218674	0.339285	0.190712	0.208626	0.209744	6.54081	7.67607	8.60838	3.68786	3.64802	3.43947	8.69338	9.12004	8.70751	4.83546	5.54066	4.28543
733.273	217.151	1.11008	1.38508	1.24977	0.599323	0.553398	0.454205	0.841178	0.799978	0.844378	3.48947	4.90554	4.39467	1.11166	1.47717	1.5715	0.876618	1.01378	0.980003	0.609901	0.763744	0.565079	0.439464	0.487309	0.493337	0.468682	0.541559	0.568791	0.476222	0.596937	0.466784	0.375304	0.354177	0.356119	0.147472	0.210605	0.23453	3.07516	3.64481	3.77396	1.70927	1.79232	1.76867	4.41985	4.26097	3.50013	2.22796	2.70419	2.09687
735.288	218.809	1.55289	1.43385	1.24257	0.420249	0.371648	0.509159	0.487157	0.570546	0.628244	2.11637	2.3984	2.20334	1.49249	1.51767	1.72069	0.907702	0.945105	1.00439	0.614324	0.621543	0.580276	0.372825	0.46066	0.465052	0.591624	0.51336	0.500199	0.361215	0.4557	0.514782	0.340855	0.276026	0.310124	0.187416	0.230349	0.339999	2.36166	3.17026	3.52894	1.40455	1.66274	1.51528	3.5734	4.4682	3.18554	1.75477	2.11573	1.48092
746.289	214.61	0.332818	0.372287	0.331431	0.193795	0.349581	0.316393	0.424905	0.415604	0.447465	0.801739	0.643775	0.685345	0.65874	0.509483	0.538819	0.458305	0.401978	0.415906	0.405939	0.304409	0.478954	0.367326	0.266239	0.363244	0.31604	0.303406	0.30405	0.255264	0.302202	0.249661	0.206216	0.159705	0.147967	0.128253	0.179503	0.147857	0.785293	0.511679	0.533078	0.366399	0.37049	0.608534	0.702292	0.725506	0.582077	0.566348	0.388858	0.607329
768.237	124.014	0.29581	0.26233	0.27149	0.168347	0.1793	0.22183	0.214077	0.198762	0.215509	1.06565	0.950106	1.04572	0.372127	0.449242	0.42941	0.394953	0.283101	0.310407	0.0586731	0.0468743	0.04997	0.0632601	0.110064	0.087989	0.0911778	0.0866092	0.0705296	0.056838	0.136252	0.101959	0.164453	0.177399	0.212869	0.182401	0.129265	0.133978	1.88111	1.27999	1.92797	0.563834	0.448132	0.714114	1.68017	1.70983	1.67501	0.976941	0.979784	1.16577
769.235	113.243	0.214472	0.256314	0.195093	0.690739	0.785232	0.827274	0.161981	0.203003	0.207545	0.753692	0.655333	0.71242	0.540211	0.706979	0.551495	0.594034	0.541213	0.484984	0.24515	0.300275	0.350982	1.09462	1.03282	1.17006	0.919342	0.893791	1.03503	1.63593	1.74713	1.43929	1.07322	1.2049	1.29766	2.1289	2.21531	1.85218	1.05864	0.806951	1.01471	0.857678	0.792498	1.11886	1.75026	1.82654	1.67208	1.08172	0.680117	1.4683
770.234	112.746	0.16049	0.108142	0.0894636	0.335536	0.475434	0.331716	0.165932	0.121987	0.149625	0.499277	0.41863	0.527049	0.394188	0.366837	0.405187	0.382568	0.260431	0.305983	0.149904	0.121056	0.172164	0.538359	0.472673	0.519574	0.422375	0.443535	0.442411	0.715715	0.929585	0.671097	0.461375	0.488248	0.563951	0.865576	0.996533	0.878294	0.383006	0.287444	0.446171	0.355894	0.42073	0.501315	0.627171	0.687696	0.611323	0.523539	0.510332	0.632453
778.22	126.997	0.143323	0.172493	0.152613	0.308474	0.25854	0.294025	0.214421	0.167654	0.150202	0.333099	0.376537	0.412627	0.356445	0.379317	0.338493	0.323886	0.209929	0.27073	0.172836	0.179365	0.137106	0.489551	0.4851	0.46827	0.391738	0.457999	0.394834	0.928118	0.746857	0.597953	0.488179	0.380893	0.520152	0.629236	0.928139	0.574974	0.387684	0.277674	0.393489	0.280449	0.301782	0.432925	0.582999	0.724831	0.667084	0.447301	0.514608	0.394841
373.025	60.7531	0.12253	0.114565	0.145184	0.205157	0.273749	0.263517	0.176614	0.143892	0.181523	0.206335	0.154719	0.157104	0.298212	0.316791	0.25063	0.419283	0.574555	0.454732	0.215042	0.302917	0.316632	0.386625	0.287883	0.403769	0.295592	0.291047	0.316555	0.478634	0.392403	0.382331	0.430971	0.262865	0.258823	0.368894	0.41812	0.318025	0.478323	0.347062	0.295624	0.60926	0.587987	0.622435	0.600878	0.473664	0.569606	0.273354	0.232752	0.337537
87.0716	99.3962	0.148693	0.17924	0.224665	0.16378	0.229208	0.163635	0.165149	0.138585	0.230124	0.165536	0.221835	0.109879	0.199815	0.157071	0.209089	0.188174	0.223731	0.211937	0.50271	0.537457	0.401526	0.382167	0.436381	0.33427	0.316215	0.359089	0.477179	0.525427	0.447421	0.411986	0.270804	0.304513	0.291178	0.414565	0.330661	0.377803	0.29142	0.301085	0.36175	0.894163	0.941823	1.07829	0.410965	0.346859	0.311098	0.250666	0.32564	0.343015
332.262	100.237	0.522805	0.498927	0.576207	0.452251	0.498283	0.658369	0.550466	0.530464	0.507083	0.456173	0.408283	0.459776	0.612444	0.890323	0.769858	0.685733	0.459943	0.594076	0.956254	1.19803	0.892295	0.933879	0.865833	1.16221	1.10523	0.864061	0.82599	0.817773	0.916532	0.736677	1.24584	1.07017	1.20611	0.713368	1.0823	0.840039	0.988185	0.8657	0.986426	0.786641	0.697242	0.853415	0.739028	1.0775	0.897679	1.09464	1.19093	1.2288
468.953	99.5097	0.560983	0.69127	0.589861	0.484369	0.773371	0.564873	0.414083	0.451129	0.588513	0.42242	0.361098	0.430928	0.394839	0.369315	0.19164	0.648162	0.214222	0.443296	0.308689	0.576247	0.503329	1.01212	0.518978	1.06667	0.811982	0.741521	0.447869	0.908006	0.526152	0.503746	0.684625	0.744904	0.501272	0.318775	0.558681	0.413709	1.1349	0.481484	0.692689	0.311005	0.235255	0.305174	0.63436	0.780357	0.612732	0.577544	0.84909	0.851996
810.658	623.886	0.926658	0.735815	0.816207	0.936656	0.793051	0.732643	0.739103	0.909454	0.668865	0.851249	0.851694	0.734433	0.911188	0.774409	1.00073	0.897088	1.03436	1.01242	0.0531267	0.0291949	0.00536848	0.020861	0.0311209	0.0491697	0.0431942	0.0223396	0.0351109	0.0416159	0.0471662	0.0609827	0.0233322	0.0291909	0.0248592	0.0349091	0.0398661	0.0559327	0.0466912	0.00494588	0.0446207	0.0594005	0.0391764	0.0754469	0.0266996	0.0288825	0.023492	0.0877257	0.101623	0.0621243
156.065	313.9	4.03228	4.38744	2.8841	2.96389	4.26235	4.62755	4.68875	5.35763	4.09147	4.56605	3.86496	5.407	4.08728	4.32707	3.32711	4.00733	5.24202	6.50847	0.266218	0.312232	0.398586	0.409714	0.413862	0.446368	2.18985	2.16476	2.15734	3.68871	2.57118	2.89416	8.91385	7.60199	7.31878	8.00112	7.14944	6.52756	1.35604	1.082	1.51606	0.205187	0.146715	0.216375	0.303093	0.309351	0.331812	1.3086	1.13923	1.38055
166.071	70.2014	21.049	21.9578	20.8393	30.6831	26.9434	32.4997	42.086	43.8365	34.2088	19.0132	21.3089	21.3665	20.0564	18.5758	27.0381	26.3386	29.985	39.5841	0.666961	0.591591	0.578549	0.672703	0.648029	0.787697	3.8938	5.32571	4.41795	5.23616	6.1239	6.58548	42.8396	30.4774	49.3716	44.2868	48.7753	46.6319	1.93774	1.29186	1.78939	0.430169	0.55121	0.433516	0.687084	0.658735	0.7418	1.69093	1.88013	1.91674
217.065	121.748	0.467968	0.499992	0.624485	0.403096	0.377137	0.341154	0.386705	0.508023	0.382902	0.336638	0.320595	0.403766	0.449623	0.460905	0.416389	0.339461	0.51623	0.434507	1.93626	2.5429	1.84945	1.44845	1.21093	1.07625	0.76265	0.976215	0.892036	0.774946	0.900855	0.92248	0.696496	0.573508	0.772363	0.665869	0.572581	0.627386	1.07009	1.01853	1.02059	2.49531	2.65567	2.71884	1.23374	1.30739	1.49006	1.0089	1.00639	0.849499
257.125	314.698	1.74236	1.46472	1.0346	1.11871	1.53219	1.1664	1.60106	1.93017	1.77664	1.27303	1.08925	1.85929	1.46378	1.83118	1.88378	1.40784	1.76682	2.46184	0.118014	0.101682	0.152323	0.190068	0.173092	0.137738	0.291852	0.290395	0.29696	0.524913	0.411381	0.422852	2.96301	2.56219	2.47197	2.8361	3.28339	3.03171	0.180222	0.200146	0.182989	0.149401	0.142062	0.160334	0.122243	0.082574	0.14392	0.114131	0.198849	0.220118
338.065	124.344	0.199916	0.109451	0.229051	0.11958	0.16062	0.138546	0.151061	0.205976	0.160791	0.158353	0.147812	0.115308	0.170167	0.130043	0.141912	0.148438	0.114235	0.133084	2.04059	1.97124	2.25723	0.876478	0.744145	0.84244	0.491111	0.404751	0.434582	0.452756	0.406226	0.40636	0.257862	0.278969	0.229187	0.245416	0.188662	0.150163	0.58371	0.486071	0.599065	2.6195	2.69024	2.69511	0.731655	0.635869	0.664768	0.444846	0.652025	0.570895
339.313	394.445	1.52665	1.38354	1.49532	5.53317	5.5723	5.3875	8.42203	8.23951	8.86511	5.4746	4.46104	5.46587	5.08152	4.73529	4.6446	6.78752	7.35254	7.22469	0.0592475	0.0260736	0.0532606	0.0288248	0.0541548	0.0408972	0.285942	0.260001	0.286877	0.398605	0.389795	0.440889	4.80553	4.54953	4.29751	9.88337	8.48921	9.8599	0.1293	0.0793928	0.117706	0.032539	0.0380016	0.0489511	0.038156	0.0702072	0.0577046	0.127915	0.122591	0.150687
355.299	404.874	0.747963	0.805627	0.686621	2.2948	2.9494	2.63951	3.5706	3.64388	4.09764	1.8902	1.68644	1.74377	2.12324	2.08385	2.39154	2.55876	2.39376	2.86805	0.153022	0.151385	0.0788769	0.141093	0.156298	0.136397	0.225259	0.277903	0.190941	0.34813	0.356408	0.214039	2.52487	2.47298	2.35489	4.53266	4.89131	4.71059	0.162628	0.136297	0.14759	0.115683	0.110424	0.15502	0.122087	0.137128	0.15636	0.160028	0.0970306	0.143034
378.032	123.792	0.332469	0.331402	0.306376	0.233533	0.181757	0.153249	0.218908	0.240303	0.183836	0.195302	0.30078	0.26487	0.307056	0.232007	0.291834	0.215355	0.26121	0.222012	1.75251	1.94411	1.41565	0.974246	1.03381	0.796414	0.448922	0.667254	0.756329	0.532533	0.72035	0.755407	0.424391	0.486019	0.429832	0.415202	0.341427	0.554575	0.721205	0.889369	0.795454	1.80926	2.72025	1.84918	0.988999	0.907418	0.970129	0.577276	0.750487	0.677464
424.112	382.354	0.141197	0.177814	0.139316	0.100205	0.127476	0.105041	0.150023	0.136811	0.166791	0.116214	0.118507	0.124205	0.151697	0.129507	0.132604	0.0947118	0.10381	0.130195	0.514115	0.514287	0.429545	0.374657	0.289435	0.464812	0.329328	0.21477	0.22741	0.18588	0.213293	0.274345	0.222768	0.182784	0.138831	0.287911	0.265796	0.141824	0.247858	0.376216	0.280623	0.634831	0.546399	0.627124	0.301809	0.320357	0.338008	0.300441	0.266107	0.326389
459.048	122.418	0.232939	0.276292	0.214899	0.214773	0.139015	0.146636	0.155454	0.203885	0.155686	0.146322	0.164369	0.18774	0.219843	0.25146	0.203179	0.138662	0.149379	0.117994	1.45762	1.83882	1.09714	0.603952	0.623685	0.570472	0.329788	0.443029	0.482336	0.389524	0.417571	0.346737	0.342664	0.357192	0.329089	0.313523	0.271947	0.358244	0.459072	0.485158	0.656324	1.30519	1.64626	1.81331	0.705859	0.886845	0.743599	0.480326	0.563676	0.514769
460.048	122.752	0.139383	0.127015	0.133039	0.105984	0.0679235	0.0928224	0.0937544	0.120859	0.122405	0.0914746	0.0899833	0.103794	0.0983081	0.115149	0.166849	0.117894	0.0724642	0.10015	0.267059	0.445097	0.335462	0.212867	0.256506	0.270866	0.18914	0.206457	0.253725	0.132707	0.187526	0.174617	0.206808	0.192608	0.233875	0.150005	0.160207	0.167681	0.250733	0.230988	0.266575	0.407656	0.469231	0.516258	0.305121	0.342245	0.239087	0.181641	0.217763	0.189407
465.094	193.163	0.0866639	0.0850142	0.128728	0.086438	0.144411	0.118256	0.13085	0.138899	0.0981295	0.0915664	0.105717	0.0944222	0.11587	0.111061	0.100924	0.0973491	0.0910318	0.111087	0.327671	0.504917	0.556871	0.216645	0.243496	0.327267	0.257989	0.156981	0.179963	0.165834	0.146522	0.191651	0.115673	0.131349	0.125504	0.145394	0.18842	0.139845	0.263395	0.159012	0.245693	0.667954	0.67891	0.795924	0.280958	0.2706	0.220102	0.266361	0.175848	0.227915
479.01	120.43	0.23679	0.151411	0.171958	0.129326	0.07241	0.0892851	0.106922	0.149454	0.105073	0.0893082	0.0901415	0.133564	0.127279	0.130453	0.125962	0.0784798	0.106507	0.0995265	0.937448	1.06665	0.750071	0.432316	0.533717	0.413574	0.265349	0.344401	0.355649	0.165272	0.344348	0.209482	0.215622	0.1551	0.242006	0.185643	0.197131	0.184405	0.377031	0.408677	0.491375	1.02663	1.08138	1.18592	0.551631	0.603369	0.514204	0.355649	0.469236	0.366484
497.013	122.463	0.491683	0.537741	0.401963	0.305493	0.215923	0.224389	0.251945	0.348761	0.205241	0.195341	0.299505	0.31878	0.347691	0.326954	0.32009	0.191719	0.221274	0.210327	6.92506	8.08331	6.18097	2.76878	2.83576	2.60123	0.869526	1.25475	1.26766	0.953166	1.10329	1.22057	0.422774	0.445619	0.419119	0.41841	0.329534	0.452139	1.85644	1.76925	2.08107	9.02026	10.1826	8.88058	2.25505	2.91857	2.52843	1.3839	1.88506	1.51947
498.015	122.94	0.214113	0.23097	0.20478	0.121933	0.0894956	0.102653	0.15357	0.138119	0.138598	0.0930556	0.112647	0.113717	0.105509	0.154126	0.137061	0.0939486	0.151077	0.133914	1.69765	2.24146	1.55537	0.722667	0.794474	0.667464	0.343568	0.42173	0.47482	0.387037	0.429144	0.364979	0.31774	0.190904	0.2066	0.180758	0.182897	0.214189	0.5892	0.643433	0.70102	2.14178	2.29383	2.08408	0.788956	0.748995	0.85599	0.510765	0.549041	0.510116
515.013	122.003	1.57151	1.48283	1.49134	0.744072	0.63753	0.720034	0.780038	0.9006	0.719519	0.833226	0.679701	0.695258	0.878279	0.947413	0.865289	0.558694	0.531023	0.545016	29.1626	33.9514	26.7486	13.1377	11.0985	10.4905	3.84438	4.76577	3.86442	4.03446	3.60606	3.5242	1.12948	1.0376	0.995284	0.968789	1.04774	0.958661	6.75371	6.61761	7.87822	38.6923	45.6547	39.584	9.68052	11.4516	9.64619	5.25136	7.68828	6.30144
516.016	122.175	0.562613	0.425942	0.479807	0.237355	0.235383	0.241568	0.289239	0.316506	0.247275	0.288417	0.253149	0.27729	0.28317	0.277518	0.277566	0.163082	0.220842	0.184789	6.7832	8.83849	6.43852	2.8098	2.95652	2.61896	0.936779	1.31802	1.32671	1.08478	1.24788	0.983033	0.347857	0.380779	0.362075	0.346978	0.318746	0.442907	1.76125	1.73197	1.91243	8.37013	11.0872	9.22693	2.53789	2.70971	2.50978	1.46745	1.89126	1.55983
517.011	122.353	0.257637	0.264909	0.224528	0.147987	0.152188	0.134128	0.130791	0.170169	0.140809	0.141569	0.194756	0.180642	0.167863	0.138255	0.152723	0.0929235	0.134896	0.135719	2.30022	2.84146	2.1096	1.11049	0.989722	0.899504	0.454377	0.575168	0.485073	0.521844	0.502739	0.564927	0.228781	0.27743	0.22722	0.229577	0.179269	0.231317	0.636549	0.744663	0.83715	2.77297	3.79015	3.12081	1.08651	1.00488	0.994255	0.571083	0.902019	0.57174
518.013	122.754	0.133614	0.130322	0.121482	0.11852	0.0581974	0.06806	0.0778914	0.0640273	0.0665902	0.0722451	0.0871573	0.102082	0.0931726	0.0629118	0.077748	0.082163	0.126429	0.075524	0.630833	0.754501	0.499604	0.35067	0.476176	0.25876	0.127844	0.211798	0.1948	0.217847	0.245743	0.185327	0.220959	0.104367	0.093489	0.241014	0.153775	0.152795	0.215744	0.250854	0.261131	0.550193	0.907002	0.686525	0.320818	0.357688	0.328498	0.224812	0.297191	0.215846
536.98	122.162	1.27953	1.12681	0.967003	0.586787	0.503405	0.56286	0.664498	0.771146	0.642624	0.719002	0.69571	0.776154	0.742397	0.864667	0.761706	0.494246	0.439473	0.508806	15.9956	22.6207	16.1119	7.34602	5.79377	6.45683	2.33257	2.438	2.58339	2.29439	2.2737	2.08283	0.891969	0.907055	0.850173	0.879468	0.876854	0.860178	5.01153	3.54989	6.46888	21.2766	24.809	22.8704	6.15523	7.86103	6.03965	3.42523	5.23989	4.4155
537.983	122.467	0.380477	0.397553	0.454199	0.270509	0.275968	0.22683	0.306206	0.440195	0.263466	0.256055	0.356828	0.324603	0.37557	0.340827	0.327821	0.231046	0.216073	0.253977	4.07906	5.08581	3.91839	1.89625	1.76975	1.67724	0.760479	1.08265	1.02286	0.963419	0.838077	0.845661	0.460119	0.499628	0.427273	0.481445	0.459507	0.39543	1.47544	1.30043	1.69753	4.93541	6.44118	5.56702	1.77844	2.28169	1.60979	1.03331	1.45203	1.32574
538.98	122.659	0.284348	0.236184	0.261112	0.197421	0.189273	0.14125	0.185796	0.23721	0.163907	0.136573	0.207889	0.113353	0.167493	0.199501	0.181644	0.162945	0.170112	0.152324	1.50331	2.06627	1.36426	0.867036	0.790687	0.587001	0.359209	0.449452	0.509355	0.514239	0.589902	0.471203	0.242945	0.419091	0.335908	0.341355	0.341858	0.287647	0.569373	0.566699	0.790395	1.85964	2.42453	1.96375	0.747199	0.834849	0.782545	0.449625	0.791111	0.624373
552.945	122.968	0.258894	0.247874	0.281442	0.136415	0.176479	0.225256	0.244425	0.201069	0.211273	0.221809	0.175434	0.212431	0.221957	0.203086	0.208631	0.191702	0.101119	0.110378	2.93699	4.60193	3.61911	0.815931	0.634333	1.36294	0.603163	0.593441	0.498043	0.591844	0.472303	0.452444	0.232075	0.250447	0.275736	0.215213	0.290801	0.209375	1.273	0.904351	1.43051	5.54501	5.39986	6.27668	1.48728	1.94088	1.39903	0.892203	1.13331	1.03613
553.947	123.64	0.0913102	0.109498	0.118622	0.0958837	0.101396	0.120863	0.133945	0.111535	0.13783	0.177262	0.073631	0.0990329	0.116429	0.0956948	0.0959424	0.114013	0.082376	0.0893963	0.784795	1.1101	0.979993	0.618039	0.352469	0.579466	0.322492	0.217273	0.227048	0.285312	0.296643	0.242828	0.137507	0.161736	0.135461	0.141728	0.282866	0.204491	0.469099	0.353185	0.443733	1.5896	1.38212	1.6997	0.467943	0.639856	0.487416	0.40476	0.375831	0.423491
554.943	123.725	0.0990999	0.124686	0.095756	0.0986349	0.101384	0.109838	0.108931	0.103405	0.102163	0.121765	0.0949486	0.0737103	0.0971885	0.0778458	0.131822	0.085274	0.0554985	0.109531	0.545393	0.82712	0.722212	0.343526	0.27953	0.471292	0.364081	0.296236	0.215436	0.276615	0.246517	0.157399	0.11274	0.12329	0.174061	0.177776	0.200811	0.167561	0.339042	0.268678	0.309858	1.0009	0.884038	1.10703	0.347996	0.446523	0.32519	0.258552	0.267619	0.360017
573.013	333.128	0.0798939	0.0760399	0.0707235	0.0625159	0.0328142	0.043322	0.0584958	0.0537953	0.076193	0.0437247	0.048774	0.0495321	0.0571798	0.0759799	0.062819	0.0674974	0.0634948	0.0317557	1.06203	1.28591	0.843461	0.441663	0.424511	0.514886	0.211429	0.186956	0.191495	0.226325	0.21786	0.177367	0.115706	0.106516	0.0761786	0.0934941	0.180045	0.0889221	0.288104	0.235051	0.283728	1.14125	0.954374	1.30435	0.302825	0.39547	0.396379	0.276435	0.185684	0.27479
574.013	333.112	0.0301743	0.046752	0.0414609	0.0283577	0.0294996	0.0357735	0.0355443	0.0197378	0.0180446	0.0376235	0.0228449	0.0241545	0.0337993	0.0294548	0.0281484	0.011128	0.00880677	0.0262978	0.314226	0.393968	0.396161	0.177016	0.180041	0.148916	0.110444	0.103379	0.115511	0.12509	0.0760683	0.0987541	0.0664453	0.0295485	0.0468194	0.0479995	0.0405985	0.0503535	0.109699	0.134636	0.0795224	0.438128	0.37706	0.483296	0.157996	0.162779	0.165984	0.137323	0.0808933	0.151509
594.984	332.866	0.0500648	0.0858828	0.0588597	0.0431756	0.0550094	0.0397002	0.124599	0.0568785	0.0902231	0.0569302	0.0490996	0.0525748	0.0533774	0.0448453	0.0552583	0.0504384	0.0598068	0.0439415	0.201783	0.284368	0.364311	0.112401	0.14391	0.153272	0.0591222	0.131221	0.137209	0.118822	0.107103	0.108476	0.0916416	0.0657871	0.110578	0.0947359	0.0929476	0.0717664	0.0992971	0.148975	0.14135	0.510756	0.369372	0.387092	0.134652	0.150233	0.177134	0.0835624	0.133546	0.122121
598.064	67.9806	0.799068	0.902069	0.612519	0.941965	1.6502	1.62112	1.63733	1.17013	1.69937	0.906557	0.939532	0.888744	0.933691	0.944609	0.809508	1.46445	1.7596	1.5848	0.256921	0.202574	0.220564	0.258491	0.258409	0.211889	0.507134	0.275106	0.452081	0.6429	0.465992	0.517933	2.53293	1.85731	2.47558	2.95527	3.60548	2.24197	0.295441	0.262338	0.152511	0.214962	0.137778	0.154322	0.166997	0.202497	0.269996	0.349336	0.20133	0.282352
309.083	137.927	5.50745	5.55176	4.65587	6.33311	5.89363	6.50821	7.90112	9.28915	6.15704	5.49444	5.86483	8.16222	15.2792	15.9401	14.3831	7.55926	8.97938	11.6199	5.56304	7.93812	6.20529	7.5491	6.95116	8.94412	6.62379	8.23066	5.81409	4.62916	5.13614	4.84399	10.4941	8.53606	9.47909	11.6422	12.6852	14.3086	10.1596	9.71547	17.3405	9.08794	9.5073	9.37103	8.46735	9.56357	8.19329	10.0878	11.282	10.491
339.273	65.8674	0.119507	0.103358	0.145697	0.142269	0.142745	0.134302	0.141885	0.24114	0.157322	0.289392	0.244809	0.231369	0.243948	0.261869	0.203702	0.198444	0.209725	0.169711	0.294997	0.214575	0.368777	0.223875	0.224538	0.234501	0.332136	0.286355	0.21983	0.192561	0.232397	0.166566	0.302266	0.227815	0.218812	0.218297	0.183979	0.192756	0.233456	0.234521	0.232013	0.154929	0.218072	0.24091	0.279844	0.21631	0.207875	0.246876	0.235876	0.26588
432.128	66.7616	0.763384	0.919252	0.828922	1.12414	1.09065	1.51701	0.969457	0.74712	0.722031	1.2838	1.48244	0.949882	4.11705	2.97369	2.92176	1.511	2.36697	1.74654	1.86689	1.97474	1.86641	3.86207	5.9468	4.77126	4.40368	3.72083	6.05601	2.0554	2.74082	2.75331	3.05944	2.89229	2.93835	6.0007	3.46567	2.86422	5.5025	6.2596	2.71115	3.31207	3.37345	3.41948	3.38259	4.26588	4.83565	5.66081	4.39386	6.62956
458.23	67.0529	0.432336	0.582276	0.511295	0.537868	0.382915	0.397158	0.425704	0.628986	0.472265	0.44822	0.586707	0.522677	1.22768	1.20031	1.32998	0.66625	0.731092	0.731315	0.970917	0.910456	0.753205	1.29123	1.73719	1.55554	1.01962	0.984085	1.10536	0.430322	0.646901	0.561463	0.83157	0.958591	0.894279	0.920791	0.689663	0.953837	0.910337	1.12157	1.18642	1.31121	1.49259	1.34192	1.36939	1.47765	1.36904	1.25983	1.02903	1.18362
547.221	64.9247	0.360229	0.414107	0.390498	0.409536	0.385618	0.377634	0.427758	0.465848	0.457031	0.420601	0.489129	0.352938	0.974922	1.01595	1.05244	0.580969	0.437056	0.561554	0.805562	0.657163	0.693938	1.44054	1.35964	1.66236	0.929906	0.730687	1.03733	0.556203	0.695313	0.625602	0.706909	0.743843	0.90946	0.777489	0.771026	0.658605	0.902814	0.783577	0.783341	1.02783	0.996618	1.27247	1.13752	0.933878	1.2568	0.957823	0.662045	0.969738
551.159	64.7173	0.521763	0.500331	0.558064	0.471403	0.684928	0.635804	0.562387	0.536894	0.509073	0.718146	0.518455	0.50004	0.838146	1.7267	1.82797	0.972804	0.596611	0.73098	0.936306	1.19283	1.11308	1.04819	0.838818	1.12522	0.972099	0.580803	0.741051	0.787906	0.69535	0.63198	0.879559	0.854651	0.903512	0.576045	0.880574	1.68625	0.805428	0.725121	0.784796	0.734311	0.709934	0.964151	0.939089	0.983458	0.780609	1.05944	0.823378	1.16173
591.224	71.73	0.3011	0.393173	0.399742	0.438742	0.374621	0.320321	0.263239	0.397596	0.298998	0.391896	0.35981	0.295185	0.812465	0.973512	1.13519	0.389203	0.459374	0.430858	0.548981	0.533678	0.496738	1.11391	1.48152	1.14425	0.636699	0.848849	0.860147	0.536839	0.657769	0.730276	0.709971	0.805861	0.732208	0.712815	0.607908	0.724876	0.620508	0.754065	0.585632	1.06383	1.02127	0.922373	0.773783	0.922156	1.0043	0.952827	0.731836	0.661455
98.0653	98.8995	0.135901	0.176515	0.191328	0.207084	0.169948	0.125222	0.194564	0.198339	0.187768	0.146861	0.157148	0.205472	0.253629	0.213614	0.220459	0.192901	0.210609	0.186522	0.355489	0.49208	0.451132	0.310422	0.327657	0.221779	0.227284	0.367659	0.339953	0.291216	0.374688	0.319379	0.325333	0.410821	0.297123	0.2919	0.29564	0.29658	0.346179	0.39233	0.310203	0.565178	0.778686	0.728585	0.323251	0.368355	0.369506	0.289145	0.312213	0.314167
198.103	98.9991	0.783866	1.06487	0.854989	0.779843	0.971588	0.889861	1.07576	0.869755	1.18426	1.25097	1.41145	0.840224	1.13753	0.970261	0.943987	1.31209	1.50355	0.946297	3.7833	2.86871	2.77779	2.29234	2.75311	2.42922	1.82283	1.511	3.36431	2.32497	2.12429	3.2596	1.63339	1.60289	1.19707	2.62741	2.07769	1.75748	2.02145	2.95587	1.65086	9.44122	7.40377	6.24941	2.8043	2.01594	2.77461	1.50935	1.37954	1.6484
285.072	74.5385	1.03039	1.26748	1.23717	0.924947	1.29392	1.03435	1.50392	1.26231	1.729	1.21519	0.990923	0.930595	1.08367	0.875473	0.995569	1.45681	1.11531	1.13403	2.41088	2.45888	2.52451	2.84704	2.52301	2.89244	3.09215	1.955	2.16161	2.84378	2.40608	2.63982	1.6987	1.52903	1.78411	1.13839	1.13832	1.63734	4.92081	4.81067	3.73189	8.9846	7.03033	7.22142	8.1958	5.81063	7.62193	2.60188	1.89554	2.11901
396.033	116.191	0.173758	0.179514	0.201417	0.119325	0.124045	0.12888	0.150721	0.182677	0.136098	0.0915716	0.131303	0.117166	0.182563	0.101619	0.199771	0.120585	0.144136	0.148477	0.510091	0.582634	0.3492	0.234127	0.3246	0.20944	0.212994	0.306295	0.232089	0.211612	0.295611	0.211916	0.208969	0.205522	0.167689	0.223633	0.158663	0.292202	0.192251	0.274753	0.232271	0.615248	0.672717	0.513373	0.215456	0.269998	0.319469	0.181436	0.228972	0.174539
451.043	96.9384	0.310761	0.384865	0.456027	0.248638	0.297276	0.306284	0.200575	0.24637	0.276658	0.201944	0.146488	0.158279	1.76561	1.1921	1.35239	0.228163	0.230819	0.245188	0.339799	0.2754	0.411667	0.623816	0.54924	0.802674	0.345391	0.490549	0.317728	0.38511	0.341831	0.217161	0.462869	0.613615	0.418586	0.558081	0.599984	0.55584	3.6832	2.23282	2.89951	1.22286	0.903164	1.23596	0.348572	0.328327	0.278104	0.446742	0.480274	0.442189
575.549	712.999	3.34654	2.91857	3.407	4.07675	5.90318	4.57931	3.69861	3.42229	4.25693	5.64737	3.91927	4.05537	3.81775	3.31945	3.52168	4.71877	3.29008	3.25958	0.0363229	0.140754	0.126307	0.137982	0.172923	0.221016	0.190408	0.1234	0.0930042	0.169231	0.14151	0.180353	0.0714988	0.113992	0.176309	0.207214	0.214851	0.250398	0.186823	0.173106	0.111297	0.182522	0.18899	0.239624	0.215374	0.312667	0.297168	0.16077	0.123316	0.157655
579.491	756.661	1.33355	0.956796	1.39675	1.07748	1.29131	1.63376	1.15709	1.26522	1.13974	1.38624	1.62396	1.67245	1.81981	0.922582	0.937359	1.38129	1.49672	1.30382	0.0676015	0.0480824	0.0866585	0.0507439	0.100075	0.0558123	0.0111643	0.0486948	0.0517692	0.0713128	0.0219413	0.102651	0.0373769	0.0525196	0.0365456	0.0517937	0.0633669	0.00918813	0.0935029	0.0510599	0.0727161	0.0806192	0.0571165	0.0683004	0.0301126	0.041807	0.140294	0.0146498	0.0447202	0.0177447
606.011	668.083	1.38552	1.9208	1.81648	2.14328	1.89834	2.25754	1.87043	2.14919	1.63456	2.50407	2.20122	2.46566	1.75331	1.98147	1.86991	1.61583	2.07377	2.372	0.0361296	0.0991465	0.0637346	0.159677	0.104784	0.0745406	0.0664122	0.0814949	0.150702	0.0350702	0.102969	0.0283964	0.131403	0.0608699	0.0713818	0.095342	0.116016	0.117775	0.0659447	0.052881	0.0595095	0.0264083	0.0474262	0.0829349	0.0769702	0.1306	0.0412117	0.0579786	0.113786	0.0783952
607.218	770.966	1.11002	1.13375	1.34685	1.39219	1.38823	0.828119	0.792909	1.04606	0.741579	1.20778	1.66518	1.40448	0.559596	1.12381	0.932181	1.01289	1.10654	1.27657	0.0849116	0.0512446	0.0824318	0.0812323	0.0215107	0.0539276	0.0739264	0.0877877	0.127194	0.0767036	0.0849977	0.0680096	0.0962038	0.113181	0.120712	0.0817462	0.0718813	0.0561608	0.0909638	0.135723	0.083713	0.0542824	0.100931	0.0838016	0.0941869	0.127404	0.068492	0.0229249	0.0403793	0.0446077
616.978	604.887	2.35926	2.31677	2.15512	2.39875	3.71071	3.48402	2.3878	2.49524	2.27031	2.98706	3.01532	2.94067	2.29812	1.67041	2.16354	2.63187	2.87195	2.3173	0.0881378	0.0609283	0.10503	0.148379	0.101756	0.157517	0.132445	0.0936353	0.0936698	0.0462583	0.158681	0.0825693	0.0973661	0.0752554	0.0485998	0.17169	0.135133	0.105399	0.109575	0.122323	0.116755	0.0567137	0.0930739	0.0561732	0.0525063	0.0887865	0.0737675	0.162569	0.0924869	0.132333
619.023	672.677	0.947488	0.992164	0.894744	1.14554	1.53031	1.38829	1.42633	1.04769	1.14653	1.21281	1.16857	1.07675	1.06472	0.825784	0.816016	1.12528	1.06083	0.995653	0.0598205	0.0196186	0.0543008	0.0469076	0.0645951	0.0583524	0.0571843	0.0547547	0.0902985	0.0687281	0.0758994	0.0356589	0.0500932	0.0504909	0.0265374	0.107829	0.11655	0.0813927	0.0144018	0.0265602	0.0431225	0.0658391	0.0329073	0.0487413	0.0462518	0.0425093	0.0191525	0.0900116	0.062086	0.115547
749.671	592.02	0.985217	1.43522	1.08195	1.71862	1.72991	1.67192	1.7056	1.71025	1.35725	1.48845	1.6925	1.57583	1.793	1.40786	1.50224	1.9247	1.57089	1.60254	0.0793882	0.0978809	0.065034	0.0550758	0.0700552	0.0996324	0.0749647	0.0707727	0.0780581	0.18272	0.203487	0.0610284	0.0649235	0.0353826	0.0683925	0.0495289	0.0682519	0.0619329	0.023645	0.0643093	0.0941175	0.104717	0.0445105	0.0332701	0.0278994	0.104547	0.0847417	0.114176	0.0732774	0.0886265
758.762	836.358	0.868225	0.862623	0.807563	0.784925	0.867719	0.783559	0.396953	0.79304	0.607864	0.665602	1.08637	1.06431	0.724706	0.823131	0.65749	0.733506	0.98769	1.01762	0.0327368	0.019609	0.0485821	0.0667796	0.0460346	0.0153361	0.0420281	0.0211368	0.0271291	0.0430558	0.00912715	0.0887891	0.0282681	0.0256514	0.00898067	0.0786245	0.0171943	0.071409	0.100207	0.0333443	0.0534135	0.0231959	0.0403082	0.0594993	0.0314132	0.0558226	0.0407592	0.0270603	0.0211678	0.0211443
780.618	698.476	1.27491	1.4789	1.31074	1.15376	1.17745	1.29627	1.07704	1.33138	1.188	1.31747	1.29022	1.18234	1.19275	1.27383	1.2428	1.15691	1.16241	1.3375	0.143035	0.115054	0.0222041	0.0571495	0.0807763	0.0613822	0.0847561	0.0417634	0.074969	0.0758305	0.0708134	0.0972944	0.0848541	0.0520388	0.0360398	0.122778	0.0526354	0.0523512	0.0573007	0.0185344	0.0241803	0.0291482	0.0537139	0.0834213	0.0919101	0.0755695	0.0203926	0.13751	0.0510256	0.0811838
915.665	673.217	1.17427	1.60669	1.23862	1.58626	1.76035	1.61852	1.92008	1.62802	1.52225	1.73895	1.46523	1.38996	1.47177	1.25127	1.12368	1.71501	1.45595	1.36883	0.0827225	0.0679562	0.0857688	0.102566	0.117302	0.0638541	0.086956	0.0446843	0.0936255	0.0716636	0.139645	0.0635777	0.0928034	0.0325603	0.0378538	0.061567	0.108293	0.093956	0.0570671	0.0908594	0.0353043	0.0891008	0.0772034	0.0516095	0.0652681	0.0703683	0.143425	0.0877358	0.128585	0.14093
1052.82	122.989	0.0253346	0.0355706	0.0372069	0.00798774	0.0222219	0.00855741	0.0302911	0.0196842	0.0241873	0.00528174	0.034624	0.0260249	0.0326385	0.0232284	0.0212805	0.00898538	0.0228001	0.0216875	0.131486	0.203861	0.169818	0.0342164	0.0770619	0.0210034	0.0253201	0.0589083	0.0567985	0.0185428	0.0554252	0.033133	0.0357421	0.0632887	0.0462264	0.0350126	0.0495456	0.0672682	0.0455226	0.025526	0.0853402	0.186838	0.221232	0.244942	0.0613724	0.0375471	0.0530596	0.0480609	0.0230727	0.068768
55.0648	62.7547	5.35763	5.96538	4.79261	4.72767	4.02737	3.65638	4.43536	5.37908	4.12511	4.71974	4.16299	4.30667	4.08816	5.48172	4.55135	4.70101	4.73136	6.23733	5.10115	8.48243	5.09067	4.79766	5.64063	4.9269	5.28041	5.9559	4.41407	9.38892	7.25394	6.7493	7.91931	6.49018	7.96235	5.60969	5.83607	6.92755	6.93722	5.66679	8.04943	5.60666	6.33782	7.2565	5.18691	6.07765	5.46372	5.79476	8.37223	6.4452
56.1053	243.026	0.761948	1.0484	0.766137	0.776888	0.662533	0.714386	0.776896	0.87037	0.708055	0.732131	0.754205	0.611751	0.778758	0.756596	0.696021	0.652975	0.715678	0.612974	1.35593	0.913189	1.56592	1.18118	1.02597	1.22379	1.21563	1.16335	1.20869	1.37821	1.12995	1.24798	1.33272	1.30077	1.27264	1.39076	1.21174	1.15991	1.28725	1.5076	1.2768	1.2509	1.12437	1.43355	1.16944	1.18726	1.13311	1.38276	1.21018	1.15753
59.1018	66.8235	0.731988	0.655268	0.729688	0.674815	0.851449	0.559534	0.683345	0.725168	0.740631	0.655011	0.659933	0.755489	0.974299	0.846262	1.0882	0.831016	0.626302	0.646258	1.21976	1.15152	1.36341	1.58804	1.47313	1.44531	1.3789	1.59966	1.41011	1.19259	1.37753	1.16847	1.45007	1.50177	1.59294	1.47337	1.37897	1.31787	1.25584	1.27661	0.991117	1.20745	1.21232	1.26854	1.25007	1.25649	1.39385	1.58099	1.02989	1.49504
62.9772	219.438	1.23893	1.06918	1.12271	0.685603	0.534526	0.552813	0.484447	0.620792	0.636389	0.639743	0.6684	0.867667	0.848526	1.21084	1.12788	0.789225	0.625062	0.843719	1.5121	1.69256	1.77485	1.69972	1.6627	1.86884	2.12266	1.9487	1.65043	1.80188	1.80811	1.6325	1.54911	1.38659	1.53296	0.741655	1.13199	1.34108	1.79698	1.88735	1.72257	1.65674	1.58534	2.22145	1.87382	1.87205	1.85609	1.73761	1.55111	1.7576
70.1095	242.617	5.05162	5.59466	5.74827	4.38244	4.29171	4.69836	5.47892	6.30986	5.35004	3.96337	4.67466	3.87025	6.22067	4.19365	3.85461	5.10244	3.8311	3.24649	8.27931	6.72688	10.0807	10.4998	8.6611	9.45924	9.04555	8.9455	9.20601	8.87428	7.54312	8.1763	9.29863	9.52429	10.2687	9.09401	8.33753	6.95652	8.22035	8.50972	7.82611	9.98927	7.92706	8.9033	9.92803	7.60727	8.43296	8.75637	7.18708	8.4201
73.0886	63.6435	0.575072	0.556172	0.529066	0.490309	0.466057	0.387725	0.40557	0.582426	0.425072	0.398704	0.383729	0.54948	0.4045	0.513875	0.531964	0.466775	0.371174	0.526798	0.589847	0.882516	0.808309	0.571935	0.575878	0.533416	0.502979	0.781592	0.469066	0.887995	0.736123	0.713783	0.767039	0.790461	0.901792	0.568928	0.666538	0.69492	0.594796	0.508352	0.939195	0.531924	0.700341	0.728313	0.520756	0.821312	0.718346	0.686555	0.887414	0.742442
77.0819	210.955	2.76415	2.88017	2.81243	1.91816	2.0019	2.15161	2.36187	2.64098	2.17017	2.2889	2.45186	2.27588	2.75709	2.63396	2.52889	2.12443	1.85241	2.1525	3.92048	5.31379	4.17906	4.21693	5.16883	4.61453	4.5969	5.00075	4.39054	4.72328	4.78658	4.14208	3.847	3.7462	3.84487	3.93252	3.46517	3.32769	5.0853	4.60554	6.16036	4.94281	4.81197	4.47216	4.78978	5.08689	4.27695	4.13653	5.48747	4.56894
80.0803	79.7374	0.568651	0.60967	0.64017	0.515659	0.37062	0.493366	0.333425	0.393173	0.269821	0.48523	0.46497	0.502438	0.440586	0.444898	0.441539	0.469923	0.442731	0.354385	1.149	1.21013	0.950231	1.00859	1.06146	1.20066	1.00984	1.10977	1.20283	1.27558	1.32992	1.32688	0.618268	0.56895	0.628483	0.571719	0.493765	0.464282	0.828874	0.859634	1.25643	1.51489	1.17255	0.921956	1.13812	1.23434	1.11987	1.07124	1.22558	1.36345
81.0856	102.082	1.8351	1.95556	1.78949	1.7859	1.35991	1.07008	1.59734	1.52369	1.37058	1.06073	0.935199	1.14977	1.40224	1.44332	1.68425	1.07864	0.98402	0.905795	1.73961	2.40347	2.3568	2.90006	1.98102	2.50986	2.2708	2.22094	2.04741	1.82074	1.72169	1.44574	1.95543	2.25077	2.02793	1.26741	1.50233	1.43434	2.02259	1.7688	2.21773	2.01414	2.46504	2.68201	1.89625	2.39753	1.99069	2.41235	2.6593	2.17183
81.0881	472.024	0.741732	0.539781	0.648266	0.647699	0.4994	0.513113	0.685894	0.652546	0.683952	0.665084	0.590205	0.692839	0.49391	0.612683	0.639542	0.700575	0.703528	0.648858	1.05059	1.13121	1.04571	1.11717	1.33127	1.13057	0.978519	1.14678	1.18388	0.993975	1.20754	1.16896	1.17361	1.21127	1.22421	1.27053	1.09138	1.28049	0.818298	1.41276	1.24596	1.06953	1.26558	1.02724	1.07174	0.984303	0.942384	1.03794	1.12509	0.980771
84.1227	242.521	2.56666	2.21923	2.16841	1.98451	1.68747	2.17955	2.21275	2.4624	2.67663	1.5833	1.7827	1.57153	2.67601	1.83399	1.79278	2.11558	1.71297	1.56166	3.69799	3.05735	4.55302	4.29945	3.91615	4.23261	3.80717	3.48583	4.04725	3.61293	3.45927	3.6448	3.6203	3.39821	3.60051	3.35647	3.61939	2.68354	3.49631	3.6203	2.8634	4.00549	3.27311	3.41043	3.83643	3.30056	3.69076	3.61147	3.00232	3.48555
86.1356	229.51	1.44206	1.60564	1.31471	0.927276	0.966194	1.01304	0.899201	1.30761	1.07863	1.20927	1.2636	1.14062	1.44379	1.49389	1.30072	1.18345	1.04656	1.1157	2.37095	1.60571	2.04805	2.23092	2.39	2.45656	2.76726	2.02938	2.13738	2.33193	2.42885	2.33528	2.35722	1.7264	2.20963	1.86519	1.7447	1.70337	2.0879	2.4642	2.15377	1.96066	2.60903	2.19047	2.47344	2.54919	2.2737	2.20572	1.74369	2.2647
88.1178	242.606	5.57869	6.13697	5.60589	4.81906	4.54321	4.55753	6.28354	6.63739	5.70213	4.9517	3.9748	4.30443	5.95182	4.62035	4.34499	4.55259	4.76594	3.62527	9.15099	7.77603	11.7908	9.99681	9.73228	9.87686	9.66571	8.52498	9.49822	11.1749	7.81663	8.92136	10.5764	9.36347	9.60359	8.7344	9.20586	7.65633	9.97997	9.72532	8.11049	9.50441	8.17117	9.80526	8.9868	9.35707	9.08965	9.69449	7.89428	8.19451
89.0517	62.8429	3.84233	3.59111	3.5766	3.18537	2.69445	2.53731	2.72877	3.28133	2.56396	2.85284	2.70082	3.0341	2.7718	3.76662	3.43027	2.9646	2.99245	3.85167	3.04305	5.44412	3.80567	3.27034	3.60205	2.96795	3.06414	4.55231	2.96286	6.39929	5.51664	4.08578	5.54582	5.19554	5.43282	3.43634	4.42586	3.55191	3.72438	3.22769	6.02811	3.54808	4.95922	4.453	3.37515	5.00257	3.60749	4.77245	6.0172	4.87502
91.0179	269.033	12.4903	14.5839	12.1506	11.0441	11.8661	10.8642	12.9552	13.621	12.8123	11.3755	11.3282	10.973	12.8774	12.6985	13.2413	12.1563	13.3924	12.1048	24.1942	18.3773	20.9994	19.2829	19.3817	18.8996	19.6834	19.515	23.1985	18.7464	20.6087	21.6273	20.6841	18.2388	18.7535	22.46	20.8179	20.9067	20.0332	20.0887	17.1066	18.4999	21.5488	19.4857	18.773	19.991	20.9467	17.6462	17.4286	20.1047
91.0958	211.778	3.91012	3.57104	4.05062	2.73673	2.66767	2.39781	2.73155	2.80316	2.67649	3.2879	2.65553	3.35134	3.19742	3.95696	4.28282	3.2339	2.72254	3.50053	7.2543	8.8393	7.62287	6.68688	5.93863	5.77056	6.21042	7.22017	6.65277	6.1726	5.92127	7.05598	4.94049	5.94639	5.02744	3.71527	4.43796	4.45054	6.73107	6.11011	7.4629	6.47873	6.63352	7.85339	6.19929	6.56545	6.08997	6.16383	8.62014	6.49662
91.0959	100.662	0.486591	0.436398	0.404345	0.356466	0.384924	0.449067	0.465475	0.509258	0.408384	0.287398	0.369113	0.393092	0.52925	0.580595	0.459475	0.412253	0.350252	0.374234	1.0182	1.21645	1.01687	0.583077	0.610362	0.759504	0.751782	0.701035	0.612409	0.609282	0.57382	0.590305	0.755433	0.71036	0.674091	0.729752	0.755649	0.67168	0.63114	0.574949	0.496705	1.70883	2.17342	1.98766	0.535893	0.652773	0.688612	0.771322	0.65213	0.650453
92.0017	217.37	1.46674	1.4175	1.44641	0.787264	0.771093	0.761259	0.81399	0.834813	0.762138	1.21315	0.933548	1.16146	1.26291	1.42576	1.69136	1.10404	0.855969	1.31841	3.04672	2.87635	3.26992	3.00458	2.48574	2.48247	2.57283	2.50202	2.67921	2.55121	2.44557	2.84234	1.93923	2.13541	1.71943	1.28774	1.41348	1.81006	2.6685	2.54796	2.64993	2.45598	2.93853	2.82579	2.63997	2.74138	2.81227	2.60752	2.485	2.52445
92.1006	69.7242	0.549588	0.383898	0.403018	0.501241	0.60608	0.48736	0.502581	0.586725	0.66296	0.586433	0.480403	0.564797	0.557943	0.616178	0.631684	0.712155	0.543999	0.530288	0.510193	0.413242	0.580221	0.80404	0.764571	0.508621	0.690644	0.662192	0.668109	0.538356	0.460692	0.709975	0.902388	0.799975	1.03754	0.79208	0.950142	0.992894	0.576463	0.634781	0.656228	0.468621	0.592027	0.710612	0.637545	0.650864	0.692278	0.618986	0.696974	0.737295
93.0543	213.675	0.941587	0.897485	0.89835	0.588173	0.625275	0.817645	0.733422	0.882209	0.809422	0.748475	0.74512	0.742501	0.874669	0.939492	0.845591	0.759285	0.647471	0.775624	1.56703	1.60779	1.42713	1.48613	1.66962	1.6079	1.56539	1.54901	1.44566	1.63055	1.47836	1.47995	1.23402	1.43017	1.13513	1.33428	1.11798	1.07832	1.51545	1.2937	1.54393	1.5176	1.46117	1.56604	1.83154	1.43853	1.52463	1.28503	1.56481	1.59498
94.0003	215.39	0.673529	0.743959	0.626039	0.357789	0.367288	0.358309	0.388166	0.480428	0.436528	0.505617	0.469484	0.505898	0.682697	0.699165	0.722136	0.445385	0.37979	0.495171	0.992131	1.37291	1.54385	1.29007	1.36317	1.25092	1.24771	1.07385	1.09979	1.17567	1.34041	0.952258	0.928682	0.698955	0.83077	0.776678	0.684642	0.596634	1.46764	1.36547	1.39718	1.42842	1.48487	1.28967	1.31734	1.49793	1.16829	1.19192	1.30338	1.3535
97.1162	242.687	2.56791	2.59236	2.54874	2.21805	2.10293	1.94944	2.58056	2.76963	2.54183	2.07104	1.86353	1.99233	2.60785	1.9947	1.88859	1.93301	2.11948	1.50563	3.81078	3.11892	4.88832	4.31562	3.99039	4.35571	4.43325	3.73599	4.13692	4.59106	3.18265	3.88205	4.507	4.01052	4.20603	3.61564	3.97054	3.58653	4.08995	3.66195	3.80049	4.295	3.45667	4.57503	4.25512	3.92452	3.72818	4.77546	3.60053	3.71027
98.1132	242.985	0.737828	0.890044	0.769095	0.599665	0.628252	0.580678	0.734415	0.873713	0.828181	0.700987	0.643091	0.543498	0.765016	0.659386	0.739169	0.594118	0.666191	0.503292	1.29477	0.964746	1.29051	1.16769	1.09688	1.06043	1.06052	1.06318	1.31884	1.43927	0.976686	1.31787	1.36313	1.18684	1.22804	1.23741	1.2224	1.22482	1.32064	1.18982	1.0629	1.22154	1.19379	1.31331	1.22217	1.28973	1.02309	1.28027	1.02544	0.918461
99.1213	242.372	4.0969	4.44234	3.78496	3.41731	2.89009	3.03467	4.24771	4.16184	3.74063	3.23094	2.9282	2.5651	4.01424	2.9394	3.40695	2.91856	2.95948	2.47924	6.53162	5.29331	6.6544	6.50916	6.57284	6.49393	5.38494	5.40757	6.16787	6.37759	5.33	6.26043	6.58985	6.15505	5.94136	6.00692	5.5522	5.55911	6.39997	6.10777	5.22709	6.45136	5.29349	5.82386	5.50495	6.45074	5.87044	5.83093	5.69584	5.25756
100.114	243.147	1.64035	1.6104	1.3559	1.54173	1.15382	1.10759	1.51137	1.635	1.56251	1.29929	1.14844	1.16722	1.53876	1.4648	1.33741	1.13204	1.27944	1.12841	2.83106	2.35899	2.8992	2.63499	2.49385	2.43475	2.64389	2.4178	3.28215	2.53165	2.19155	2.71373	2.82756	2.47123	2.23398	2.60592	2.58789	2.41355	2.58285	2.32156	2.37294	2.31633	2.30008	2.33148	2.40105	2.40454	2.83851	2.38124	2.29076	2.43636
102.085	210.11	0.687014	0.794842	0.795718	0.538905	0.559545	0.717974	0.737983	0.684161	0.686449	0.684269	0.645769	0.561223	0.793264	0.64477	0.789377	0.729502	0.668981	0.684518	1.36295	1.28563	1.44969	1.20429	1.48605	1.13196	1.04521	1.32862	1.17354	1.39398	1.22996	1.12507	1.22542	1.10876	0.987093	1.18748	1.17683	0.94327	1.39755	0.9152	1.30398	2.24276	1.20301	1.16706	1.52732	1.32267	1.09064	1.30414	1.36417	1.30204
103.093	211.003	10.3789	9.63988	9.49053	7.49773	6.93343	8.72558	8.81216	9.7589	8.09285	8.1929	8.289	8.6449	9.68881	9.96893	9.40226	8.14212	7.66661	8.62393	16.1071	21.0378	17.4694	17.4166	18.8636	19.0573	17.0843	19.541	16.4295	18.395	16.9014	15.6683	13.945	14.0102	13.4975	13.0595	12.8667	11.6803	19.25	15.27	21.3987	19.8824	17.8791	18.5629	17.5683	18.2531	16.7045	15.5886	19.708	17.9482
104.085	211.477	1.13869	1.17	1.18209	0.767246	0.919658	0.948293	1.0113	1.1443	0.976927	0.977246	0.984747	0.950659	1.20048	1.13259	0.951213	0.869692	0.863436	0.923441	1.80145	1.89474	1.73766	1.78429	2.21148	1.93295	1.78235	1.85804	1.87055	2.01637	1.89172	1.53988	1.62784	1.60505	1.64433	1.47565	1.52779	1.4105	1.98083	1.74093	2.06962	1.90736	1.8187	1.74605	1.92226	1.98242	1.80375	1.77926	1.83688	2.05955
104.099	67.6652	0.402455	0.484426	0.373351	0.422748	0.480776	0.498436	0.415405	0.432886	0.546359	0.450615	0.399913	0.424946	0.740457	0.681573	0.690123	0.538512	0.530125	0.481582	0.831958	0.630555	0.668722	1.21085	1.18608	1.0092	1.31158	1.06841	1.10617	0.72524	0.731025	0.984704	0.905369	1.0943	0.893371	0.862787	0.966292	1.18633	1.29583	1.0518	0.926897	0.918398	0.871684	1.10606	1.0923	0.67705	0.789081	1.05518	0.985617	1.04987
105.031	269.125	75.5975	77.0092	76.0459	68.2632	74.922	78.4364	87.9623	88.0544	72.6444	67.6627	66.2678	71.7519	81.0817	79.7628	74.678	75.4502	73.0613	75.7481	112.913	120.573	123.715	120.186	113.281	117.15	128.111	117.088	116.937	122.221	100.982	117.705	111.583	119.614	108.155	120.727	123.08	112.326	110.295	117.147	114.708	126.461	107.13	129.547	118.796	112.609	116.94	119.626	110.694	108.788
105.107	67.6837	0.968141	1.12056	1.00276	1.12808	1.09592	1.14692	1.08804	1.13981	1.14504	1.04528	1.00925	0.889439	1.43581	1.45106	1.29033	1.13902	1.05833	1.17651	1.93455	1.65697	1.465	2.41705	2.42531	2.35582	2.69544	1.99734	2.46494	2.12423	1.73175	2.0241	1.97767	1.71682	1.98905	2.25658	2.15044	2.30356	2.51374	2.35007	1.97753	2.20942	2.05325	2.2063	3.06859	2.15637	1.96616	1.95766	2.14412	2.1193
106.033	269.133	1.69157	1.75328	1.55026	1.46208	1.83842	1.51331	1.79676	2.0993	1.48413	1.45829	1.79097	1.70964	1.68881	1.86985	1.59977	1.64883	1.59729	1.81484	2.54655	2.92642	2.55122	2.46648	2.5092	2.13993	2.44268	2.44874	2.45363	2.42348	2.27201	2.83287	2.35561	2.70335	2.18985	2.85006	2.69179	2.48752	2.49196	2.76853	2.35781	2.69176	2.57871	2.49445	2.72828	2.52166	2.52131	2.59563	2.51891	2.30104
112.134	242.67	3.15236	2.85986	2.78873	2.30353	2.43741	2.69131	2.9577	3.08188	3.40074	2.18361	2.05399	2.0394	3.06679	2.13228	2.23829	2.32042	2.00809	1.89897	4.49149	3.70946	5.52546	5.49507	4.60996	4.90423	4.83174	3.8359	4.96051	4.85663	4.56144	4.45552	5.04312	4.40013	4.37455	3.78209	4.99912	3.71133	4.61055	4.4233	4.22224	5.00967	3.86297	4.68148	4.60993	4.33514	4.2884	5.16113	4.09238	4.59343
113.068	472.222	0.667676	0.572642	0.753682	0.617795	0.773258	0.618765	0.742674	0.786902	0.579317	0.649814	0.693538	0.638136	0.696095	0.579725	0.719699	0.683805	0.632988	0.827722	1.0791	1.41485	1.34403	1.02073	1.05804	1.57735	1.48685	1.69962	1.14619	1.4046	1.2637	1.00749	1.11824	0.999554	0.969086	1.11025	1.38586	1.27508	1.45023	1.10958	0.99619	1.08561	1.21814	1.42549	1.2143	1.23138	1.25144	0.966561	1.11715	1.24144
113.132	242.778	0.801054	1.01163	0.816229	0.730625	0.702154	0.850307	0.776582	0.906096	0.982894	0.654438	0.715426	0.590626	0.987931	0.624306	0.611049	0.713388	0.675969	0.399923	1.26507	0.955024	1.47646	1.7156	1.3541	1.54913	1.43996	1.45177	1.49427	1.2926	1.28479	1.27631	1.45844	1.29386	1.45724	1.06819	1.12603	1.00798	1.10156	1.36235	1.1755	1.44599	1.17639	1.38641	1.46966	1.18288	1.10584	1.52856	1.04542	1.3973
114.073	98.0113	0.64834	0.750816	0.61304	0.550459	0.511369	0.642743	0.529097	0.670049	0.602242	0.619897	0.493058	0.56716	0.424587	0.485505	0.546913	0.578921	0.474126	0.624581	3.09702	4.5638	2.83501	1.05564	0.902276	1.14725	0.767803	0.999612	1.05435	1.26346	1.03376	0.859025	0.661441	0.745377	0.765751	0.856017	1.25716	1.05309	1.04997	1.01424	0.977767	9.32651	11.3246	12.9947	0.663418	1.00729	0.777685	0.828897	1.18054	1.09954
115.061	63.1451	3.52177	4.64388	3.89167	3.62317	2.92242	2.70261	3.20796	4.30757	3.43397	3.43739	3.63813	3.10044	3.11641	4.14567	3.55368	4.04819	3.68085	4.71542	4.11002	5.89134	3.82985	4.37267	5.34684	4.82301	4.20514	4.13484	3.89835	7.10313	5.21186	5.2997	5.50161	4.78974	5.82616	4.62534	4.66661	5.78577	5.49603	4.6288	6.09422	4.79535	4.86779	6.04663	4.71495	4.34179	3.75035	5.05751	6.06127	4.9245
115.089	210.325	1.90188	1.87846	1.75058	1.51238	1.48866	1.69734	1.56605	1.93888	1.62231	1.45267	1.59306	1.33688	1.81924	1.64796	1.5948	1.46835	1.35676	1.39644	2.85454	4.10634	2.9067	2.37367	3.14851	2.76924	2.76141	3.09504	3.05814	3.42246	3.41575	2.71446	2.79921	2.40292	3.0643	2.65268	2.74523	2.29988	2.93728	2.93965	4.05783	2.99699	3.31901	3.01413	2.78894	3.54249	2.58636	2.82728	2.87553	3.29989
116.074	99.9054	0.262834	0.376947	0.415551	0.282873	0.313842	0.318538	0.283167	0.328688	0.346111	0.28503	0.310524	0.273277	0.349657	0.259141	0.341254	0.287708	0.309367	0.271554	0.676862	0.586605	0.544179	0.5815	0.565509	0.443861	0.450961	0.530448	0.566097	0.569403	0.617222	0.638338	0.527445	0.495997	0.49755	0.578358	0.481724	0.580943	0.477356	0.51154	0.475789	0.765382	0.865034	0.869559	0.608913	0.422665	0.494957	0.393291	0.487654	0.510456
117.091	210.702	1.93684	1.89455	1.81622	1.48741	1.34702	1.28925	1.40688	1.66195	1.58409	1.70475	1.42019	1.65914	1.53042	1.66233	1.63225	1.52354	1.64441	1.44372	2.72557	3.70769	3.11165	2.84883	2.68269	2.58505	2.80333	3.81664	2.99833	3.0433	2.90605	2.99183	2.64929	2.31941	2.8041	2.27836	2.47135	2.56194	2.96506	3.09924	3.59989	2.67265	3.16524	3.11136	2.44385	3.00427	2.70884	3.00571	3.96142	2.97947
117.096	66.8842	0.647662	0.744394	0.647329	0.70982	0.554245	0.62436	0.639933	0.731072	0.593939	0.671497	0.605211	0.617715	1.24166	1.31565	1.14133	0.741634	0.806283	0.743733	1.22226	0.994672	0.886559	1.57241	1.56167	1.4105	1.60753	1.50061	1.66251	1.4474	1.28477	1.29544	1.58187	1.64199	1.63624	1.59159	1.85724	1.58099	1.64014	1.41863	1.75835	1.50849	1.47005	1.6587	1.68762	1.38715	1.25592	1.494	1.79879	1.76915
118.101	210.536	8.57007	8.48057	8.38756	6.09635	6.6589	6.05772	6.41084	7.21494	6.74229	7.57774	6.14466	7.48547	7.67794	7.69862	8.11171	6.84516	6.94972	7.88584	14.2602	18.2092	14.5371	12.4015	11.5583	11.5911	13.0151	16.1326	13.9278	13.2728	13.059	15.2258	12.2317	12.4161	11.4424	9.38883	10.3657	11.0136	14.8473	11.9151	17.1357	11.4283	12.7453	14.527	11.9566	13.3092	12.8067	13.3681	18.0184	13.4946
120.03	242.166	0.654768	0.652015	0.568001	0.530248	0.502051	0.466249	0.637058	0.702381	0.509507	0.44995	0.399075	0.435158	0.591024	0.552549	0.539819	0.452539	0.498668	0.451609	1.01397	0.798727	1.06146	0.956422	1.04758	1.08196	0.879618	0.729762	1.29172	1.04983	0.864693	1.18035	1.16611	1.07987	1.02012	0.773201	0.980118	0.934858	0.895534	0.982473	0.586383	1.01005	0.820092	0.815428	0.926935	0.826151	1.25951	1.12663	0.901106	0.673514
120.114	211.275	47.5235	52.9328	61.1615	37.8234	33.9396	39.6978	46.2593	49.7348	35.2214	45.6459	40.4843	50.0137	42.6472	52.9676	49.1172	44.1238	42.0677	44.3467	90.7002	111.503	98.9271	75.8436	90.8309	87.4804	94.8414	107.248	85.2803	80.2941	81.4967	94.6485	72.3234	93.0028	62.7275	58.9903	57.5107	70.8772	94.4865	79.4495	113.666	90.2605	79.1114	91.6818	91.547	87.945	86.8289	74.0004	105.863	85.3251
121.006	289.473	1.50795	1.59277	1.57011	1.2472	1.28927	1.29322	1.5826	1.37463	1.56912	1.15911	1.11352	1.13551	1.29523	1.2683	1.50151	1.26296	1.19213	1.24084	1.91472	2.03044	2.08327	1.89113	1.95021	2.01855	2.14575	2.09086	2.19583	2.07925	2.31534	1.95638	2.16056	1.91131	1.99881	1.83338	2.06364	2.52471	2.03123	1.86992	2.06826	2.00922	2.15268	2.04961	1.78334	1.82063	1.80101	2.16683	1.93177	2.05308
121.117	211.313	3.95065	4.16633	4.81132	2.99372	2.90027	3.4455	3.93176	3.92374	2.91265	3.8904	3.4444	3.90184	3.76816	4.16986	4.04522	3.8465	3.29613	3.7053	7.16666	9.56434	8.19988	6.50925	7.62426	7.9061	7.7078	8.49783	7.03904	7.01272	6.7073	7.83552	5.53792	7.72588	4.84036	4.77641	4.9206	5.80212	7.40894	6.08766	8.7695	7.5477	6.80996	7.93323	7.5405	7.18114	7.22942	5.85645	8.66021	6.71796
122.105	472.334	8.02902	6.33484	7.06877	6.91058	8.05134	5.30802	7.64112	8.30785	6.77575	6.99083	7.07195	7.46688	8.2709	6.37268	7.27448	8.1382	6.48805	6.70466	9.96597	12.281	12.3514	10.9704	11.9674	14.1776	12.2366	15.9474	14.1538	11.7109	11.2234	9.9921	12.2353	10.0438	9.60204	9.99146	14.664	12.6466	11.1061	11.6321	12.805	9.79514	12.5454	13.3296	10.1037	12.4117	11.3712	8.92818	12.0548	12.5878
122.959	298.696	5.28781	5.68952	5.37527	5.15381	4.85684	5.45599	5.5695	5.84652	6.63096	4.75943	4.83023	5.26975	5.2924	5.40631	5.66103	5.19794	5.14846	5.6184	10.3082	9.3755	10.5794	8.06358	7.88814	8.87387	9.90962	8.77959	8.98032	9.03184	9.94593	8.95026	7.29379	8.41528	8.4808	9.34779	9.63844	8.81207	10.8391	8.26379	8.17813	8.88144	7.88007	8.43972	7.99124	8.27263	8.68961	9.20033	8.50392	8.47179
124.955	298.61	0.983491	1.0091	0.99637	0.967565	0.850589	1.06333	1.03837	1.14917	1.04359	0.816165	0.915395	0.936862	1.02675	1.03856	0.843926	0.977456	1.02854	1.06633	1.67092	1.77603	1.49938	1.30957	1.36641	1.85264	1.65386	1.47898	1.52613	1.45356	1.60717	1.71281	1.27454	1.56279	1.51189	1.68001	1.73522	1.437	1.68162	1.5735	1.41453	1.52493	1.3436	1.62307	1.576	1.38899	1.60121	1.54495	1.63287	1.83049
126.105	119.111	0.730828	0.776738	0.678094	0.690196	0.658625	0.742939	0.780363	0.982978	0.868917	0.708225	0.647673	0.551757	0.715812	0.54026	0.660745	0.770348	0.637446	0.55276	1.45863	0.893907	0.898584	1.13808	1.12276	0.960583	1.10557	1.29248	1.61301	1.06483	1.04548	1.15481	1.19313	1.4241	0.963586	1.16877	1.24124	1.33637	0.977407	1.02259	1.09544	0.777926	1.07196	0.834964	1.16633	1.13096	0.952058	1.07526	1.09513	1.11786
128.124	242.618	2.9041	3.1656	2.95806	2.5224	2.20696	2.29926	3.30447	3.35374	2.7488	2.36022	2.18502	2.06179	2.98208	2.38026	2.17831	2.56201	2.35079	1.91317	4.46347	3.84522	5.41184	5.08682	4.86318	4.89066	4.56563	4.18554	4.71885	5.22336	3.99024	4.74252	5.52452	5.00352	4.28594	4.00064	4.84397	4.0845	5.02495	4.40351	4.16227	4.8943	4.17548	4.34756	5.17264	4.89865	3.72142	5.05987	4.4113	4.07361
130.097	212.977	1.89952	2.01482	2.23539	1.41939	1.3228	1.11366	1.21715	1.52744	1.19195	1.73463	1.28245	1.66477	1.67422	1.98664	2.24695	1.72369	1.60469	1.70305	3.95004	4.19673	4.31021	3.19668	3.21268	3.3574	3.27438	4.00346	3.94586	3.28755	3.5016	4.03333	2.62905	3.27149	2.49078	1.82479	2.02279	2.69972	3.5984	3.46987	3.25865	3.09771	3.74762	3.6525	3.16207	3.29109	3.55388	2.95352	3.86931	3.2035
130.175	109.029	1.31761	1.14985	1.08047	0.461746	0.383906	0.39908	1.65645	1.47457	1.19738	1.88767	2.41347	1.47309	0.61269	0.466171	0.505174	0.440998	0.448595	0.396053	1.10873	0.669417	1.79827	0.695822	0.430939	0.5599	0.650228	0.482962	0.515247	0.536484	0.462572	0.591757	0.868552	0.780416	0.656898	0.720262	0.607307	0.848525	0.858829	0.669965	0.576199	3.08468	2.03191	4.5074	0.853519	0.659979	0.705935	0.663305	0.451315	0.390856
131.148	242.554	15.0833	16.5927	14.7097	12.2127	11.7422	13.3142	14.4002	16.356	16.5289	11.4232	11.407	10.7132	16.3598	10.9674	11.1472	11.666	11.5157	8.65591	24.7776	20.8645	29.1502	29.4502	24.3883	29.3683	21.3669	21.9956	28.3137	25.5696	21.7049	24.1168	26.9995	23.9556	22.502	21.4288	24.2561	19.7578	23.286	26.0765	21.8129	25.8242	21.7879	22.4928	24.8465	23.4984	23.6858	25.9661	20.327	24.1562
132.112	210.154	1.40408	1.68273	1.75323	1.69257	1.66918	1.22214	2.64129	2.17403	1.23596	1.28831	1.79012	1.4229	1.28511	1.47016	2.23435	1.39766	1.76524	1.37984	3.7347	5.55798	2.77273	4.10309	2.14547	3.52181	2.57449	2.79084	3.63915	2.36795	4.58987	4.72792	3.31045	2.53696	3.04937	2.89094	2.9224	3.41414	2.18094	3.36188	5.09835	2.24922	2.30846	2.32283	2.48392	3.63855	3.38784	2.28517	3.17805	2.53775
132.147	242.678	0.870984	1.2456	1.04792	0.891265	0.94599	2.09126	1.23933	1.37098	1.23973	0.858642	0.895986	0.662848	2.50065	0.966427	0.942777	0.739599	0.864105	0.518699	2.06594	2.07005	2.23056	2.30039	2.0594	2.06592	1.45302	1.46682	2.40919	1.88871	1.90422	1.9553	2.15054	1.3307	1.80187	1.83679	2.1856	1.45485	2.02103	1.90836	1.89483	4.2695	1.34808	1.94181	1.87971	1.65992	1.84185	2.12164	1.31547	1.80689
135.109	66.926	1.45722	1.63137	1.6959	1.85851	2.0901	1.87554	1.65636	1.53269	1.61858	1.95261	1.95523	1.48473	4.08426	3.14332	3.03768	2.61203	2.36074	2.16328	2.58753	2.76286	2.32367	5.43746	6.23522	5.67046	5.7591	3.92492	5.21847	3.28612	3.12302	3.58	3.99103	4.11099	3.62269	4.76441	4.16933	5.03571	6.26573	5.72374	4.90823	4.54723	4.08932	5.29127	4.88714	4.53464	4.31695	4.64066	4.9616	5.80942
135.976	218.168	0.877283	1.07987	0.8609	0.540787	0.500303	0.696099	0.500319	0.657691	0.572204	0.654649	0.690577	0.804426	0.904142	0.990057	1.00516	0.737457	0.529942	0.620882	1.68107	1.31028	1.66179	1.62665	1.76802	1.87145	1.75897	1.28962	1.5837	1.73243	1.69212	1.62569	1.22332	1.2144	1.21296	0.972617	0.967628	1.02649	1.5504	1.54355	1.439	1.55529	1.78854	1.82767	1.86763	1.50986	1.80556	1.71322	1.15153	1.70425
136.97	298.497	12.3081	12.057	11.7061	10.9588	10.145	11.7126	13.3977	12.5238	10.5023	10.3957	9.56231	11.7609	11.4261	13.0945	11.3422	11.5433	11.1211	11.3118	17.6439	20.2979	13.7492	14.8732	13.8293	17.5883	16.949	20.2915	17.4784	19.5192	14.4267	17.1067	21.302	18.6393	17.9412	19.1985	21.4	19.6806	16.4421	15.618	17.222	17.9714	14.6856	19.5507	15.4377	18.749	16.4526	16.6644	18.9957	18.0648
138.969	298.524	1.79218	1.80972	1.68163	1.5255	1.51056	1.60071	1.76438	1.96792	1.59402	1.64458	1.52768	1.77748	1.7229	1.95348	1.88729	1.72963	1.51974	1.9893	2.56257	2.79685	1.9637	2.52509	2.31261	2.64899	2.43244	3.00406	2.70742	2.83623	2.20994	2.49672	3.45698	2.85541	3.08219	2.51789	2.58783	2.81812	2.44903	2.57824	2.72826	2.36139	2.51813	2.67651	2.47924	3.21394	2.41086	2.51623	2.97659	2.37557
139.124	102.905	1.3694	1.35245	2.08408	1.44101	1.53865	1.09378	1.11083	1.66178	1.50695	1.25025	1.25374	1.45265	1.07747	1.16272	1.48231	1.03776	0.741976	0.878461	1.66979	2.39134	1.86766	3.00472	1.78138	2.8052	1.85119	2.34752	1.76198	1.50656	1.81719	1.39957	2.1955	2.47274	1.68954	1.44955	1.38818	1.30988	1.91768	2.2184	2.65778	2.06104	2.68211	2.73954	1.97323	2.95851	2.27999	2.35793	3.69033	2.98592
141.173	242.776	0.520876	0.435025	0.517636	0.432743	0.349456	0.36511	0.494906	0.615208	0.465415	0.338683	0.335183	0.329958	0.441814	0.400095	0.397021	0.367515	0.49797	0.282599	0.93467	0.560423	0.935279	0.8271	0.806735	0.872194	0.77794	0.705966	0.881615	0.898766	0.595773	0.718755	0.893625	0.818952	0.745524	0.761557	0.9235	0.659096	0.796303	0.880205	0.80324	0.727655	0.632157	0.72744	0.618053	0.749516	0.824066	0.688016	0.650028	0.673243
142.062	99.3771	0.272768	0.180377	0.223877	0.204647	0.196628	0.157513	0.211426	0.160211	0.11534	0.141387	0.12946	0.157596	0.204316	0.175876	0.256113	0.119349	0.170229	0.184157	0.421756	0.427444	0.43659	0.265362	0.236142	0.236299	0.331913	0.244689	0.264166	0.310442	0.221887	0.297218	0.439354	0.223342	0.301544	0.268822	0.371496	0.271089	0.230125	0.233295	0.250061	0.758727	0.990562	1.1541	0.208555	0.310668	0.326378	0.43991	0.280565	0.246645
142.092	210.649	1.47156	1.48537	1.63181	1.14236	1.15492	0.912085	1.19889	1.14619	1.16934	1.16856	1.11215	1.33213	1.2529	1.40654	1.60792	1.28781	1.20167	1.36974	2.87448	3.25363	2.86778	2.22895	2.05197	2.22235	2.06453	2.7475	2.55025	2.40539	2.48585	2.79893	2.26273	2.379	2.06976	1.76011	1.93612	2.03198	2.2986	2.51168	2.64755	2.17347	2.55149	2.45306	2.09051	2.19509	2.49716	2.22815	3.27853	2.33266
143.044	62.615	13.1176	14.0439	13.4427	12.2637	10.404	8.41432	9.81846	13.4078	11.2605	10.9561	11.1353	11.4585	9.695	12.5428	12.7718	13.6126	11.7275	15.1548	11.6793	20.7088	12.906	12.7114	15.1625	14.9645	11.9066	15.4397	10.908	24.0042	18.4474	16.734	19.8723	17.145	20.43	13.2736	13.4216	15.9966	15.9067	14.4386	20.8032	13.3223	17.2323	16.9846	11.9938	17.1071	14.6245	14.954	21.0079	17.3553
143.101	207.921	2.1862	2.20171	2.12647	2.01692	1.66477	1.57182	2.0586	1.61945	1.92801	1.72416	1.73799	1.81687	1.88311	2.16376	2.12514	1.97895	2.06652	2.17332	3.74848	4.40934	3.60558	2.53833	2.54146	2.49642	2.87998	3.40582	3.50492	3.5452	3.31118	3.56411	3.13759	3.26666	3.15817	2.41126	2.88689	2.87331	3.11092	3.32694	3.62577	2.66122	3.59971	3.21762	3.05607	3.2903	3.05049	3.06333	3.91007	3.39242
143.141	242.878	2.35017	2.39843	2.1509	1.72859	0.51624	2.19026	2.40289	2.59133	4.55295	1.73079	1.62898	1.79855	2.45886	1.82827	2.0029	0.576106	1.61604	1.60555	3.91848	3.67062	4.55697	4.451	3.5414	4.29909	3.55495	0.779536	4.7572	4.12024	3.71142	4.03265	4.14909	3.62432	3.28137	3.38175	3.95932	3.38418	3.85712	3.51721	3.69433	4.18293	0.867491	3.67143	3.5766	3.61352	3.87483	3.9767	3.76504	3.62405
144.043	62.6233	0.887413	0.867402	0.907635	0.781612	0.74526	0.542194	0.568943	0.867619	0.648074	0.726856	0.800697	0.70512	0.635513	0.799228	0.754387	0.803599	0.708418	0.898665	0.744977	1.26692	0.874027	1.04385	1.03473	0.889168	0.689892	1.25774	0.778458	1.49704	1.10919	0.973828	1.21119	1.12757	1.26196	0.956098	0.957924	1.07626	1.09193	0.91559	1.29535	0.89378	1.00941	1.10383	0.717263	1.01242	1.05295	1.0296	1.25171	1.03045
144.074	472.33	7.9174	6.06374	8.415	6.77365	8.39468	7.196	6.22558	8.21355	6.31219	8.09687	7.62727	9.07981	8.0811	7.53758	8.63627	9.98501	7.1968	8.88301	12.0051	14.508	14.1927	10.5831	12.0947	16.1609	16.406	18.1522	11.5071	16.4816	13.0541	12.6946	11.1074	11.691	8.83453	13.6863	15.7203	15.699	14.1612	11.4893	12.4214	10.9822	15.8312	11.8637	14.4225	16.2261	12.6037	12.0089	12.534	14.6832
144.107	210.26	4.30254	4.77611	4.59199	3.4815	3.1848	3.38734	4.11893	4.2611	3.72142	3.70727	3.49216	3.8104	3.93774	4.26832	4.23136	4.14173	3.9172	3.78557	7.80618	10.6283	8.37779	6.31298	6.83742	6.2772	6.82239	7.52833	7.3541	7.42712	7.51763	7.60863	6.48834	6.6369	6.38538	5.74332	6.10672	6.14602	7.50816	6.59731	9.34594	7.0433	7.13418	7.14045	7.42017	6.92872	6.88892	6.53901	10.2166	6.93509
145.056	63.2873	0.697883	0.827366	0.785401	0.507593	0.475629	0.652633	0.574697	0.711707	0.669507	0.5785	0.633384	0.414907	0.673205	0.770061	0.827551	0.779229	0.443723	0.729577	0.800901	1.07577	0.850675	1.25337	1.14729	1.09033	0.901342	0.977762	0.811232	1.38982	0.873173	0.962919	1.10101	0.781601	1.1753	1.01807	0.934555	0.707541	1.09671	0.95148	1.18393	0.944057	0.743808	1.13361	0.855772	0.666325	1.09595	0.875457	1.25561	1.13395
145.069	472.369	0.732036	0.580746	0.636827	0.498368	0.627193	0.693546	0.5277	0.708038	0.604841	0.607098	0.647226	0.705625	0.736502	0.557351	0.748299	0.762092	0.607122	0.80568	0.991409	1.28468	1.18065	0.918329	1.14788	1.20662	1.49449	1.44533	0.99573	1.31566	1.08837	0.939483	1.00871	0.844537	0.876955	1.17214	1.17861	1.1558	1.24655	0.88043	0.866577	1.04007	1.33024	1.05487	1.06975	1.076	1.10896	1.15397	0.978652	1.20368
145.103	105.678	1.21678	1.73656	1.74109	1.4776	1.34448	1.71655	2.00944	1.63919	2.00233	1.63207	1.64852	1.34739	1.80025	0.947741	1.25002	1.61696	1.39668	1.08745	2.7612	1.51478	1.98852	2.65505	2.1834	3.40047	2.17518	1.62235	2.5545	3.09359	2.45134	2.77482	2.34156	2.73622	2.22127	2.86334	2.75269	1.85985	2.1141	2.99957	1.44247	2.81072	2.54747	2.46128	2.10487	1.82664	2.60161	2.54123	1.56301	2.33118
146.085	210.43	10.4091	11.0388	10.1217	7.55808	7.30079	8.35031	9.2872	9.63538	8.77255	7.39218	8.41765	8.15124	8.64436	8.66378	8.87377	8.43666	8.09128	8.13715	16.2522	22.3401	17.6147	13.8681	16.0111	15.0949	15.0128	16.9316	15.9186	18.1792	18.4443	15.4942	16.1558	13.5533	15.7307	14.0963	13.772	13.586	17.3093	14.5798	22.1076	16.3311	15.2949	15.9841	15.1971	17.3542	14.0694	15.1504	22.1491	16.8463
147.089	210.332	1.24667	1.3083	1.20172	0.981703	1.12348	1.20047	1.3967	1.40134	1.25734	1.06994	1.14624	0.92799	1.20464	1.21029	1.08227	1.08185	1.01132	1.04152	1.99672	2.50521	2.06271	1.80411	2.10954	2.07443	1.98972	2.09495	1.87075	2.31308	2.48966	1.89692	2.11007	1.70292	1.91539	1.90866	1.96878	1.72701	2.17631	1.76392	2.0985	2.14671	2.06857	2.31904	1.80958	2.01957	1.79493	2.22368	2.04884	2.32734
147.092	65.099	0.715572	0.603131	0.583843	0.85922	0.541452	0.591479	0.674822	1.27476	0.742975	0.724177	0.547615	0.856106	0.799592	1.03684	0.873377	0.985257	0.58082	1.53612	0.895453	2.56419	0.965686	1.00607	1.28567	1.66122	1.40241	1.55412	0.993799	1.41293	0.912653	0.832868	0.76331	0.812233	0.820696	1.11393	1.28205	1.92056	1.3095	0.969962	2.50255	1.01928	0.855589	1.31298	1.19672	1.88812	0.810584	0.828938	2.03228	1.09383
148.044	225.307	3.44527	3.05614	2.63844	1.59613	1.45839	1.42321	1.28778	1.76157	1.3778	2.3568	2.14309	2.30571	2.90002	2.97111	3.27943	2.26027	1.87288	2.32365	5.22892	3.28037	5.20366	5.04527	5.51651	5.4392	6.23138	4.22841	5.40401	5.04004	5.18984	4.94517	4.1884	3.46407	3.99808	2.613	3.15642	3.09362	4.45617	5.65276	3.17059	4.27918	5.24824	5.52929	5.75895	4.87029	5.52256	5.41942	2.6655	5.58807
149.061	69.5557	1.45957	1.67952	1.51322	2.42382	1.96812	2.4118	2.65304	2.86775	2.44506	1.4338	1.83189	1.36063	1.82874	1.51946	1.57058	2.09676	1.95186	2.35811	2.2087	1.91147	1.8121	2.59949	2.32655	2.18333	2.29919	2.34613	2.43797	1.68195	1.75076	2.04859	2.97842	2.97087	3.43758	3.77925	3.66341	3.48061	2.06161	1.81567	1.76487	2.32823	2.04982	2.27262	2.35333	1.88777	1.89337	2.18094	2.12087	2.29275
150.041	225.16	1.67161	1.51877	1.54045	0.85617	0.800761	0.711988	0.720843	0.934516	0.685598	1.23372	0.920517	1.23792	1.28878	1.62638	1.64298	1.03671	0.951462	1.33899	2.62572	1.53518	2.63278	2.64025	2.76488	2.17897	2.52897	2.03495	2.81867	2.51179	2.55713	2.34793	2.14631	1.85967	2.13802	1.44111	1.47634	1.73997	2.15908	3.02029	1.48803	1.80275	2.63593	2.4072	2.69007	2.56811	2.77469	2.74613	1.49053	2.59621
150.081	84.4996	3.89992	5.95885	5.46754	2.14027	3.1752	2.87168	1.88189	2.06667	2.65551	5.24613	5.24519	4.25881	5.30662	7.33089	4.8212	4.48786	3.22819	4.48838	13.5357	19.051	10.3683	10.925	10.3348	6.72798	6.78945	14.5355	10.5493	12.9124	11.15	11.9787	3.20143	7.41068	4.70972	7.48726	5.76123	5.79538	9.80705	11.3173	18.5367	7.7652	12.0359	11.7349	6.9614	10.8848	10.7597	10.1317	16.1209	7.85888
151.104	76.277	0.580279	0.49547	0.462367	0.878631	0.699323	1.02878	1.12359	1.48048	0.963187	0.617506	0.648842	0.688641	0.74523	1.13563	0.897725	0.811736	1.3357	1.69451	0.917717	2.1881	1.41468	0.788527	0.847456	0.87496	0.982785	1.56519	0.91117	0.932456	1.09654	0.955255	1.50053	1.14687	1.48368	2.33377	2.66137	3.05908	1.35769	0.94276	1.89944	0.948195	1.06222	0.81104	0.945761	1.77387	0.949201	1.02041	2.02866	1.16569
152.063	242.548	9.53974	10.8537	8.99139	7.73422	6.2363	7.11015	9.47148	10.0551	7.62769	7.12465	6.50832	5.96851	8.45596	6.91237	7.15831	6.53453	7.12519	4.8718	15.9603	11.772	17.127	15.4339	13.347	13.3299	12.2448	12.2286	15.819	15.4528	10.836	15.9856	16.4938	14.7255	13.6113	13.0688	14.4748	13.7393	15.3385	14.8296	12.779	14.6338	12.3732	12.938	14.4537	14.8411	14.0823	15.0346	13.0226	11.4634
153.055	242.035	0.649094	0.599188	0.643018	0.563394	0.495419	0.496931	0.659295	0.71893	0.608797	0.540582	0.542558	0.556508	0.550334	0.558149	0.630554	0.540643	0.630429	0.520141	1.37859	0.89918	1.76355	0.915829	0.881957	0.734279	0.94723	0.914321	1.20707	1.13269	0.96749	1.02357	1.15703	0.925343	0.95557	0.948168	1.02477	0.902517	1.27202	1.055	0.957595	0.843796	0.922178	0.952289	0.998785	0.879086	1.21016	0.815628	0.982925	0.962456
157.101	71.6581	0.579028	0.598153	0.574434	0.47604	0.539757	0.480337	0.590977	0.562379	0.588189	0.544495	0.452435	0.394987	0.614465	0.540782	0.554591	0.47294	0.487047	0.515545	0.832874	0.74353	0.820319	1.20197	1.20626	1.58099	0.992245	0.800888	1.10664	0.676281	0.759037	0.877978	0.748068	0.611021	0.828636	0.714744	0.728165	0.670371	1.01222	0.773038	0.769697	0.902747	0.728569	1.0251	0.943605	0.959992	1.12356	0.919005	1.00991	0.938979
157.154	244.893	1.15883	1.41767	1.18728	1.19656	1.13045	1.12355	1.03837	1.61334	1.31111	1.14174	0.981134	1.36958	1.10267	1.25015	1.49739	1.38216	1.13628	1.25823	1.721	2.70547	1.61246	1.83457	1.9225	2.24521	2.44085	2.66449	2.13497	2.06049	2.12157	1.93597	1.85766	1.9633	1.98184	1.88109	1.97345	2.31124	1.90117	1.81091	2.53042	1.87316	1.8724	1.89139	1.90131	2.35793	1.72765	1.93483	2.62959	2.3809
158.986	268.995	3.80539	4.04466	4.13816	4.06818	4.14965	3.77228	4.19113	4.56727	4.39163	3.69806	4.2071	3.40635	4.69741	3.72146	3.75221	4.38708	4.61708	3.86946	8.0422	6.06866	7.41919	6.72072	7.21801	6.5487	7.56644	5.96268	7.19687	6.57567	6.78729	7.58361	6.9583	5.49417	6.65919	7.36241	6.93758	6.23403	6.46326	7.21191	5.16624	7.44914	6.75278	7.02507	6.43385	5.30269	6.86103	7.22818	5.4906	5.93377
159.113	212.187	4.04536	4.04039	3.50179	2.37493	2.55915	2.38237	2.79028	3.03134	3.19821	2.9312	3.02576	2.77518	3.51939	4.03925	3.9305	2.88114	2.58958	2.94919	6.70627	8.15141	7.51883	5.6923	5.74581	6.28981	6.7471	6.43348	6.49222	6.99462	7.18261	6.08124	5.65795	4.30395	5.91113	3.89828	4.87577	4.47075	7.71876	6.56896	7.52797	6.44878	6.42523	7.5105	6.05744	6.75033	5.54929	7.08193	7.28326	7.08371
161.057	62.9451	1.37212	1.76702	1.65123	1.48049	1.20384	1.21537	1.26739	1.72467	1.34171	1.30503	1.19464	1.25257	1.45853	1.54486	1.32767	1.31961	1.30709	1.96866	1.56797	2.32008	1.71477	1.49878	2.08162	1.52021	1.5054	1.61171	1.52772	2.9573	2.34505	2.25364	2.10531	1.83703	2.26426	2.24552	1.94412	2.06765	2.22436	1.98954	2.11189	1.79454	1.8422	1.80479	1.69256	1.82766	1.92223	1.71055	2.53039	2.19258
161.068	99.1542	0.275573	0.408473	0.2704	0.333731	0.352475	0.395911	0.304686	0.347885	0.326148	0.306275	0.305102	0.405025	0.430312	0.28381	0.370186	0.441683	0.301461	0.291223	1.18447	1.06564	0.867791	0.59692	0.560456	0.562262	0.397909	0.579627	0.629419	0.68254	0.712031	0.565412	0.468613	0.597909	0.585633	0.646694	0.555071	0.652154	0.608275	0.651646	0.530904	2.23504	2.66901	2.82018	0.619374	0.452846	0.514522	0.680916	0.795009	0.638011
162.065	99.9856	0.657112	1.01201	0.892628	0.799821	0.754298	0.70176	0.726242	0.999098	0.964372	0.688406	0.593762	0.773422	0.852104	0.609561	0.889676	0.930795	0.824068	0.783124	1.60235	1.25347	1.33052	1.43364	1.17256	1.21496	1.01846	1.27031	1.38471	1.26415	1.44063	1.3611	1.14607	1.29365	0.987071	1.06339	1.06389	1.32444	1.19572	1.46118	1.1249	2.03891	2.03816	2.86678	1.1898	1.07518	1.24706	1.2676	1.28109	1.19172
162.07	275.592	21.1458	18.1149	17.6515	13.1645	10.8882	10.452	11.7945	15.8795	11.1019	15.0702	12.8278	16.6473	16.2127	24.32	20.29	14.2001	13.3088	19.5992	30.8929	39.4359	34.7775	28.9311	28.1183	27.2479	31.5889	38.0732	27.9744	30.9681	24.4335	28.9625	27.5331	28.0506	25.5145	21.249	24.4725	27.1378	35.1476	30.6897	42.8334	27.4198	28.8368	30.0636	33.5148	36.9426	30.478	28.2789	42.2	33.6931
162.132	539.791	3.81837	4.10885	2.77494	3.204	1.77193	1.55483	2.39769	3.86455	2.88523	2.85459	1.62366	2.75314	2.62176	2.46519	3.78406	3.03483	1.57246	2.38985	5.98421	5.62635	5.85246	5.0751	4.75473	3.20288	6.68698	8.43878	4.37151	5.21071	6.15276	3.54027	4.88046	5.48555	4.98948	5.69051	6.09116	4.7906	3.89065	3.52157	5.09854	3.07067	3.59196	4.89917	3.71291	8.2595	5.14702	3.02008	6.44681	6.17449
163.072	275.642	1.34789	1.26123	1.08428	0.708959	0.754069	0.694305	0.736249	0.995218	0.722751	0.888514	0.847423	0.972429	0.944032	1.37547	1.16638	1.00186	0.82444	1.16627	2.15925	2.36107	2.01302	1.963	2.01996	1.54044	1.87865	2.24269	1.85976	1.85864	1.45836	1.8959	1.85873	1.82544	1.66472	1.36074	1.60052	1.84842	1.96269	1.85218	2.5658	1.85475	1.958	1.85418	1.92589	2.36509	1.78602	1.71542	2.52661	2.17451
164.055	242.38	1.79573	2.04529	1.70051	1.39101	1.2693	1.37346	1.54849	1.93617	1.70266	1.27599	1.27181	1.28017	1.64426	1.30516	1.3091	1.40215	1.44155	1.09504	2.56435	2.15852	3.19201	2.78206	2.51964	2.66666	2.21299	2.05723	2.85213	2.98387	2.16475	2.72072	3.17268	2.72695	2.48868	2.34925	2.62523	2.31232	2.59859	2.95095	2.49468	2.83655	2.40881	2.25601	2.89026	2.82534	2.50124	2.61417	2.44397	1.9727
166.104	210.7	2.52231	2.55107	2.48875	2.19565	1.93358	2.08359	1.77749	1.93283	2.27846	1.85816	1.93743	2.01111	2.66349	2.28906	2.8552	2.17374	2.1476	2.18949	5.56255	6.60925	5.71167	4.29718	3.51627	4.69624	3.1795	3.92073	4.42579	4.17255	4.08067	4.51175	3.47977	3.41869	4.1549	3.63307	3.2975	3.02944	4.17093	4.30619	5.10537	3.95954	4.32362	4.23356	3.66088	4.21674	4.47081	3.76693	5.24129	3.75925
167.112	102.881	16.5	13.3354	11.5157	15.8844	7.74077	10.3784	12.4074	17.8184	12.8518	7.43578	7.51088	8.98363	12.1729	9.67025	14.2116	8.1104	6.39949	5.47431	14.4357	17.8752	13.9403	20.5272	15.5661	18.5644	26.2911	15.9788	15.2561	18.2207	16.0075	11.7974	14.3889	15.9409	15.5083	6.8405	11.8182	10.2182	15.0802	17.2434	19.2867	15.0656	15.4776	28.1646	12.5902	18.4612	11.3746	16.1421	20.0944	21.2221
168.097	99.9004	2.23738	1.69609	1.31195	1.48574	1.08216	1.50852	1.17469	1.65553	1.28515	1.40827	1.26994	2.00232	1.59942	2.29043	2.94069	1.39645	1.16263	1.46572	2.88445	6.02107	3.60317	2.97057	3.04334	4.15527	5.02053	4.69875	2.74674	3.3927	2.96797	2.54182	2.48885	2.55078	2.80676	1.72688	2.71267	3.06124	4.18623	3.31551	4.87468	3.2704	2.90685	5.02398	2.61607	4.17354	2.59704	2.60735	4.89975	3.48223
170.077	210.804	2.18657	2.42424	2.22001	1.73288	1.58645	1.78579	2.1319	2.15207	2.18856	1.73609	1.85532	1.88287	1.98142	1.97768	2.13665	1.96199	1.7213	1.80669	4.05415	4.72472	3.82351	3.17587	3.45051	3.6444	3.7597	3.58442	3.52531	3.97214	4.04039	3.64251	3.42333	2.93097	3.38274	3.24117	3.02845	2.9456	3.98938	3.54079	4.61874	3.82217	3.88223	3.95866	3.3248	3.51194	3.22218	3.70771	4.77765	3.97083
172.997	269.082	31.5502	32.7459	33.2546	31.5477	34.1871	29.9962	36.9181	36.8683	31.8198	32.2084	30.8724	30.1294	34.6486	32.6334	31.4594	33.6896	33.5096	31.0477	56.6738	48.4897	56.5181	55.0011	51.7049	46.8789	50.4678	51.5025	54.6662	50.6407	52.3308	55.9021	51.7146	47.3389	51.1084	56.0188	59.6581	49.5911	50.7654	53.0203	46.3209	51.7914	48.9787	52.8242	53.2132	46.1793	54.1512	53.8288	47.5406	51.3791
173.093	72.1173	0.847431	1.09228	1.00115	0.620038	0.620222	0.803803	0.898105	0.717816	0.707069	0.637769	0.728577	0.542611	0.761677	0.650949	0.657356	0.569957	0.735806	0.823827	1.39046	1.38302	1.30075	1.27161	1.5984	1.52623	1.19885	1.33938	1.34224	1.27777	1.07847	1.32903	1.23276	1.03004	1.05273	1.15681	0.92314	1.03685	1.451	1.3309	1.22633	1.33828	1.22316	1.1944	1.33819	1.18365	1.20725	1.36449	1.25109	1.27533
173.997	269.187	1.37273	1.3322	1.30693	1.08048	1.36457	1.03968	1.23072	1.53615	1.05583	1.22384	1.307	1.20041	1.30178	1.29043	1.22726	1.2045	1.35227	1.28171	2.45964	2.01839	2.17211	1.8237	2.21917	1.63866	1.94176	1.90286	2.23983	2.11497	1.80965	2.46705	2.22806	1.95299	1.89292	2.47335	2.31033	1.88147	1.83796	2.34597	1.87962	1.67084	2.0071	2.001	2.07994	1.75759	1.99143	1.92697	1.95735	1.88697
174.077	127.426	0.874566	0.893511	0.625728	0.789198	0.867455	0.730823	0.86709	1.28952	0.941927	0.804001	0.755845	0.891792	1.77651	1.77811	1.86783	0.93668	0.938228	1.04607	0.919127	1.15125	1.00525	1.34244	1.09034	1.24811	1.22285	1.35246	1.11423	0.818719	0.980962	0.847542	1.15583	1.2476	1.18309	1.21689	1.3071	1.64799	1.54066	1.61707	2.09742	1.13716	1.13804	1.14215	1.20653	1.04007	0.912851	1.44139	1.59652	1.26542
174.144	78.177	0.883269	1.0256	1.00008	1.06351	0.890545	0.979027	1.01895	0.833062	0.63956	0.547733	0.450538	0.48305	1.31042	1.11734	1.02541	0.865327	1.01302	0.624936	1.4226	1.7372	1.40623	1.92263	1.87705	1.67681	1.4311	1.52333	1.43335	1.29772	1.08994	1.21394	2.19721	2.26785	2.16905	1.60545	1.56371	1.1445	1.3611	1.45912	1.57311	2.04305	1.85095	1.39605	1.76157	1.67906	1.45343	1.77672	1.66521	1.54251
176.081	254.146	0.759643	39.6513	32.917	29.3613	30.729	34.0075	36.7633	38.4224	39.9418	30.2792	34.7797	33.5238	39.3252	33.3847	33.0881	31.5741	34.1515	32.562	57.8674	50.7548	60.9492	56.6502	54.8227	55.839	48.1737	57.9719	58.5449	50.4612	49.9149	55.7774	55.4052	61.6219	54.5209	63.9366	52.0654	55.6256	50.5493	60.5712	47.8044	65.7454	68.3621	53.6229	55.6907	58.6769	56.9166	46.7957	48.0042	48.2521
176.897	303.451	0.624896	0.701925	0.739062	0.54067	0.58514	0.491304	0.580662	0.761816	0.5593	0.531505	0.499951	0.526352	0.470073	0.538114	0.76322	0.458284	0.515265	0.555227	0.929167	0.72499	0.805586	0.938322	1.00161	0.868468	0.840423	1.17576	1.03662	0.972391	0.804097	0.877269	0.984443	0.909564	0.981594	0.775518	0.805024	0.995083	0.834864	0.838775	0.911369	0.778472	0.960169	0.817225	0.818221	1.13334	0.701067	0.836806	0.777	0.779592
177.085	254.175	2.66015	2.60689	2.00846	1.98617	2.17364	2.11105	2.54068	2.60766	2.58877	2.20442	2.29417	2.09402	2.57399	2.0945	2.26282	2.24141	2.33474	1.89553	4.28563	3.21606	4.73557	3.49532	3.63148	3.73272	3.14495	3.82072	3.60727	3.59627	3.11762	3.76868	3.59661	3.91701	3.65746	4.29606	3.55545	3.67604	3.52063	3.72731	3.2079	4.30973	4.32541	3.57393	3.52599	3.89405	3.78765	3.1711	3.21923	3.63143
177.092	98.7789	0.585244	0.584684	0.546368	0.710287	0.673263	0.662122	0.553821	0.664047	0.553853	0.510481	0.438891	0.522874	0.721085	0.751971	0.604319	0.571593	0.662438	0.63661	1.69546	3.27233	2.59746	1.04026	1.02386	1.02695	1.00524	1.09329	0.883699	1.01439	1.17008	1.08533	1.36962	1.18093	1.04662	1.09996	1.04488	1.07072	0.658982	0.673102	0.835269	4.067	5.60565	5.52937	0.993015	1.10376	0.948147	1.11823	0.980974	1.06906
178.039	291.11	2.06778	2.41915	2.18231	1.73642	1.99145	1.71388	1.79582	2.14269	1.97799	1.62038	1.66301	1.69899	1.89385	2.07926	2.1623	1.79534	1.7589	2.03624	3.16435	3.05045	3.0326	2.9251	3.20988	3.37206	2.99969	3.33306	3.61847	3.02239	2.94134	3.25765	3.35166	3.13062	3.26984	3.18937	3.11466	3.73005	3.62635	3.1753	3.38068	3.00849	3.38071	3.4858	3.03848	3.28385	3.26131	3.44138	3.20662	3.08581
178.092	98.9262	0.217376	0.209422	0.19222	0.245626	0.200491	0.185936	0.195071	0.251466	0.184492	0.16939	0.144773	0.158803	0.286433	0.256504	0.24544	0.164961	0.275954	0.242623	0.405277	0.47743	0.427726	0.319792	0.304389	0.360079	0.320945	0.360377	0.274552	0.314279	0.336859	0.373523	0.374546	0.363023	0.394404	0.328849	0.361963	0.398547	0.366748	0.24913	0.30789	0.463637	0.685126	0.636858	0.367273	0.279598	0.579378	0.312604	0.312884	0.321854
179.991	213.675	0.460884	0.451023	0.412999	0.251487	0.24416	0.232258	0.231186	0.249777	0.226723	0.322979	0.247712	0.306105	0.364366	0.476805	0.448699	0.298513	0.274714	0.33386	0.7367	0.926962	0.993366	0.806952	0.70413	0.835236	0.821625	0.932507	0.919078	0.726675	0.698032	0.783041	0.638838	0.648026	0.43939	0.438911	0.457583	0.421337	1.00772	0.844007	0.892939	0.993614	1.01339	1.02094	0.912472	0.945413	0.801171	0.825275	1.0444	0.856665
182.04	99.0363	0.212622	0.239918	0.237141	0.234839	0.249282	0.251362	0.294045	0.250068	0.375304	0.210412	0.317802	0.180517	0.199735	0.278471	0.191256	0.231667	0.163635	0.237022	1.15369	1.05161	0.723629	0.422496	0.448177	0.471707	0.363266	0.33116	0.392649	0.362099	0.334584	0.383222	0.392933	0.299947	0.395	0.480545	0.535923	0.358677	0.39021	0.397127	0.277604	2.7027	2.59283	2.20098	0.327669	0.348178	0.378486	0.369251	0.35562	0.479581
187.005	269.159	85.3535	84.908	87.592	77.0291	79.1254	73.7745	89.4853	97.588	78.1456	78.3268	76.0267	81.2115	76.7536	87.845	83.1147	81.1631	79.8368	85.8404	124.945	134.871	133.565	120.974	123.828	114.599	121.625	130.741	127.033	130.131	121.831	127.316	121.617	134.66	132.56	129.289	143.751	123.932	132.71	125.909	129.371	111.01	115.255	120.585	131.159	125.158	128.234	121.861	122.796	127.677
188.009	269.165	3.78251	3.74531	3.62936	3.05792	3.30866	3.08324	3.553	4.12266	3.32479	3.31898	3.39208	3.32901	3.23634	3.71853	3.81335	3.34425	3.36089	3.69944	5.30795	6.12501	5.19336	5.12078	5.3101	4.8352	5.10732	5.95051	6.12185	5.2437	4.85571	5.61873	5.57642	6.03962	5.06857	5.714	6.12477	5.64263	5.30445	5.42873	5.59187	5.04248	5.40574	4.9726	5.49347	5.37324	5.70477	5.12362	5.82574	5.17175
188.081	210.298	61.6472	58.1072	50.5269	43.9566	40.1184	40.9721	40.0371	49.9513	44.0558	40.6328	44.3133	1.26946	48.5873	50.3992	51.6573	41.7723	47.3677	52.6399	88.4938	120.492	81.4836	77.6419	82.7857	65.6792	2.00037	101.897	92.6481	93.0385	96.768	90.6719	83.2389	69.7961	85.4455	74.6595	67.4271	69.3787	83.6837	89.0918	111.631	72.5904	90.5489	80.9519	69.5012	95.8998	89.8805	73.8993	118.707	80.289
188.972	287.914	1.46671	1.52755	1.47972	1.18432	1.24145	1.11793	1.32436	1.57296	1.39221	1.37277	1.28164	1.28378	1.36791	1.31667	1.65036	1.27185	1.27277	1.53155	2.21356	2.053	1.74452	2.32857	2.31776	1.94698	1.82716	2.12062	2.71991	1.93096	1.90347	2.34041	2.43826	2.28385	2.15372	2.21251	2.04779	2.2829	1.72941	2.26894	2.19933	1.89763	2.40054	2.03283	2.06271	2.13641	2.13765	1.94362	2.02177	2.4208
189.081	99.0011	0.345622	0.291136	0.332788	0.254245	0.241425	0.260816	0.274089	0.318804	0.286675	0.198191	0.179184	0.339972	0.323747	0.314875	0.356029	0.299641	0.390215	0.331103	1.18367	1.71052	1.23337	0.429187	0.283865	0.387187	0.338403	0.389725	0.345653	0.334416	0.502258	0.382403	0.579204	0.425391	0.406409	0.65433	0.444959	0.61673	0.40244	0.405477	0.396395	2.59875	3.67229	4.16278	0.446873	0.494058	0.330647	0.422667	0.361022	0.449737
189.084	210.44	6.27481	5.95938	5.90974	4.71695	4.3595	4.51969	4.36449	5.01232	4.91997	4.68383	4.64731	5.27741	5.31354	4.94379	5.55496	4.75697	4.95343	5.81363	10.0216	13.1473	9.79204	8.73999	8.79709	6.9376	8.05953	9.80894	9.90707	9.45924	9.13573	10.5272	8.24765	8.21882	9.30408	7.44283	7.24643	7.33306	8.89905	8.93553	11.4243	7.93332	9.39756	8.72837	7.96545	10.1924	9.90278	7.92258	12.7879	8.61559
190.926	298.344	0.683053	0.790057	0.756647	0.566861	0.669446	0.544304	0.612079	0.82036	0.765697	0.630536	0.526015	0.534355	0.647781	0.71271	0.687751	0.583382	0.582903	0.703038	1.13532	0.978987	1.0044	1.03867	1.11623	0.925422	0.999784	0.995544	1.22926	0.822796	1.09132	1.12906	0.94518	1.06385	1.01448	1.18483	0.781348	1.14189	0.981237	1.01219	1.0068	0.865089	1.07228	0.997561	1.14262	0.978041	1.0086	0.9809	0.981624	0.957753
192.063	242.345	2.51412	2.98151	2.43307	1.99898	1.96039	2.14686	2.30926	2.79068	2.31113	1.74014	1.70653	1.68359	2.29941	1.66803	2.36104	1.92686	2.08836	1.99876	4.10824	3.13806	4.83284	4.77426	3.67303	4.45577	3.42155	2.92925	5.15408	4.41446	3.70152	4.35618	4.52567	4.17407	3.46224	3.52602	4.5483	3.46307	3.68789	3.92308	3.44304	4.3904	3.625	3.34993	4.08637	3.75713	4.40867	4.62111	3.50995	3.50499
192.164	81.0302	0.935539	0.72829	0.818529	1.31869	1.40444	1.55221	1.08024	0.95031	1.21243	0.810184	0.646284	0.883086	2.28265	2.14763	2.64846	1.39631	1.13289	1.23073	1.44501	1.4727	1.77842	2.56021	2.15583	3.0907	1.6515	1.57878	1.33931	0.907147	0.937078	1.27011	4.92349	3.39245	4.16295	1.48969	1.98214	1.7687	1.70142	1.38185	2.38157	2.49262	2.03031	2.25012	1.8367	2.44245	2.83829	1.96641	2.31842	1.5944
194.006	298.448	3.46992	3.68067	3.46751	3.00541	2.91399	3.3027	3.57392	3.59211	3.91734	3.04143	2.68919	3.0215	3.07635	3.47153	3.71281	3.08871	3.36008	3.37011	6.3052	5.49006	6.27106	4.73208	5.04511	5.62214	6.84242	5.95058	5.73838	6.03139	6.27424	5.52943	6.00674	5.12449	5.52897	5.91551	6.40389	6.05811	7.11917	5.93233	5.12041	5.64787	5.25172	5.82037	5.64438	5.78668	5.562	6.1543	5.60798	6.59793
194.033	225.187	15.9721	13.0413	14.8209	6.98219	6.37903	6.75182	5.92171	7.91006	9.65924	11.9864	9.17414	11.6112	12.8897	15.2505	18.4283	10.6539	8.73071	13.9996	29.7326	13.8508	28.3362	30.6223	25.7756	26.1388	29.7478	19.1993	29.451	26.758	25.588	27.667	19.9751	20.4098	17.4575	11.2204	14.6547	17.3884	22.8087	25.4828	11.2844	17.747	24.0231	24.8871	27.3261	20.5379	30.2298	26.1943	11.655	23.5163
195.059	239.594	1.90231	1.81217	1.60361	1.08461	1.15097	1.32553	1.28653	1.47389	1.4617	1.42174	1.14206	1.27765	1.88655	1.54527	1.73533	1.50872	1.26603	1.40694	3.40338	1.38513	3.29683	4.03066	3.49249	3.74974	3.56339	2.90136	1.92396	3.31754	3.18994	2.92247	2.55105	2.60376	2.40151	2.29786	2.25981	2.10565	3.29575	3.48811	1.67992	3.13711	3.09946	3.45539	3.42282	3.23264	3.14719	3.37854	1.60244	3.43879
195.09	429.704	0.839369	0.670513	0.741155	0.725	0.758162	0.717585	1.04198	0.802054	0.79775	0.69777	0.729202	0.647113	0.876797	0.641798	0.739474	0.826061	0.755473	0.749355	1.28957	1.02581	1.02271	1.24481	1.34486	1.0609	1.11415	1.06388	1.59063	1.47049	1.24522	1.34246	1.12379	1.1209	1.46217	1.48415	1.3885	0.953308	1.28709	1.18869	1.10455	0.93634	1.14417	1.11122	1.33074	1.19081	1.29635	1.33007	0.992996	1.34554
196.029	225.639	7.22994	6.30365	6.3312	3.35349	3.02099	3.34566	2.62421	3.91014	3.04471	5.24536	4.3055	5.24376	6.21566	7.05476	7.57805	5.0737	3.85946	5.71303	12.0965	5.81702	11.4301	13.803	12.3373	13.1917	14.7312	8.66666	11.7854	12.6529	12.2013	11.4955	8.94737	8.70281	8.34311	5.0483	6.53485	6.93838	10.55	11.9609	5.38525	8.68034	11.382	12.5591	12.4796	9.63965	12.7068	12.9575	5.3979	11.8609
197.027	225.408	0.646417	0.515737	0.551932	0.373316	0.403605	0.334241	0.346199	0.481853	0.411784	0.407063	0.470365	0.474558	0.563702	0.536503	0.57015	0.526339	0.365452	0.44073	0.906706	0.418786	0.950216	0.962715	1.00279	1.20624	1.34951	0.690251	0.938067	1.04573	1.08421	0.895448	0.851939	0.673752	0.770445	0.725082	0.730514	0.705383	0.747425	0.944252	0.510017	0.838237	0.909819	1.06281	0.88418	0.698863	0.903965	1.12062	0.487122	1.05693
197.092	68.9309	0.493646	0.605675	0.505594	1.14807	1.11532	1.04232	1.88921	1.82282	1.96588	1.04755	0.877326	0.720161	0.804455	0.833333	0.847737	1.10009	0.918385	0.969417	0.848995	0.803581	0.743413	0.938761	1.18833	0.935436	1.01246	0.788303	0.778303	0.797377	0.791303	0.907063	1.26942	1.18089	1.15402	1.37977	1.46555	1.26618	0.856359	1.07461	0.636262	0.983878	0.8305	0.929943	0.872743	0.697639	0.763492	0.856661	0.690647	0.872928
199.075	98.5644	0.192631	0.245843	0.21269	0.201968	0.294068	0.264975	0.21516	0.251195	0.198335	0.313687	0.2691	0.174842	0.278942	0.2269	0.202912	0.290757	0.289088	0.2531	0.659839	0.420915	0.571301	0.407729	0.612276	0.428192	0.437812	0.417839	0.578235	0.54769	0.536737	0.558843	0.436188	0.386168	0.354405	0.713036	0.555802	0.576474	0.469719	0.483017	0.328101	1.13516	1.06797	0.850162	0.453113	0.378425	0.465689	0.460665	0.393795	0.399182
199.112	132.966	0.999589	0.884118	1.00754	0.626371	0.757996	0.701691	0.669765	0.649998	0.767571	0.688185	0.815355	0.518057	0.741859	0.626121	0.570057	0.598725	0.683152	0.531967	1.4065	1.62292	1.32343	1.0974	1.35664	1.00292	1.28297	1.58531	1.59377	1.3633	1.11358	1.4028	1.26031	1.1932	1.22227	1.11567	1.11395	1.0997	1.1331	1.36601	1.32957	1.46277	1.2881	1.20265	1.33924	1.34391	1.36897	1.07391	1.35537	1.46639
202.07	118.602	1.05351	1.37163	1.14979	0.857612	1.56582	0.836525	0.717218	0.931252	0.909979	0.903565	1.03324	0.917262	1.19322	1.04215	1.77222	0.784805	1.0656	1.00069	2.62153	1.77189	2.24223	2.4324	2.49493	2.22	2.27729	1.77413	3.27011	1.79263	2.23795	2.52322	3.32078	1.66959	1.73823	2.21952	1.67976	1.61	1.83887	2.36132	1.59499	1.69076	2.03975	1.63044	2.30725	2.00473	2.43642	1.74262	1.5458	1.75643
202.189	94.4068	0.613905	0.732215	0.719685	0.549888	0.678362	0.488958	0.685851	0.749885	0.556586	0.459501	0.468074	0.535321	0.452289	0.648919	0.745074	0.467894	0.459312	0.447647	0.67275	0.774471	0.563598	0.377491	0.619906	0.538449	0.537451	0.669972	0.848786	0.427761	0.494154	0.403735	1.31592	1.23115	1.24179	0.587543	0.508976	0.757264	0.501597	0.721937	0.803005	0.590106	1.02109	0.630397	0.664553	1.18668	0.895667	0.743029	0.677106	0.66465
202.976	289.28	2.33558	2.50167	2.45403	2.03421	1.83661	2.10472	2.29975	2.62308	2.18659	2.04168	1.97968	2.11593	2.20294	2.4841	2.4442	2.18207	2.25654	2.1992	3.39389	3.81649	3.01355	3.00623	3.36931	3.07926	3.17361	3.67036	3.74631	3.33359	3.27457	3.35424	4.25366	3.75248	3.39746	3.42074	3.25976	4.01427	3.10027	3.20475	3.34667	3.24776	3.81717	3.40056	3.1771	3.63129	3.17043	3.49798	3.62525	3.09383
203.062	104.253	1.35499	1.82873	1.36988	1.08623	1.37943	1.22416	1.27995	1.53737	1.4126	1.45132	1.82827	1.29195	1.8698	1.33908	1.5008	1.35824	2.04332	1.23006	4.9257	2.06086	3.21446	3.10822	3.60491	2.4197	2.4291	1.93674	4.26891	2.8123	3.30841	3.96562	2.32487	2.32515	2.2143	3.51742	2.44981	1.8272	2.40925	4.17787	1.78104	2.01076	3.03054	1.98225	3.52875	2.45028	4.45521	2.70098	1.58401	2.14279
204.04	210.694	1.08028	1.10351	1.08875	1.03066	0.885067	0.775396	0.940272	0.966273	1.19105	0.811866	0.865318	0.961581	1.04276	1.00767	1.04578	0.923833	1.18622	0.875388	2.0446	1.77494	1.45781	1.57445	1.62305	1.51679	1.32623	1.53315	1.93144	1.41629	1.75622	1.91457	1.55404	1.90941	1.62359	1.87591	1.5495	1.49806	1.41782	1.63179	1.64511	1.30009	1.83472	1.42038	1.33363	1.50758	2.11716	1.4306	1.6694	1.33104
204.931	298.17	2.80859	2.99758	2.8207	2.36553	2.28667	2.45642	2.54433	3.00983	2.97573	2.10769	2.15746	2.56049	2.58626	2.84265	2.96442	2.44398	2.54796	2.71517	4.32699	4.11577	4.01464	3.90151	3.92594	4.2909	4.3574	4.4473	4.65884	3.92655	4.1302	3.97746	4.26873	3.85953	4.03496	4.03631	4.19709	4.57565	4.25813	3.82428	4.36891	3.98129	4.15308	4.21435	3.664	4.23251	3.6058	4.11302	4.14345	3.63626
206.904	300.438	0.694411	0.824122	0.735225	0.655221	0.672887	0.691166	0.711909	0.849515	0.942499	0.648203	0.607035	0.617856	0.764043	0.707674	0.865491	0.679239	0.808004	0.742655	1.25511	1.03733	1.41537	1.12311	1.14448	1.32076	1.3192	1.23664	1.32838	1.2361	1.26147	1.20537	1.017	1.02684	1.10099	1.21899	1.3363	1.15508	1.469	1.22486	1.06147	1.11631	1.30202	1.27434	1.10625	1.10463	1.13495	1.21643	1.14845	1.16813
207.043	63.7342	0.365955	0.320101	0.287792	0.296836	0.389094	0.309789	0.374174	0.372523	0.465946	0.429454	0.325792	0.372531	0.369475	0.378867	0.415133	0.516579	0.321487	0.412709	0.56182	0.485046	0.59695	0.655119	0.612944	0.656538	0.663997	0.617095	0.586839	0.640416	0.50794	0.48529	0.476382	0.54074	0.524244	0.519675	0.585656	0.587813	0.635087	0.495623	0.560982	0.412567	0.600133	0.664477	0.613827	0.649931	0.595057	0.520519	0.553794	0.577112
208.016	300.324	0.84028	0.78521	0.790247	0.664303	0.752884	0.823289	0.88427	0.90873	1.15395	0.686766	0.729376	0.65055	0.739634	0.648504	0.808185	0.719274	0.665234	0.736652	1.33134	1.13488	1.55193	1.10926	1.2378	1.51519	1.64045	1.40166	1.3449	1.43477	1.68436	1.04381	1.32379	1.2327	1.2074	1.10046	1.42356	1.16552	1.65574	1.13972	0.997153	1.4965	1.20257	1.32246	1.19671	1.05485	1.17373	1.55158	1.13358	1.43444
210.052	255.781	7.11007	7.0173	6.56863	5.50739	6.11409	3.32282	6.50192	6.21562	7.67081	5.82547	5.88888	5.10213	7.87075	5.35132	5.09496	6.11547	5.41543	4.6087	10.4714	7.4726	12.6306	13.847	7.73466	13.6521	10.8102	8.44342	10.5474	10.3991	12.4325	10.569	9.43051	9.51454	10.2695	8.7699	8.04204	7.05765	9.68793	10.9401	8.09027	14.5388	11.7435	13.0006	10.77	8.69315	11.5708	12.7778	7.56328	9.7747
212.027	223.64	1.52312	1.4155	1.09148	0.721951	0.842696	0.739937	0.885303	0.917582	0.90723	1.08042	0.95062	1.04501	1.39751	1.50228	1.50566	1.05449	0.8732	1.04346	2.47222	1.63688	2.41331	2.59244	2.68386	2.34321	2.69695	2.08429	2.48761	2.57515	2.46123	2.39041	2.0291	1.58429	1.95109	1.40615	1.38545	1.6004	2.46563	2.54502	1.69376	1.99454	2.39823	2.74354	2.56113	2.39483	2.40501	2.99475	1.42164	2.5234
214.971	269.126	1.39452	1.29243	1.41325	1.05883	1.25476	0.966651	1.21262	1.25841	1.21624	1.30822	1.36609	1.33332	1.27795	1.41707	1.24677	1.29446	1.48722	1.25032	2.45118	1.87748	2.05945	1.99585	1.98464	1.84432	1.77171	2.27411	2.28523	1.94303	1.90215	2.34343	2.30534	2.1522	2.00811	2.49952	2.22763	2.01384	2.1666	2.31541	1.99167	1.98643	2.2662	1.97229	2.31362	1.91575	2.43684	1.86412	1.87131	1.98182
215.127	69.8845	0.401115	0.415975	0.441726	0.518297	0.405266	0.367834	0.520088	0.608938	0.403093	0.381327	0.363871	0.333828	0.708594	0.844121	0.742473	0.357109	0.518829	0.535016	2.11144	1.54055	2.13456	2.14191	2.32464	2.11598	2.04415	1.75007	2.30249	2.58376	2.94006	3.06283	1.9912	2.32408	2.17324	2.35941	2.05069	1.72034	0.64307	0.737751	0.762179	0.863322	0.935898	0.776747	0.874874	0.840049	0.821044	0.972165	0.984856	0.790563
216.006	227.607	4.34851	4.3925	4.53197	2.88983	2.08987	1.74983	2.07415	2.59539	1.74796	3.03976	2.39953	3.7929	3.31637	3.85513	5.31903	2.84066	2.48199	4.22219	7.272	3.22978	6.44469	6.28943	6.82738	4.96377	6.56169	4.62483	6.53497	6.60428	6.10919	6.5726	6.55264	5.93494	6.35757	3.02123	4.672	5.69931	4.80922	6.12941	2.56671	3.90642	5.22191	5.15017	6.80588	5.02926	6.31919	6.6881	2.5895	6.14847
218.005	227.719	2.05716	1.79318	1.95183	1.18469	0.968231	0.831243	0.903605	1.17374	0.795579	1.27867	1.16684	1.56537	1.36045	1.72671	2.62009	1.24194	1.14891	1.74059	3.55	1.6067	2.78901	2.6148	3.03376	2.46197	2.92801	2.41242	3.51634	2.87064	2.76508	3.34963	2.68431	2.85804	2.58178	1.46482	2.00837	2.84654	1.95652	2.85724	1.07065	1.86072	2.34085	2.24679	3.18883	2.25276	3.01532	2.56416	1.24542	2.75849
218.09	102.69	0.763625	0.869008	1.09559	0.732085	0.666254	0.717999	0.978626	0.804877	0.865984	0.668355	0.633978	0.755343	0.77017	0.696239	0.807754	0.736426	0.998202	0.714728	1.58271	0.949362	1.17694	1.41518	1.17534	1.60426	1.00092	0.842985	1.36928	1.01565	1.40951	1.34732	1.20282	1.23213	1.49677	1.41742	1.13196	1.12466	0.985375	1.3522	0.80798	1.75744	1.97006	1.30672	1.0893	0.970729	1.41292	1.23356	0.886203	0.910317
218.941	298.047	4.61325	4.28661	4.24538	3.57844	3.55371	4.03609	4.22481	4.50794	4.37171	3.58094	3.12052	4.03744	3.89794	4.48156	5.07854	3.63021	3.72598	4.16642	5.85835	6.76474	5.42843	5.41832	5.29629	5.70577	5.99566	7.45245	6.84089	1.68517	6.08169	5.58778	8.88464	6.40568	6.55114	5.96038	6.727	7.38664	6.90596	5.36583	6.45154	6.03466	6.06532	6.03767	4.85524	7.04964	5.20958	5.82487	6.23216	1.85735
220.11	192.161	0.704611	0.69235	0.657403	0.634807	0.506841	0.467872	0.602545	0.647597	0.597022	0.616857	0.457335	0.655251	0.58575	0.755649	0.943909	0.585254	0.692662	0.607183	1.10381	1.58814	1.04633	0.854708	0.789913	1.16811	1.05661	1.32759	0.97298	1.16308	1.2185	0.91785	0.958815	0.975502	1.09673	1.11896	1.12637	0.955078	0.979957	0.787716	1.2692	1.08481	0.797361	1.13802	1.37812	1.24395	0.852162	1.05468	1.35568	0.98518
220.902	300.696	1.92311	2.08084	1.92057	1.64286	1.62855	1.86563	1.95866	2.18387	2.32744	1.52967	1.6063	1.77215	1.74998	1.95524	2.07998	1.6635	1.78463	1.88637	2.98816	3.13623	3.01377	2.66658	2.889	3.35269	3.37889	3.25422	3.27616	2.91328	3.02809	2.83455	2.98881	2.87744	2.89326	3.06067	3.07308	3.39286	3.29134	2.61975	3.10141	2.91455	2.95766	2.97666	2.50807	2.98422	2.66708	3.35976	3.2029	2.88412
221.088	242.272	1.80035	1.18753	1.16404	1.57262	1.59279	1.81152	1.97891	2.04966	1.9329	1.38582	1.26889	0.86461	2.00154	1.20818	1.16002	1.75966	1.53763	1.04836	2.94145	2.25277	3.451	3.99951	2.83253	3.77486	2.5162	2.30567	3.38496	2.85395	2.80357	2.55921	3.23044	2.9684	2.72799	2.39696	2.88898	2.56693	2.71095	2.71419	2.53229	3.34461	2.51018	2.59583	3.1045	2.43721	3.18627	3.51921	2.59913	2.81282
222.027	225.1	1.5045	1.2792	1.30561	0.795155	0.742222	0.771224	0.740672	0.83908	0.79469	1.06792	0.933057	1.12462	1.23767	1.41186	1.49017	0.962641	0.761959	1.22112	2.42007	1.66647	2.37906	2.68486	2.3508	2.6974	2.60018	1.89723	2.54834	2.50161	2.42198	2.34264	2.09325	1.74116	1.6662	1.31882	1.33536	1.5464	2.21527	2.37412	1.54792	1.98204	2.19221	2.38996	2.48206	2.10658	2.43294	2.38423	1.49347	2.20339
222.893	300.315	0.430367	0.505274	0.410075	0.466364	0.476414	0.579758	0.468823	0.49459	0.540215	0.446973	0.391848	0.395171	0.409399	0.517215	0.51332	0.472817	0.441934	0.437333	0.777927	0.834618	0.957508	0.656602	0.637426	0.77274	0.89978	0.803464	0.702848	0.967438	0.882383	0.79379	0.689107	0.726122	0.843309	0.744679	0.818106	0.771648	1.06818	0.732314	0.802197	0.92229	0.736245	0.780588	0.691705	0.742543	0.608775	0.956823	0.684245	0.725364
223.045	223.048	4.92659	4.51143	4.76687	2.48401	2.42998	2.62473	2.4649	3.10523	2.47187	3.75894	2.98802	3.7877	4.18769	4.90031	5.35037	3.44391	2.68274	4.01592	8.08835	6.81105	8.68445	8.61179	8.79104	9.56086	9.99111	7.61644	8.61768	8.98221	8.29441	7.6567	6.19728	6.26368	5.5218	3.73502	4.79376	5.37563	8.28876	7.95031	5.76426	7.43148	8.06749	9.56882	8.88346	7.75517	8.77238	9.08378	6.14659	8.46737
224.03	223.078	0.858509	0.85875	0.703681	0.544692	0.528679	0.69192	0.650304	0.705753	0.613419	0.750172	0.652948	0.625436	0.910264	0.91447	0.833668	0.68652	0.557292	0.729758	1.60674	1.01218	1.37612	1.59732	1.51988	1.78864	1.78793	1.30355	1.43006	1.59081	1.68934	1.3875	1.23171	1.06424	1.1077	0.919	1.12658	1.00019	1.51752	1.51822	1.09863	1.1899	1.54088	1.69372	1.59304	1.3198	1.34843	1.65261	0.960095	1.51033
224.07	63.9547	0.121545	0.157338	0.132185	0.179392	0.23555	0.156155	0.246358	0.183383	0.199082	0.169422	0.123187	0.155195	0.187335	0.201959	0.207095	0.152792	0.163627	0.174222	0.279126	0.268269	0.259464	0.448332	0.30265	0.403069	0.398662	0.275833	0.291284	0.214626	0.2576	0.231182	0.26628	0.217358	0.235466	0.222346	0.373161	0.261972	0.373361	0.250066	0.210387	0.287629	0.241605	0.292686	0.269041	0.287026	0.298369	0.280261	0.36931	0.268329
225.043	223.327	2.45163	2.06994	1.95048	1.10793	1.29769	1.26474	1.07839	1.52018	1.31042	1.79764	1.40965	1.67851	2.06512	2.37133	2.36847	1.66699	1.23486	1.72123	3.59281	3.04668	4.22593	4.19232	4.10482	4.38938	4.50805	3.68604	3.67087	4.32706	3.89746	3.71438	3.15763	2.73778	2.69629	1.98462	2.12042	2.46424	3.91591	4.09892	2.46513	3.53345	3.78743	4.41597	4.22917	3.53791	3.69119	4.14033	2.6424	4.49349
226.947	268.885	11.3307	12.418	12.5642	2.72602	12.6953	10.4805	12.5631	14.8804	13.0389	13.4146	12.1426	11.1414	15.409	12.1355	11.2944	13.0205	13.8688	11.9587	24.2859	17.1399	23.4031	22.5579	22.4958	17.6834	18.7987	19.6428	22.202	18.8635	21.4948	24.0998	22.9128	16.7357	18.8078	23.9974	22.5998	19.0505	19.5516	22.49	16.0294	23.1047	22.0137	21.1731	20.7278	16.6332	23.0418	8.483	16.7646	21.592
227.077	205.573	0.695311	1.04435	1.19937	0.783536	1.0557	1.14432	1.37569	1.28852	1.19189	1.13832	1.59096	0.620379	1.18754	0.631829	0.667899	1.0969	1.82576	0.78691	2.58811	0.967343	1.40344	2.11445	2.29264	1.57249	1.48749	0.896539	2.51847	1.64937	2.3749	2.47485	1.7919	1.57025	1.76321	4.46689	2.16179	1.55384	2.07948	2.27178	1.2757	1.18681	1.53715	0.965332	1.84131	1.05886	2.06421	1.47125	1.12178	1.23468
228.98	269.246	2.13988	2.01491	2.09415	2.00295	1.91744	1.80854	2.23959	2.28002	1.91323	1.84304	1.83231	1.66969	1.89564	1.99105	2.11875	2.06099	2.01045	1.97777	3.34036	3.18323	3.16788	3.20059	3.13098	2.65278	2.68139	3.12921	3.42851	3.10064	2.80266	3.46255	3.20152	3.20303	3.05065	3.60216	3.57108	3.01522	3.35821	3.39351	2.7593	2.87122	3.05145	2.89973	3.26701	2.91788	3.4821	2.87799	2.88506	2.83666
231.008	214.818	1.05416	0.88455	1.11617	0.625822	0.602729	0.578737	0.461822	0.59582	0.549164	0.660972	0.673074	0.798644	0.752438	1.09311	1.19744	0.697069	0.684191	1.08193	2.12283	2.30417	1.98248	1.75091	1.78896	1.62186	1.50823	2.12093	1.79075	1.63792	1.77686	2.08208	1.31474	1.1592	1.27502	0.853428	0.846821	1.09208	1.92882	2.06085	2.23724	1.67907	2.0021	2.13937	1.71055	2.07236	2.04122	1.63075	2.11339	1.67035
232.005	224.362	0.80618	0.67518	0.786525	0.440776	0.380853	0.366428	0.404145	0.46021	0.362835	0.419535	0.45172	0.544113	0.57459	0.708691	0.872473	0.412611	0.476629	0.656051	1.31369	0.832318	1.1275	1.13242	1.15261	1.01765	1.00121	0.85844	1.17988	1.02543	1.07008	1.20947	1.00645	1.10335	0.910757	0.588815	0.866856	0.95404	0.917019	1.05609	0.611192	0.811116	0.965286	0.857724	1.20762	0.942498	1.20988	0.954315	0.598393	1.08415
232.07	132.31	1.61436	1.80123	1.68489	0.872584	0.944798	1.0209	0.900888	0.898101	0.880163	1.02887	1.23563	0.906805	1.06947	0.845835	0.820425	0.8314	1.2488	0.717171	2.14448	2.52745	1.64304	2.01205	1.9675	1.85121	2.03159	2.35615	2.09227	2.09534	2.00509	2.10457	1.90013	1.68151	2.14936	1.5158	1.66108	1.72088	1.76356	1.98788	2.14984	1.67008	2.4094	2.44769	2.18934	2.63951	2.66245	1.61391	2.2644	1.5494
232.118	66.5758	0.908316	0.952343	1.07562	0.867178	0.731665	0.78693	1.02114	1.04293	0.837322	0.811487	0.93036	0.873016	0.793807	0.805306	0.967	1.02907	1.14709	1.20439	1.43134	1.69212	1.54371	0.868743	1.11909	1.12984	1.02816	1.24412	1.46842	1.44013	1.82976	1.73152	1.33824	1.26946	1.2059	1.56175	1.21775	1.3074	1.01049	1.10492	1.01808	1.36891	1.5163	1.50253	1.27862	1.46827	1.44049	1.1894	1.05889	0.986099
234.908	300.496	2.26465	2.35459	2.26377	1.69677	1.81607	2.12722	2.28648	2.43867	2.30116	1.75994	1.46892	2.06178	1.78406	2.23317	2.28222	1.87828	1.76629	2.20719	3.06867	3.98555	2.85531	2.83756	2.83623	2.9605	3.5742	3.66542	3.34819	3.64177	3.29485	2.94392	4.74387	3.16092	3.46093	3.24059	3.77184	3.75636	3.59837	2.71503	3.31328	3.10795	3.03504	3.40312	2.37354	3.51244	2.68148	3.38515	3.35942	3.19042
235.067	119.547	3.57994	4.52922	4.3407	3.42142	3.13081	3.79382	3.91245	3.77542	3.64498	3.00556	2.81036	3.33646	3.91049	3.10777	3.22752	3.21317	3.63637	3.38336	6.25676	4.64595	4.84945	6.36379	4.77399	4.37381	5.5696	6.33591	7.98773	7.06808	5.65429	5.5574	6.45137	6.13631	6.65017	6.58893	7.3041	5.97777	4.8207	5.36051	4.45708	4.08434	5.6746	6.21362	5.89948	6.01772	6.89207	6.02763	4.97615	4.80896
236.902	300.495	0.540719	0.550468	0.593677	0.409071	0.479995	0.557249	0.656378	0.599706	0.714771	0.437722	0.469386	0.449504	0.463386	0.50986	0.54282	0.619693	0.504281	0.458948	0.643324	1.04298	0.938902	0.679104	0.690379	0.902636	1.0632	0.920471	0.835424	0.897928	0.900905	0.74367	1.02927	0.881237	0.986758	0.693374	1.11624	0.894888	1.07353	0.737747	0.763464	0.928958	0.816027	0.820689	0.565239	0.818946	0.682865	0.933701	0.84544	0.810984
237.062	224.132	6.08062	6.19175	6.21511	3.70016	3.43146	3.64286	3.78861	4.04797	3.37614	4.73662	4.45232	4.6517	5.78217	5.49462	6.10344	4.81025	3.53079	4.18068	11.6014	5.70757	13.1948	13.6413	11.7846	13.8368	11.9479	8.45491	11.8551	11.101	10.66	11.0184	9.19281	8.75274	7.82605	5.78218	6.69905	7.2124	8.89423	11.0474	5.18429	12.2663	10.3263	10.7228	11.9859	9.61148	11.65	12.1229	4.98056	11.7253
239.097	242.629	294.936	307.057	314.786	249.813	280.952	343.734	321.82	336.468	367.259	260.001	260.845	212.538	385.575	248.396	232.407	280.956	245.492	192.579	494.484	376.38	629.958	678.315	532.99	600.06	550.859	469.04	526.469	528.876	582.815	476.898	542.633	510.376	496.133	469.551	517.025	421.111	496.413	535.455	422.123	616.887	496.268	561.45	538.309	470.083	482.074	611.954	383.344	551.302
240.098	242.558	58.4489	58.0448	62.678	50.3142	57.4676	64.9843	63.5175	68.0098	69.2586	48.8449	48.4935	42.8154	75.2323	46.5523	41.4924	59.2501	44.4026	32.1845	88.8156	72.7053	138.288	133.806	99.5922	111.791	107.254	97.2829	101.242	114.589	98.3696	88.2462	113.511	100.213	95.1023	82.4788	105.024	81.9463	97.785	101.71	89.0692	132.507	97.3609	113.085	107.095	98.3823	84.6683	117.373	81.3903	106.749
240.991	269.46	118.297	122.686	126.761	117.567	126.922	118.365	140.654	140.547	125.751	118.931	108.661	98.7099	146.449	109	107.657	131.906	108.785	89.6279	213	168.553	245.588	228.822	195.608	195.073	190.397	192.367	221.39	211.119	208.257	213.294	213.155	177.143	194.978	204.753	231.03	178.942	204.594	207.952	171.218	222.302	191.049	163.935	196.213	174.239	197.48	225.532	169.753	210.544
242.008	244.466	6.19983	5.7469	6.48149	6.03614	5.59909	5.48376	6.56052	7.07329	6.21704	5.55386	5.70936	3.39961	6.73198	5.38141	4.84408	5.82439	5.87973	4.82135	10.7345	8.31905	11.4862	10.6116	6.08531	9.39005	8.65516	9.86963	10.576	10.011	9.43068	10.9395	10.5289	9.81069	9.81745	10.4979	10.9882	8.44294	9.20208	10.3204	8.82603	10.0651	9.72966	9.85447	6.40161	8.51469	10.0346	9.62037	8.28053	9.88262
242.087	191.625	0.817913	0.861454	1.01475	0.784497	0.576124	0.648934	0.803787	0.84482	0.834423	0.696533	0.676419	0.807079	0.76629	1.07232	1.15131	0.759249	0.669656	0.744496	1.23836	2.40258	1.20825	1.31877	1.077	1.50543	1.62831	1.92459	1.50338	1.45361	1.75517	1.20578	1.33356	1.39511	1.67515	1.14949	1.50342	1.42972	1.43568	1.26936	1.95843	1.05277	1.05097	1.34861	1.4817	1.83979	1.20453	1.14312	1.82317	1.53457
243.081	95.3974	0.539404	0.630548	0.647109	0.493507	0.607171	0.514874	0.758014	0.741508	0.623335	0.622513	0.691385	0.7888	0.68589	0.723002	0.859614	0.720779	0.714305	0.87223	1.3033	1.21406	1.15093	2.13826	1.20748	1.56752	1.01891	1.13394	0.905305	1.48559	1.57497	1.40842	1.52386	1.49312	1.50186	1.78418	1.39583	1.47743	0.995016	1.04174	1.07149	1.31461	1.16656	0.807186	1.02342	0.996358	0.982729	1.22218	1.06236	0.961074
244.249	96.8489	0.278349	0.338052	0.233965	0.222906	0.214465	0.229411	0.230064	0.272947	0.239642	0.170865	0.179422	0.15665	0.767928	0.681216	0.649112	0.240806	0.267501	0.208661	0.438367	0.328823	0.312995	1.02011	1.19604	1.15671	0.381444	0.570184	0.562821	0.323076	0.477069	0.298906	1.3169	1.27852	1.11327	0.522963	0.3432	0.461188	0.356729	0.522297	0.429341	0.334885	0.33201	0.338479	1.09329	0.862605	0.902131	1.66443	1.16142	1.4715
246.119	77.9884	0.565212	0.60728	0.449343	0.477701	0.344478	0.367858	0.418771	0.534742	0.430037	0.282097	0.283918	0.435011	0.273792	0.472113	0.411431	0.255574	0.370166	0.352586	0.701923	0.700102	0.575813	0.571725	0.577715	0.871254	0.722234	0.912955	0.750162	0.624926	0.649655	0.508211	0.744449	0.686704	0.58411	0.709694	0.565695	0.746959	0.386457	0.527676	0.587492	0.46423	0.579102	0.39561	0.548417	0.726238	0.621185	0.664516	0.746063	0.54671
249.037	257.247	1.01238	1.1663	1.18426	0.841013	0.952922	0.902748	1.04845	0.956304	1.05936	0.848239	0.953434	0.873438	0.985441	0.85395	0.971519	1.14011	1.02027	0.916525	2.29779	1.47087	1.71385	1.82643	1.55032	2.29603	1.65188	1.5856	1.97502	1.93758	2.1422	1.92375	1.73099	1.43366	1.64683	1.46934	1.51683	1.4132	1.72098	1.86648	1.45354	1.81652	1.81298	1.72963	1.70528	1.58528	1.65728	2.09821	1.44077	1.63773
249.049	205.24	1.50918	1.78428	1.75682	2.13086	1.80632	1.92971	2.65453	2.51228	2.58858	1.33868	1.51318	1.24807	1.50583	1.15769	1.26265	1.70591	2.54068	1.42335	2.45275	4.25009	1.73139	1.85221	1.82776	1.48201	1.79888	3.60149	2.45524	2.10128	2.4648	2.71903	2.88255	3.34951	3.62321	4.03742	3.29781	3.45065	1.43251	1.83183	3.94951	1.45727	1.59533	1.39034	2.30487	1.31832	2.01786	1.74595	4.55299	1.54957
249.974	217.915	7.17747	6.89513	7.05278	3.94255	3.63337	3.15829	3.35695	4.07708	3.31156	4.55005	3.95588	5.26316	5.6657	7.3063	7.65817	4.50656	3.55215	5.12659	12.4896	11.9901	13.6276	12.5028	11.8296	13.4045	12.9812	12.608	13.4453	11.5392	11.814	12.3328	9.06289	8.88712	8.70579	5.0295	6.58077	7.65759	12.5696	11.1577	10.5899	13.2471	12.0135	13.0631	12.1657	12.1519	10.7789	11.7196	11.0158	12.8478
251.055	150.071	1.13437	1.07478	0.868377	1.05241	0.955598	1.02259	0.98206	1.03116	1.04185	0.969922	0.744683	0.830594	0.965279	0.90338	1.11489	1.02365	0.935957	1.02438	1.28417	1.28311	1.61147	1.39583	1.38579	1.14061	1.48718	1.55338	1.82479	1.4275	1.74207	1.7425	2.04257	1.59513	1.74632	1.47843	1.91466	1.72667	1.603	1.28999	1.16073	1.32031	1.41822	1.7778	1.43194	1.69251	1.42425	1.37787	1.15637	1.79292
251.059	99.5097	1.41104	1.53126	1.47856	1.38458	1.1665	1.54131	1.61739	1.43849	1.64514	1.01814	0.905742	1.01293	1.20964	1.04866	1.15237	0.95529	0.863333	1.11053	0.942158	0.635918	1.51536	1.87604	1.08649	2.5085	0.902239	1.70502	1.17747	1.97209	0.995095	1.0764	1.84677	1.72175	1.94475	1.8211	1.94889	0.773855	1.67296	1.26263	1.49814	1.38694	1.50442	1.98683	1.4106	1.4151	1.66907	1.61919	1.66973	1.78186
251.06	230.043	4.71273	4.26843	4.0283	3.01952	2.15075	2.13981	2.12429	2.50043	2.04198	3.43906	2.63092	4.04468	3.95146	3.65302	5.24494	3.71127	2.64608	4.35278	8.17865	1.21582	5.07644	8.4897	7.69076	6.81182	7.7937	3.19418	7.85824	7.62282	6.92928	7.09146	5.94	6.38274	5.95784	3.37176	5.15266	5.59066	3.2809	6.47459	1.73306	3.64248	5.3008	4.88222	8.60782	4.31052	7.25687	7.5885	1.13392	6.4622
251.981	218.482	3.19403	3.09764	3.07186	1.84204	1.80024	1.82557	1.93316	2.24147	1.99602	2.28707	2.08751	2.41119	2.71044	3.48277	3.311	2.11515	1.85299	2.41591	5.7496	5.77319	6.38327	6.21077	5.81195	6.70754	6.49282	5.85591	5.93032	5.54504	5.40437	5.45731	4.16375	4.3699	4.29971	2.78591	3.18365	3.4814	5.81177	5.21157	4.77111	6.07152	5.44007	6.59585	5.80951	5.63278	4.74282	5.80879	4.65568	6.11338
253.058	230.026	2.24369	2.02325	1.8642	1.38921	1.13153	1.12632	1.26505	1.58056	1.25228	1.78745	1.34792	1.80764	1.95083	1.72513	2.29498	1.88073	1.31393	2.02912	3.61423	0.809486	2.46062	3.87875	3.31724	3.68729	3.53244	1.63283	3.70797	3.74566	3.3003	3.43913	2.88901	2.72761	2.78593	1.78258	2.45513	2.66839	1.93727	2.86631	0.773819	2.18671	2.64782	2.4427	3.76883	2.08878	3.5012	4.05285	0.723464	3.24148
253.072	118.591	1.802	2.19125	2.10244	1.68053	1.79276	1.94402	2.43981	2.17956	1.97403	1.60062	1.40761	1.27963	2.42382	2.0903	1.5387	1.68019	1.68634	1.61058	2.96789	2.41613	3.07112	3.02879	2.76241	2.7294	3.12596	2.6982	3.18378	3.00093	2.62509	3.20412	3.42545	3.49201	2.591	3.63854	4.08148	3.02108	2.79237	2.73342	2.54389	2.63347	2.80185	3.478	2.93396	2.72005	2.89628	3.51641	2.10334	3.15728
254.963	269.096	229.992	227.151	261.608	243.647	231.759	229.19	267.709	6.84303	242.601	219.113	220.287	222.061	262.207	243.272	210.204	233.022	241.192	227.697	387.725	347.579	389.737	373.592	367.984	358.645	371.955	360.132	5.71806	384.193	441.124	397.1	358.395	345.385	426.365	377.708	408.805	336.176	381.719	385.851	340.708	359.861	323.789	380.268	396.082	319.804	371.384	387.375	335.477	351.136
255.968	269.109	11.9594	13.068	12.7337	12.3471	13.191	12.1563	14.5231	13.1327	12.0899	12.2733	11.1731	11.8894	12.9424	13.1998	11.711	13.1503	12.6343	12.0661	20.4674	19.0414	21.5272	19.7806	18.3041	18.9211	20.164	19.2733	20.0938	20.4643	19.779	20.4824	17.6706	18.1776	20.7866	20.8744	22.405	18.7068	20.5611	20.151	18.6505	18.6232	18.3419	19.151	19.5319	17.0646	18.8909	20.3076	18.7077	18.9923
256.931	287.301	5.04826	5.20018	5.51594	4.63275	5.4095	4.71423	5.48055	4.77505	5.19914	4.81784	4.56609	4.7614	5.50236	3.9926	4.33032	4.62152	5.03498	4.86466	9.19116	6.96807	7.37998	8.26967	7.68445	6.23994	7.14621	7.00771	8.75289	7.61429	7.87482	8.43054	7.8459	7.55552	8.60901	8.5324	8.05035	7.00917	7.23705	8.45142	7.30212	7.78353	7.14836	7.42503	8.58509	5.50187	8.25077	7.63373	7.18686	7.29309
257.037	119.396	1.77898	1.76665	1.59282	1.55123	1.49991	1.49624	1.61574	1.87499	1.61914	1.10134	1.3511	1.1099	1.4367	1.2565	1.27231	1.60275	1.09269	1.31891	2.9287	2.29128	2.52543	2.69043	2.76346	2.16882	2.55638	2.57395	3.18508	2.84103	2.64368	2.42818	2.59991	2.74286	2.29161	2.50119	2.41774	2.57824	2.84451	2.24025	2.28207	1.82155	2.07141	2.14538	2.42569	2.16406	2.34144	2.69536	1.65647	2.77745
258.046	256.055	0.888641	0.837123	1.07191	1.04546	0.984928	0.928526	1.0337	1.11246	0.81099	0.867588	0.85472	0.922563	1.0108	0.832723	0.900841	0.998076	1.06202	0.900726	1.62975	1.23387	1.65728	1.50794	1.54199	1.24299	1.2389	1.28915	1.71308	1.58394	1.33594	1.54703	1.53281	1.44063	1.50641	1.64231	1.89328	1.46389	1.54463	1.54005	1.22185	1.65515	1.47684	1.31224	1.54292	1.2421	1.55137	1.31486	1.17035	1.34603
258.888	294.495	1.41306	1.33191	1.28526	1.16438	1.18864	0.842806	1.16812	1.46309	1.18572	1.07143	1.28649	1.12774	1.27926	1.23398	1.15927	1.21339	1.25624	1.3241	2.32129	1.71279	1.65304	2.13235	1.97546	1.64906	1.56932	1.83011	2.17716	1.53023	1.76618	2.32827	1.63941	1.71213	1.77368	2.29596	1.75304	1.99565	1.64107	2.23395	1.8652	1.7092	1.88739	1.61329	2.11416	1.74251	1.95803	1.4476	1.75652	1.75601
261.002	70.7576	2.36555	2.51789	2.68778	2.17817	1.71811	1.51801	2.1713	2.22531	2.05444	2.44533	2.31278	2.42937	2.05445	2.74637	3.19572	2.58089	2.50843	2.38534	4.42162	5.17155	4.0901	3.75122	4.33021	4.37824	3.71063	5.25435	4.43919	4.71119	5.23304	5.05717	4.72814	3.1519	3.8491	3.0795	3.46751	3.77191	3.48224	4.05764	3.30875	5.43561	5.06101	3.76777	3.69666	4.14319	4.29101	4.92206	5.18266	3.32322
261.067	245.17	121.656	132.321	112.226	118.496	84.8315	70.7226	86.4507	143.372	80.0976	89.2664	98.9779	136.975	73.8199	134.897	144.895	106.798	127.14	141.293	179.63	262.739	116.722	105.866	127.739	118.454	171.092	230.88	191.228	179.481	152.059	169.79	178.138	184.306	164.956	193.89	157.508	246.773	157.821	168.649	263.938	115.707	175.617	131.914	169.027	226.436	148.511	125.335	263.919	173.337
262.002	70.9462	0.390605	0.352377	0.428081	0.315198	0.29772	0.243657	0.41321	0.460732	0.361859	0.356848	0.328382	0.386607	0.372885	0.400209	0.502232	0.469876	0.484547	0.346676	0.790502	0.802918	0.646373	0.635266	0.720432	0.806606	0.643278	0.778875	0.611055	0.645648	0.818845	0.859891	0.796141	0.519162	0.493424	0.42909	0.4487	0.59046	0.59143	0.603785	0.599992	0.808029	0.852967	0.55496	0.652612	0.563609	0.68985	0.746047	0.715829	0.507873
262.07	245.329	11.7797	13.7038	11.0348	13.218	8.42431	7.26827	8.36812	16.1284	7.49	9.29196	9.76146	15.5215	6.87235	16.2596	16.9635	11.7164	12.7263	14.6002	16.5597	29.4807	11.4237	10.4542	11.9472	11.3643	19.2803	26.6138	20.1142	20.6184	14.3401	19.6877	18.6871	17.997	14.4777	17.664	16.5038	28.5809	15.8012	14.7548	31.7784	11.3234	18.2162	13.2679	17.1813	25.8474	15.2296	12.507	32.5938	18.5341
263.069	241.559	9.83632	10.15	8.56876	9.01213	21.162	8.34704	22.5745	10.4225	8.78412	8.15265	7.56787	10.1222	7.54269	11.8712	11.3491	9.58745	9.82675	13.1189	14.7995	28.9774	15.4	11.1769	12.7058	12.6452	17.7745	24.6761	17.2304	15.8058	14.8274	16.8805	15.1307	14.6941	13.7901	15.0425	40.7868	20.7532	16.6888	14.0822	25.5125	13.9815	16.3136	16.8972	13.9132	20.6908	13.6879	12.0551	28.1066	15.447
263.075	193.917	8.54473	8.63196	8.30445	8.50276	7.73493	7.45398	8.6978	8.91077	9.08827	8.5145	7.9263	10.3085	7.38864	9.47734	9.95597	11.5592	9.12615	11.23	13.2623	15.7401	13.3791	13.503	12.4556	13.7674	13.8843	16.6957	13.4648	15.1067	15.7993	15.7074	14.5998	17.26	13.7573	20.348	14.459	16.7283	12.705	11.5127	14.0414	12.9405	14.6423	13.6801	13.9432	14.9981	12.4885	11.9594	13.9603	12.2217
263.075	132.439	44.5002	49.4522	43.2842	28.1131	23.5659	27.7584	25.2194	20.8846	0.642583	25.3316	28.7618	23.0248	26.2783	24.2638	22.073	21.1011	27.1524	19.701	50.1571	62.9536	41.8816	51.3784	54.858	46.1113	48.46	63.1143	54.1808	50.6659	48.8963	54.4589	53.1402	47.3264	47.6079	36.1685	38.6833	37.8454	46.8069	46.0841	55.2943	50.0858	70.0456	59.48	62.013	76.0438	67.5002	43.7341	56.6702	47.2257
264.076	132.413	5.84729	5.77172	5.52633	3.51685	3.18154	3.69381	3.69286	2.62061	3.4344	3.3137	3.70586	2.81851	3.49684	3.00084	2.92459	2.60498	3.74333	2.44592	6.56391	8.21182	5.49382	6.22163	7.0779	6.15583	6.13293	7.87185	6.86652	6.28243	6.57359	7.24658	6.52935	5.9562	5.54903	5.21445	5.42603	4.70269	5.8132	5.87309	7.6776	6.78729	8.48983	8.63499	7.78342	9.39101	8.78496	6.24772	7.15451	6.06828
265.075	132.538	1.97582	2.25383	1.97868	1.34044	1.23073	1.45524	1.19252	1.20288	1.35203	1.26696	1.43155	1.05761	1.3729	1.0358	0.954625	1.03816	1.50097	1.01354	2.18541	2.72997	1.96177	2.15546	2.34735	2.32565	2.41129	2.7164	2.67532	2.48779	2.22582	2.52534	2.38376	2.14716	2.24911	2.01083	2.01205	1.98345	2.34503	2.1153	2.44373	2.34927	2.98832	3.16817	2.6636	3.17473	3.0966	2.19495	2.45635	2.28921
265.09	472.329	3.68902	3.53827	3.24898	3.82684	3.39537	2.8315	3.43652	3.70865	3.53931	3.40947	3.55935	3.62106	3.70983	3.62224	3.33837	3.6771	4.03393	3.94249	7.19912	6.45809	6.62002	5.76937	5.92719	6.65615	6.74187	7.03439	9.66349	5.72171	6.26843	7.80098	6.4547	5.63412	6.43193	6.24543	6.24978	6.93712	6.11371	6.97323	6.33413	5.91696	6.93997	7.38169	5.62004	5.89375	6.71801	5.37635	5.9483	5.37593
265.102	83.4389	1.94953	1.86027	2.06583	2.15509	1.36367	1.79539	2.05525	2.35091	1.81925	1.33812	0.845419	1.42	1.53123	2.0815	2.53238	1.45728	1.22344	1.3234	2.20359	2.60854	2.54785	2.57458	2.58107	2.8742	4.03508	4.13839	2.86538	1.82322	1.7341	1.56423	3.04246	3.18274	2.9814	2.05709	2.62047	2.61264	2.53925	1.99256	3.22717	2.80046	2.35683	3.28175	2.43811	3.27827	2.50001	3.16897	3.96634	3.42817
265.971	215.404	0.940089	0.862288	0.853988	0.511348	0.533361	0.54019	0.545158	0.567589	0.588122	0.595989	0.602164	0.663809	0.853216	0.859421	0.949601	0.675629	0.618969	0.665936	1.6906	1.70024	1.56738	1.61267	1.41024	1.73219	1.75189	1.45804	1.75356	1.36603	1.41352	1.51078	1.09555	1.2596	1.14994	0.823523	0.990285	1.05585	1.60746	1.6531	1.32503	1.64763	1.51033	1.8272	1.46959	1.36436	1.2517	1.43922	1.46004	1.64741
266.093	472.341	0.615399	0.527943	0.607519	0.580202	0.542044	0.388465	0.56212	0.532345	0.626192	0.493146	0.595466	0.597904	0.650263	0.54967	0.567077	0.657274	0.552646	0.573708	0.980939	1.08223	1.17563	0.988428	1.02874	1.04929	1.00538	1.16848	1.46587	0.827721	0.974842	1.12723	0.97265	0.785804	0.907919	0.911472	0.936003	0.994563	1.01007	1.09619	0.947889	0.727636	1.11224	1.26494	0.944017	0.956649	1.15286	0.934628	0.941999	0.845712
266.984	62.0521	0.195709	0.219391	0.164535	0.179328	0.194522	0.175761	0.245373	0.249799	0.283901	0.203591	0.157506	0.165148	0.190861	0.164852	0.209079	0.270009	0.206308	0.217684	0.326283	0.311224	0.272944	0.363903	0.395078	0.457022	0.37849	0.296502	0.293206	0.314139	0.300922	0.308306	0.212234	0.254381	0.25839	0.341343	0.337748	0.396802	0.324584	0.248332	0.312703	0.322211	0.315957	0.351407	0.303115	0.256885	0.376748	0.284473	0.295631	0.217146
267.984	215.096	0.750066	0.740063	0.681069	0.362177	0.462348	0.54019	0.550155	0.511678	0.622395	0.544611	0.514747	0.506056	0.717628	0.652716	0.735522	0.578953	0.490164	0.542626	1.62403	1.37683	1.45355	1.57744	1.26063	1.43136	1.42332	1.35998	1.21029	1.51187	1.38755	1.39261	0.924361	0.908962	0.946227	0.788389	0.805969	0.826113	1.43113	1.21651	1.22798	1.36407	1.44803	1.56991	1.13096	1.19876	1.0375	1.42311	1.25727	1.50921
268.945	64.2072	0.0541747	0.0197099	0.0179479	0.0363606	0.00465764	0.0061247	0.0191687	0.0688745	0.0289651	0.0295839	0.0245809	0.045732	0.0208572	0.0638652	0.0462742	0.0571742	0.0283544	0.0973629	0.0256934	0.183884	0.0937439	0.0455733	0.0454688	0.0683564	0.0588536	0.0575299	0.0396305	0.0686509	0.0198629	0.0140208	0.0286607	0.00712071	0.0416828	0.034074	0.09223	0.0634729	0.0905067	0.0276706	0.134027	0.0468052	0.00720405	0.0773946	0.0228852	0.103246	0.0490422	0.0461538	0.123439	0.0359851
268.975	269.199	218.235	5.77082	223.407	189.687	234.622	265.163	285.121	7.26985	265.114	213.769	181.132	211.184	241.699	232.677	230.224	234.696	194.446	214.68	309.537	354.77	401.461	357.041	337.005	389.83	433.592	345.362	343.362	384.391	341.532	325.91	305.305	362.242	355.126	323.045	393.459	343.553	386.557	321.321	339.183	367.535	314.662	4.51639	325.928	354.521	300.315	406.003	333.66	349.975
269.977	269.198	12.482	13.4025	13.6834	11.5636	13.2712	13.3953	15.2359	14.3865	13.7806	11.989	10.4158	12.3144	13.6979	13.2125	13.4135	13.2059	11.0923	11.7075	17.7038	20.1958	21.9597	19.82	19.6705	19.527	23.0111	18.9293	18.9431	21.5526	20.1478	18.3838	17.4918	20.6296	21.7511	18.8754	22.6278	18.4979	21.0094	18.6232	19.1733	20.2925	17.8716	21.6121	19.5889	20.3398	17.63	20.7438	19.3142	19.8434
270.933	288.235	10.1598	9.88257	9.65976	8.83497	9.75272	10.1694	10.8324	10.0519	9.83924	9.3403	7.78777	8.67725	10.0382	9.97767	8.57121	9.07809	8.95816	8.96254	15.0795	15.0186	14.1723	13.4967	13.7932	14.853	14.6815	15.5045	13.4779	16.8418	15.4582	13.6281	13.4272	14.6869	15.7207	14.1543	15.9086	14.0582	14.0094	13.6758	12.5576	16.1736	14.5844	15.7114	14.6074	12.4911	14.2693	13.8829	13.9563	15.0626
271.144	65.503	0.574498	0.604381	0.573558	0.558118	0.51936	0.63452	0.923397	0.634864	0.789378	0.543179	0.541609	0.489051	1.36432	1.53918	1.50336	0.709002	0.722507	0.716237	1.27362	1.26283	1.47961	2.39309	2.2562	2.25403	1.54314	1.58321	1.76161	1.1142	1.16738	1.18449	1.44778	1.31765	1.32992	1.28979	1.50549	1.13535	1.40747	1.41136	1.22523	1.54964	1.39673	1.72222	1.61775	1.38663	1.43511	1.85287	1.55196	1.44478
272.088	66.3326	1.12789	1.31973	1.21113	1.0937	1.16119	1.18682	1.31525	1.33175	1.4562	0.986768	0.884424	0.878817	1.10122	1.08611	1.04386	1.15651	1.01419	1.18179	1.50835	1.56445	1.44805	2.07196	2.11223	2.24433	1.67475	1.50043	1.66509	1.76789	1.31116	1.33942	1.79171	1.22338	1.45804	1.43807	1.84888	1.83016	1.40735	1.38024	1.31077	1.82763	1.47953	1.68642	1.7207	1.38238	1.36917	2.12952	1.90891	1.52728
272.889	295.475	5.40861	5.53153	4.96372	5.04385	5.05135	4.74947	5.34001	5.69255	5.17225	5.35401	4.64489	5.21731	5.61685	5.42065	4.77236	4.96683	5.10765	5.12951	8.88117	7.79802	8.16819	7.93587	7.53172	7.41541	7.66158	8.63017	7.98646	8.08528	7.68553	9.17296	6.95277	7.8884	8.42128	9.25021	7.57186	7.90304	7.29571	8.24382	7.18229	7.55397	7.30318	7.92958	8.32943	7.21486	7.82162	6.5526	7.67761	7.71724
273.072	64.2198	3.14704	3.30437	2.83529	2.48954	2.609	2.29192	2.33596	2.26176	2.26489	1.94406	1.94379	2.15153	2.27409	2.38227	2.58339	2.30015	2.22417	2.76416	12.5587	8.41506	11.7306	9.82137	12.6276	10.6869	9.46894	1.08143	12.5686	15.0291	14.4694	15.388	9.79551	9.7539	7.81081	11.6643	11.6194	13.4813	3.178	2.94521	3.09138	4.17648	3.70861	3.56735	3.51276	3.9243	2.74754	3.71338	4.41659	3.57629
274.082	68.4898	1.09706	1.31335	1.27922	1.12986	0.911823	0.77349	0.909525	0.971077	0.916655	0.847581	0.857437	0.830776	0.892606	1.11768	1.05121	0.969558	1.0041	1.0558	2.4102	2.2016	2.53651	1.68172	2.28106	2.00391	2.02842	2.12738	2.58942	2.59341	2.58359	2.76648	2.10325	2.11132	1.89218	2.29525	2.24229	2.60072	1.26879	1.60729	1.33843	1.93676	1.66952	1.38585	1.576	1.61814	1.2437	1.66065	1.84153	1.56755
274.853	299.559	1.89082	2.10806	1.89255	1.72873	1.72395	1.51565	1.56573	2.12809	1.59739	1.64264	1.68512	1.65752	1.89428	1.97517	1.70416	1.66165	1.76068	2.01778	3.44133	2.62164	2.98569	2.94439	3.26373	2.71166	2.52502	2.91973	2.93104	2.48458	2.60958	3.14152	2.00117	2.54666	3.029	3.23078	2.12385	2.88721	2.31711	3.03732	2.84132	2.64047	2.99082	2.35632	2.92212	2.74804	3.19681	2.26425	2.55616	2.52159
275.045	117.984	0.821648	0.804835	0.912946	0.72575	0.734541	0.638422	0.678447	0.879462	0.791279	0.616577	0.68454	0.607789	0.870654	0.687853	0.736691	0.652504	0.681719	0.593947	1.41509	1.04758	1.25305	1.49619	1.33867	1.05229	1.18419	1.35383	1.79213	1.09616	1.38817	1.30692	1.38603	1.27696	1.22181	1.23636	1.36496	1.33835	1.26945	1.33068	1.06334	0.8815	1.23198	0.916981	1.2408	1.17315	1.29639	1.12766	1.13616	1.07768
277.031	241.007	3.5123	4.15496	3.81185	2.94489	3.09441	2.95099	3.71981	3.60998	3.56339	2.80395	2.77087	2.81092	3.47463	3.17833	3.93387	2.79099	3.62743	2.51017	7.14552	5.73216	7.57974	6.80144	5.76902	6.50401	4.69075	5.36191	5.23522	5.34554	5.63694	5.76922	5.55333	6.39472	6.87335	6.39087	6.26611	4.56259	6.07233	5.77526	5.70935	6.2889	5.38679	6.02867	6.17234	5.53833	6.60316	6.35747	5.55854	5.85291
277.101	68.1096	0.550221	0.523998	0.520405	0.506799	0.472263	0.468912	0.404282	0.54917	0.449761	0.383203	0.414606	0.53948	0.64661	0.83641	0.758143	0.559384	0.560038	0.639486	0.862249	0.737384	0.782273	1.08467	0.915434	0.984935	0.930219	1.19598	1.06189	0.797525	0.873518	1.04833	1.28242	1.28775	1.04909	0.872746	0.960174	1.05053	0.771059	0.993607	1.05349	0.903762	1.20501	0.926074	1.04904	1.14664	1.083	0.931641	1.08126	1.01589
278.023	240.826	0.50389	0.520489	0.570201	0.402689	0.399378	0.385488	0.521394	0.553679	0.516459	0.415818	0.383719	0.379377	0.42023	0.374279	0.554088	0.383284	0.551033	0.403532	0.9011	0.724679	1.00423	0.753033	0.770294	0.883422	0.651367	0.60182	0.935387	0.76553	0.722467	0.963864	0.726874	0.85463	0.853902	0.870065	0.832916	0.740572	0.856229	0.819213	0.749725	0.630706	0.66095	0.728288	0.758785	0.584515	0.941556	0.859828	0.691535	0.722028
280.092	229.401	2.39595	2.26018	2.55274	1.41469	1.34204	1.49824	1.46083	1.63917	1.46947	1.90633	1.72001	1.98825	2.1525	2.10684	2.42388	1.70799	1.90304	2.10762	4.53874	1.87826	3.72531	3.71886	4.20064	3.76011	4.22594	2.47574	4.56844	3.4467	3.48881	4.74578	3.09198	3.66501	3.02459	2.78581	2.82447	3.01304	2.5781	4.00288	1.53549	2.59885	3.29553	2.69302	3.72462	2.43007	4.88307	3.66223	1.70339	3.28506
281.076	229.952	1.45744	1.43175	1.50219	0.897502	1.017	0.976885	1.04135	1.04247	1.01608	1.10683	1.18258	1.24821	1.46805	1.35058	1.75464	1.27548	1.17388	1.39215	2.7059	1.07512	2.02011	2.3519	2.59537	2.26853	2.40121	1.38519	2.54509	2.1148	2.32859	2.62057	2.15979	2.03622	2.18201	1.59136	1.84914	1.86263	1.55572	2.29351	0.885753	1.37987	1.80022	1.71123	2.19174	1.53429	2.70461	2.02717	0.907973	1.88309
282.074	227.955	0.979602	1.00776	0.960506	0.632263	0.565927	0.811403	0.681803	0.789497	0.696105	0.827445	0.749749	0.797838	0.764523	1.0472	1.09679	0.895155	0.805808	0.94881	1.86687	0.786317	1.84291	1.98059	1.78181	1.97703	2.13563	0.985373	1.99666	1.84504	1.81278	2.19903	1.49168	1.52655	1.052	1.14984	1.28359	1.15563	1.16897	1.78321	0.668973	1.11751	1.35804	1.32252	2.00749	1.06603	2.11122	1.71621	0.704776	1.357
283.039	249.496	63.0058	59.7055	52.2243	59.0023	51.4353	49.669	48.0205	3.3485	53.0508	57.1666	53.0818	71.1306	40.4045	81.9367	75.0918	68.5441	55.228	79.1243	82.5124	151.157	60.1724	51.8335	73.9939	77.8889	130.382	135.465	92.2744	97.8988	82.0116	85.8527	83.2027	84.8484	87.1525	91.0347	87.7119	124.938	87.7957	83.9145	133.465	60.5799	85.9308	82.9505	86.6599	113.288	75.894	73.4784	137.738	97.0525
284.04	249.475	5.6688	5.54327	4.98796	5.52148	4.71988	4.51617	4.30551	7.22934	4.91624	5.02053	4.78609	6.46107	3.76257	7.97812	6.48329	6.45153	5.0923	7.22217	6.45107	14.1671	5.39902	4.98295	7.15713	6.12367	11.8352	12.9452	7.93996	9.41538	8.22524	7.55081	8.21806	7.47792	8.68988	8.32741	8.60929	11.5812	8.37387	7.76988	13.016	6.05963	7.73539	7.76014	8.19085	10.6246	6.64558	6.9196	12.7749	8.7043
284.94	288.822	7.42551	6.88056	7.81793	7.32771	6.70203	8.71814	9.97438	8.34556	7.91588	6.25857	6.1845	6.16033	7.03277	8.11631	7.00607	7.46563	7.78443	7.05298	9.88422	13.3851	11.1906	10.2809	11.0097	11.2893	11.4397	12.8391	11.9494	13.262	12.9283	9.86994	11.8672	12.1403	11.8518	11.5721	13.677	11.3644	12.796	9.9526	10.2857	12.1479	10.9167	13.4315	9.22352	9.98755	9.80454	13.8858	12.4313	13.1884
285.037	250.232	3.48458	3.28098	3.20794	3.24898	3.06147	2.86543	3.39787	4.02992	3.65902	3.06882	2.94205	4.05505	2.70785	4.47976	3.90834	4.05777	3.30611	4.35053	4.84437	8.0763	4.71728	3.84609	4.68272	4.81354	6.83496	7.20314	5.18026	5.71634	6.17955	4.96384	4.85887	5.0299	5.50439	5.10677	5.46046	6.94255	5.29989	5.17664	7.24095	4.63932	5.20352	5.65626	5.08414	6.03382	4.86146	4.8028	7.41108	5.79199
285.937	288.849	0.565665	0.600796	0.598987	0.5885	0.647652	0.67837	0.82496	0.75231	0.734555	0.442471	0.584715	0.527855	0.684429	0.553068	0.462012	0.596836	0.668195	0.571072	0.817554	0.948466	0.814013	0.769009	0.809132	0.862441	0.902666	1.02281	0.895303	1.10424	1.08442	0.852439	0.887163	0.967082	0.94268	0.920754	1.11844	0.824274	0.893872	0.727834	0.718382	1.00282	0.841188	0.98732	0.802181	0.796387	0.755131	1.02694	1.02069	1.01578
286.187	68.2248	0.222578	0.262251	0.269317	0.242804	0.326487	0.321588	0.490039	0.335172	0.459225	0.278148	0.270261	0.219849	0.463057	0.431541	0.395	0.346637	0.279823	0.250181	0.553035	0.512948	0.621716	0.635948	0.522749	0.624188	0.767942	0.434129	0.47584	0.6643	0.519172	0.534211	0.624176	0.636029	0.569273	0.511669	0.49027	0.463025	0.831598	0.695133	0.641501	1.492	0.913362	1.03049	1.39281	0.836383	1.15394	1.25708	0.986527	1.12895
286.896	295.692	10.2602	9.56001	10.013	9.53288	9.21769	10.0027	11.3642	10.6198	9.82645	8.65847	8.30475	10.25	10.4413	10.429	9.38344	9.61478	9.91611	9.96404	14.4568	16.9894	15.1931	13.8372	13.1214	14.911	15.0108	16.0864	14.7387	16.4049	14.747	14.1284	15.8192	14.5056	16.221	15.3069	17.2739	16.1066	16.1445	13.6182	13.6807	14.2809	13.4645	15.9837	13.5196	14.5176	13.9994	14.7648	15.7992	17.2539
288.253	77.09	0.699277	0.718697	0.634356	0.64648	0.76528	0.77186	0.835901	0.874072	1.00944	0.60033	0.60309	0.650258	3.70955	2.87568	3.21924	0.56762	0.495603	0.712373	1.09093	1.11308	1.0196	2.24404	1.88383	1.85677	1.90173	1.79221	1.68863	1.11103	1.36092	1.10692	3.79987	3.40689	4.65926	1.80527	2.1136	1.73957	2.38068	1.83463	3.04492	1.07929	1.04179	1.06773	3.43931	3.14322	2.90133	7.99007	8.6267	9.58597
288.855	299.834	6.84438	6.51622	6.51285	6.54317	6.00858	5.78768	6.32669	7.18317	6.45164	6.20212	5.4939	6.73263	6.62032	6.87057	5.73408	6.04172	6.45366	7.02948	10.3182	11.1247	10.813	9.75467	9.04284	9.03829	9.39337	11.0627	10.3985	10.1437	9.91105	10.8735	7.95507	9.49804	10.4148	11.0615	9.25847	10.2494	9.05852	9.48711	9.46251	9.25353	9.00023	9.9537	9.50999	9.18335	10.0295	8.27694	10.9626	10.6464
288.967	212.947	2.49937	2.44204	2.15686	1.69701	1.77502	1.37589	1.4721	1.73645	1.74278	1.92553	1.8463	1.83595	2.29105	2.42304	2.38966	1.90329	1.66203	1.85004	4.21826	4.35394	4.44344	3.83931	3.95033	3.34532	3.83909	4.02456	4.12208	4.6373	4.89141	4.23701	3.57261	2.92098	3.59626	2.7789	2.96246	2.83946	4.16377	4.08178	4.10606	3.558	3.98	4.23398	3.68767	4.04996	3.92165	4.01411	4.07215	4.04435
289.253	76.995	0.220186	0.226421	0.249837	0.192529	0.199177	0.202105	0.21833	0.26679	0.252118	0.170363	0.250592	0.201653	0.761921	0.677485	0.696799	0.181152	0.238396	0.211771	0.364468	0.384104	0.392711	0.530195	0.728859	0.349417	0.612557	0.471845	0.477805	0.401339	0.374957	0.353347	0.811605	0.690882	0.898391	0.362421	0.455203	0.429489	0.598679	0.623274	0.712395	0.32872	0.345156	0.322987	0.781923	0.826571	0.772257	1.65904	1.60559	1.69796
289.927	216.925	0.982094	1.05614	0.895587	0.581469	0.597653	0.517859	0.558093	0.669939	0.608112	0.698786	0.638213	0.755487	0.880307	1.03112	0.874476	0.607812	0.566535	0.687773	1.7616	1.829	1.8638	1.56407	1.56162	1.5637	1.54	1.86972	1.64509	1.6374	1.26861	1.50193	1.43731	1.20204	1.28411	1.09297	0.985488	1.06056	1.79006	1.5883	1.93336	1.47404	1.6853	1.90941	1.41087	1.82018	1.38483	1.66982	1.66521	1.74446
290.077	103.27	1.34702	1.14791	1.13182	0.778112	1.16947	0.954247	1.80173	2.33453	1.55994	1.07538	1.14761	1.13862	3.13142	3.43986	2.90028	1.22618	1.5825	1.62599	4.08646	4.79397	4.39394	1.34684	2.00818	1.98894	3.4199	5.67069	4.68124	0.598424	0.686256	0.8292	5.00431	4.06396	4.43397	3.50319	2.80373	3.58524	5.99532	4.32353	5.84438	2.55978	2.6889	2.70591	2.84469	2.96319	2.91693	4.52641	4.39355	3.99472
290.849	300.168	1.87886	1.79318	1.67878	1.4983	1.40408	1.2699	1.30968	1.73722	1.58151	1.36147	1.49777	1.58705	1.56532	1.68907	1.5867	1.35006	1.63546	1.6725	2.67758	2.48377	2.29611	2.35656	2.50539	2.29198	2.13136	2.73858	2.64053	2.3231	2.09488	2.73888	2.1454	2.39547	2.46106	2.67128	2.22476	2.58036	2.19269	2.72176	2.36168	1.98658	2.61386	2.14074	2.46063	2.3567	2.5913	2.07053	2.31561	2.47707
290.97	213.036	1.35083	1.44066	1.1501	0.787863	0.862934	0.732717	0.800763	0.998166	0.877234	0.992638	0.837349	0.935633	1.21869	1.23545	1.28246	0.871305	0.893848	1.10998	2.128	2.38149	2.34425	1.99529	2.38861	1.68017	1.72095	2.07992	2.4169	2.06736	2.34698	2.18522	1.97505	1.52501	1.82801	1.5396	1.46657	1.68902	1.85196	2.31887	2.12012	1.73079	2.156	1.98578	2.00546	2.33458	2.05231	1.99627	2.15813	1.95278
291.05	103.764	0.880623	1.07888	1.02712	0.873569	0.711939	0.683803	0.796898	0.997617	0.76768	0.710701	0.689489	0.897694	1.24201	0.985923	1.1095	0.83175	0.810666	1.10614	1.54281	1.36929	1.46877	0.93188	1.21643	0.876117	1.13834	1.58408	1.65795	0.930399	1.11197	1.06099	1.90775	1.72022	1.75983	1.71083	1.37552	1.48282	1.59727	1.51589	1.51569	1.01185	1.30751	1.15922	1.25998	1.42791	1.40684	1.57838	1.38236	1.63074
296.094	112.191	0.196327	0.217676	0.240632	0.196752	0.156056	0.142372	0.176227	0.221162	0.213292	0.172002	0.154313	0.143522	0.183073	0.226441	0.209661	0.155808	0.217312	0.161963	0.317126	0.30419	0.300296	0.288174	0.299398	0.33942	0.327115	0.261779	0.31706	0.278511	0.260094	0.266363	0.336906	0.243569	0.352897	0.265299	0.39239	0.319314	0.276853	0.280102	0.276586	0.355715	0.37338	0.460597	0.291882	0.330861	0.284902	0.262452	0.253074	0.303013
296.096	67.4565	0.280453	0.301241	0.316546	0.353882	0.380527	0.35189	0.26941	0.36922	0.324538	0.393843	0.280353	0.402553	0.644683	0.726899	0.545641	0.416104	0.391435	0.3988	0.542689	0.461574	0.426998	0.777401	0.557343	0.659519	0.721859	0.894443	0.734204	0.400293	0.476852	0.5236	0.626567	0.958809	0.649649	0.673272	0.564729	0.739829	0.816077	0.697188	0.83519	0.619045	0.554971	0.661121	0.690453	0.748471	0.75841	0.783085	0.763328	0.874941
297.008	118.071	0.614645	0.618362	0.710147	0.514403	0.526114	0.590033	0.740172	0.526114	0.60549	0.349294	0.351417	0.429039	0.567809	0.428872	0.41299	0.470747	0.605504	0.455558	0.852568	0.623853	0.867159	1.04369	1.05493	0.825176	1.03015	1.00014	1.29621	1.0411	1.09094	1.14538	1.03848	0.964902	1.20234	1.04331	1.20577	0.967797	0.801627	0.797917	0.527167	0.631606	0.674383	0.724604	0.807585	0.831053	1.00172	1.12017	0.641648	0.799348
297.051	63.8522	0.298006	0.233294	0.271693	0.267521	0.322051	0.239506	0.349202	0.303979	0.337227	0.257547	0.225164	0.29656	0.324019	0.416437	0.453559	0.378672	0.302136	0.316392	0.496073	0.509609	0.423534	0.580496	0.61278	0.750451	0.495829	0.649951	0.555078	0.432232	0.435754	0.470161	0.540986	0.481253	0.517927	0.55122	0.476185	0.430572	0.491174	0.40816	0.529126	0.493007	0.604012	0.53339	0.435519	0.511588	0.541728	0.586471	0.523962	0.497266
297.096	241.011	0.619939	0.622798	0.447333	0.510943	0.465312	0.523371	0.563367	0.5887	0.549073	0.436094	0.437554	0.397343	0.559559	0.406679	0.508188	0.479885	0.37603	0.263042	1.0064	0.741744	1.13748	0.977345	0.861649	0.998196	0.867452	0.637969	0.941026	0.672383	0.704024	0.935242	0.855707	0.744584	0.780007	0.871827	0.861991	0.725877	0.715265	0.762211	0.746293	1.1594	0.75174	0.793356	0.757001	0.90841	0.749949	1.03196	0.870816	0.957059
297.986	275.229	1.60337	1.63044	1.62163	1.15017	1.00548	1.139	1.13808	1.50278	1.42543	1.32976	1.22606	1.42263	1.53183	1.86225	1.94947	1.4092	1.27467	1.50711	2.99538	3.35686	3.81149	2.84519	2.64013	3.03617	3.25909	3.17528	2.57135	3.09808	3.15352	2.66986	3.04984	2.42074	2.30989	2.20928	2.48878	2.76958	3.66865	2.6576	3.33041	2.85753	2.70811	3.41031	2.96919	3.55913	2.87156	3.08057	3.42409	3.27985
298.035	131.41	1.08359	1.49905	1.4348	0.748019	1.01434	0.75435	0.866454	0.730387	0.920218	1.06464	1.10531	0.968909	1.58193	0.735635	0.956011	1.05011	1.14187	0.780763	3.87825	1.37849	2.81749	3.56433	4.34784	3.89524	2.89734	1.77435	4.0558	3.5826	3.93333	3.88084	2.08463	2.14665	1.78444	1.86371	1.77969	1.32144	2.67059	3.0717	1.43686	3.70746	3.45178	3.95999	3.59817	2.46459	3.64521	3.25053	1.45958	2.91886
298.114	239.578	0.439262	0.437532	0.397339	0.245515	0.250385	0.294655	0.233141	0.180226	0.314605	0.162094	0.211501	0.193652	0.30669	0.290701	0.252633	1.30184	1.42071	0.95268	0.299617	0.318182	0.3949	0.338042	0.347132	0.465294	0.647205	0.415684	0.592316	0.273887	0.351237	0.452518	0.375985	0.338934	0.357158	0.459818	0.374369	0.266465	0.333448	0.422963	0.30789	0.392357	0.27794	0.334903	0.370475	0.392023	0.30043	0.471388	0.343163	0.370145
299.003	291.797	1.89597	1.55355	1.58991	1.44411	1.2407	1.55122	1.52485	1.88835	1.74371	1.47189	1.27724	1.38804	1.55264	1.32036	1.7218	1.43583	1.31477	1.92979	2.76335	3.64198	2.86326	2.30114	2.00796	3.08241	3.21046	3.18345	2.99094	3.12089	2.89179	2.51166	1.72903	1.86646	3.03725	2.87076	3.31736	2.99885	2.61857	2.3624	3.50486	2.49171	2.40028	2.57476	2.32459	2.63997	2.46074	2.26252	3.66462	2.28892
300.032	131.87	0.660978	0.696855	0.790441	0.38841	0.54339	0.492671	0.524456	0.448861	0.60046	0.618694	0.526948	0.457577	0.808405	0.392812	0.460941	0.537603	0.507352	0.358109	1.76797	0.674341	1.4109	1.68059	2.0493	1.73348	1.38134	0.862725	1.86101	1.43971	1.71275	1.93601	0.943332	1.03942	0.854203	0.890091	0.93258	0.656737	1.5289	1.57493	0.823344	1.85834	1.76834	1.98506	1.54839	1.1235	1.58715	1.6387	0.667297	1.21855
300.908	295.652	7.52739	7.01636	6.45121	6.11915	6.044	8.06623	8.21471	7.47226	7.27632	6.10625	5.33195	6.51837	6.22651	7.32315	7.32544	6.92156	6.46721	6.26533	9.064	11.6231	9.65371	9.2272	7.78538	10.9345	10.6885	11.489	9.93225	11.6053	11.2125	8.40246	14.1172	10.5582	11.1208	9.43582	13.2897	11.4246	13.1576	8.19161	10.0802	11.2243	8.64724	12.3058	7.86696	10.5514	8.14233	10.7435	11.1578	10.9108
301.07	231.881	3.09878	3.21299	3.26211	2.48629	2.66637	2.9367	3.31487	3.2841	2.37926	2.70204	2.48392	2.56703	3.19897	2.97768	2.77747	3.03213	2.65679	2.48971	4.61594	5.08325	3.98149	5.15952	4.93866	4.61264	5.14821	5.24185	4.88266	4.56723	4.84393	4.77848	4.94244	4.97313	4.9914	5.28135	4.60645	4.60143	5.04716	4.35118	4.41673	3.89498	4.13818	4.67431	3.98683	5.05963	4.71307	4.63811	4.40165	5.29365
302.864	299.788	10.1533	9.06981	9.3971	9.10849	8.90337	10.227	11.5662	11.0271	9.57087	8.34599	7.71429	9.47377	9.31981	9.47755	10.3883	9.04181	8.87364	9.75208	13.7822	16.2814	14.2893	14.0804	11.8253	15.4213	14.7168	16.8775	14.5927	15.5971	14.6518	13.8617	14.9184	14.4504	14.9038	14.3088	18.7195	15.9209	16.7022	12.4446	14.3848	14.0578	12.9795	17.2455	11.6597	14.8485	12.4181	14.2331	16.2475	16.1149
303.003	239.717	0.618675	0.69473	0.759863	0.585691	0.783454	0.723929	0.908563	0.758379	0.683226	0.724817	0.587037	0.481252	0.996366	0.416497	0.522693	0.824569	0.700134	0.512831	1.00702	0.421639	0.817852	1.31256	1.17699	0.861811	0.955175	0.635756	0.933004	1.08679	1.26222	1.0863	1.19374	1.152	1.29979	1.04937	1.32004	0.977242	0.67098	0.839809	0.479627	0.836762	0.800378	0.793563	0.846434	0.529545	0.926115	1.21221	0.496424	0.834061
303.871	299.571	0.62775	0.688355	0.674382	0.641532	0.626089	0.686026	0.790322	0.706087	0.66672	0.63138	0.564431	0.793426	0.642694	0.69993	0.640531	0.642052	0.654992	0.68717	1.06255	1.19743	1.03094	0.980212	0.833012	1.13819	1.03444	1.18953	1.10293	1.20954	1.0417	0.96924	1.11571	0.98814	1.05804	0.994724	1.17028	1.01711	1.16324	1.04069	0.90717	0.934798	0.899216	1.2155	0.876549	1.04018	0.944461	1.06582	1.06388	1.2006
304.243	104.362	1.20256	1.3635	1.1607	1.12968	1.13742	1.20053	1.04053	1.28726	1.06213	1.02236	0.940286	0.975044	1.33183	1.34559	1.63073	1.30779	1.08883	0.814372	2.16738	2.57021	2.63407	2.0207	1.81534	2.40996	1.68235	2.33064	1.89358	2.0479	1.97952	2.0776	2.60378	2.9083	2.52424	1.74895	1.79878	1.90237	2.41563	1.94929	2.14793	1.95596	1.56381	1.69141	2.05258	2.1618	1.98203	2.94946	3.15481	2.76787
304.844	300.452	2.58009	2.48128	2.59228	2.55296	2.40459	2.37006	2.80868	2.8142	2.33648	2.17104	2.23402	2.64745	2.5877	2.47274	2.52734	2.37975	2.66457	2.61224	4.14422	4.46733	3.65917	3.86783	3.81173	3.58422	3.70467	4.44291	4.06735	4.1325	3.82808	3.98924	3.94688	4.00373	4.13854	4.1157	4.3914	4.28041	3.85879	4.23526	3.84175	3.68309	3.80153	4.10311	3.43131	4.12474	3.67188	3.45905	4.37147	4.16519
306.825	301.196	0.615763	0.637674	0.668782	0.644531	0.520003	0.525364	0.65783	0.854404	0.627988	0.587785	0.579391	0.626812	0.604754	0.775242	0.64632	0.512468	0.876366	0.759603	1.27303	1.10461	0.990709	1.00285	1.15326	0.91291	0.939967	1.26334	1.28574	1.1636	0.923833	1.21474	1.03114	1.15611	1.12273	1.36726	1.04931	1.21976	0.916922	1.13151	1.01328	0.904456	1.04687	1.0878	1.13692	1.02309	1.23481	0.819798	1.15586	1.15112
307.068	99.2928	1.00614	1.16064	1.03487	1.37576	1.0002	0.961786	1.04595	1.3431	1.20245	0.810995	0.859302	1.1368	1.23261	0.925474	1.37104	1.18951	1.1297	1.27298	2.44812	3.35464	2.44414	1.12219	0.912767	1.05289	1.01839	1.74522	1.31524	1.57234	1.43814	1.16352	1.62993	1.40522	1.60519	1.78402	1.73668	2.36054	0.871563	1.13525	1.38594	5.70353	8.13623	7.68937	1.06927	1.22486	1.00722	1.11138	1.39219	1.20113
308.072	97.0671	0.578027	0.586631	0.519944	0.487286	0.320157	0.328811	0.527689	0.826692	0.619232	0.343478	0.378401	0.442108	1.49865	2.04514	1.91405	0.425182	0.423298	0.396022	1.21535	2.05266	1.72356	0.711528	0.712566	0.669549	1.52399	2.14241	1.22016	0.438763	0.463098	0.497527	2.42673	2.11389	1.94352	0.87176	1.04929	1.15548	1.45658	1.29273	2.55506	1.97184	2.13514	1.98187	1.08146	1.48186	1.07456	1.54895	2.7738	1.65645
308.91	268.89	2.77427	3.39333	2.7293	2.52975	2.60014	2.34748	2.83778	3.03052	3.13849	2.66775	3.26474	2.58031	3.0926	2.7389	2.97922	2.86095	3.2678	3.11126	6.32495	4.00835	4.91649	4.52287	5.21631	3.80867	4.0433	4.58516	5.68727	4.25374	4.05233	5.68672	5.08813	4.48382	3.87158	5.50086	4.74195	4.45727	4.32977	5.0421	3.66536	4.36006	5.52086	4.1402	4.75827	4.66643	5.30341	3.89516	3.97767	4.62149
309.083	335.181	1.82596	1.64317	1.60579	1.09345	0.663082	0.573293	0.634627	1.08826	0.612486	0.907896	1.10842	1.23137	0.908574	1.32082	1.14389	0.853152	0.840016	1.24497	3.16844	4.3721	3.02229	2.33141	2.57907	2.17122	2.78513	4.39006	3.22758	3.24449	3.09281	3.04126	2.00294	2.04742	2.2604	1.68059	1.52331	2.30692	2.58452	2.53014	3.64777	1.81557	2.68775	2.34763	3.0904	3.74218	2.82192	1.92219	3.69557	2.86215
309.083	387.413	1.66122	1.46721	1.31387	1.76549	1.12858	1.07362	1.13727	1.93191	1.1769	1.48737	1.54778	1.89914	1.48974	2.24047	2.072	1.63191	1.3474	2.27484	1.38249	2.44452	1.28719	1.2497	1.36142	1.4062	1.675	2.91748	1.81446	1.94016	1.74875	1.67833	2.69568	2.6243	2.89996	2.93704	2.58026	3.95873	1.5098	1.26029	2.49561	1.03105	1.41539	1.22499	1.51776	2.25391	1.4111	1.40103	2.88632	1.5466
309.18	71.3162	0.286703	0.287261	0.330496	0.359156	0.299199	0.279149	0.232745	0.380662	0.266919	0.179273	0.35133	0.253826	0.382022	0.460539	0.454145	0.285016	0.370071	0.425618	2.28726	2.11435	2.08182	2.52031	2.71566	2.64032	2.57351	2.40502	2.83294	2.77272	2.87179	3.20592	1.80312	2.20045	2.182	3.05048	2.65718	2.61608	0.431995	0.526201	0.517029	0.404158	0.568878	0.419061	0.5382	0.632163	0.653225	0.557798	0.626927	0.493299
311.995	273.959	9.73635	9.90825	8.34258	7.55117	6.8296	6.00018	7.63299	8.16071	7.67304	7.03625	7.07803	6.92755	9.1802	9.37935	9.42817	7.03272	7.75529	8.00831	16.272	18.3764	16.0081	15.8253	12.7016	14.7493	13.9019	15.7775	15.5904	14.4111	13.3336	14.8251	14.2817	12.0301	11.6251	14.2045	12.1192	13.7519	16.3576	14.4966	18.4804	15.4586	14.1483	16.1399	13.3947	16.9275	15.798	15.4071	16.5018	15.8565
312.063	104.23	0.395932	0.513821	0.536404	0.399646	0.458984	0.432703	0.841324	1.01515	0.994325	0.457107	0.410462	0.526733	2.24622	3.19445	2.99446	0.551856	0.507434	0.661689	2.24607	6.16505	2.9425	1.18512	0.908686	0.821508	3.3824	5.1229	2.89206	0.170549	0.214462	0.182876	4.00246	3.4423	4.40001	2.13025	2.32435	2.35067	4.94787	3.61004	6.66759	1.4097	1.65147	1.02851	2.35099	3.41225	2.62002	4.03901	5.02127	3.87339
313.046	100.508	1.16532	1.10552	1.11399	0.67006	0.632388	0.740297	1.07265	1.04734	1.10625	0.697012	0.518187	0.638189	1.05495	1.13835	1.03144	0.546971	0.621519	0.665918	1.67248	2.08345	1.63923	0.963159	1.09066	1.21547	1.59901	1.71581	1.90583	1.02619	1.0544	1.12812	2.02273	2.11209	2.35521	1.64328	1.77733	1.59396	1.63645	1.50572	1.72811	2.88214	2.91068	3.27465	1.13344	1.51942	1.85988	1.75106	1.44784	1.56776
313.064	221.546	0.727556	0.740404	0.827735	0.748497	0.724386	0.775186	1.06465	1.05583	1.27365	0.746513	0.69009	0.737404	0.732124	0.847774	0.983692	0.793444	0.853186	1.05758	1.23685	1.10171	1.23914	1.15438	1.44919	1.18636	1.44217	1.33181	1.31053	1.2088	1.0019	1.62133	1.00673	1.34844	1.03846	1.50647	1.48911	1.44438	1.42059	1.26109	0.961476	1.06855	0.980536	1.46795	1.19761	1.13869	1.18659	1.2549	1.18935	1.10359
314.053	99.4596	0.32426	0.277521	0.239866	0.248588	0.246824	0.308776	0.438971	0.422692	0.337531	0.264414	0.228592	0.204584	0.353471	0.446747	0.398099	0.203361	0.202569	0.203883	0.480168	0.729644	0.502456	0.39617	0.314286	0.482852	0.696657	0.570349	0.56345	0.28501	0.26946	0.318824	0.672277	0.684871	0.646388	0.458408	0.646977	0.4363	0.687425	0.554799	0.699123	0.626179	0.749658	0.795127	0.462073	0.466202	0.52965	0.621085	0.579648	0.65609
314.057	220.701	1.90414	1.97843	2.12962	1.01452	0.959139	0.928007	0.867664	1.18313	0.999569	1.553	1.32226	1.53114	1.63985	2.10251	2.33241	1.2125	1.19986	1.51345	4.35514	3.36193	3.7711	3.57925	3.62746	3.89025	4.31093	3.51655	3.95557	3.62562	3.5668	4.06952	2.43462	2.53543	2.19234	1.66579	1.71619	1.92767	3.62227	3.81599	2.95978	3.38422	3.54135	3.89771	3.94785	3.39772	4.42223	3.75416	2.86858	3.57438
314.97	299.911	0.974785	1.08712	1.04444	0.839447	0.715977	0.8362	1.00607	1.07105	1.1129	0.733994	0.767005	0.797107	0.905598	1.10294	1.19219	0.936868	0.777462	0.946781	1.53524	1.83407	1.66402	1.36759	1.35575	1.71828	2.23453	2.13401	1.9409	1.84256	1.80545	1.51491	1.6917	1.50888	1.62572	1.56395	2.12771	1.80707	2.08573	1.48199	1.89094	1.48882	1.26021	1.70188	1.34711	1.88666	1.64222	1.92622	2.0552	1.81094
315.074	96.7048	0.541259	0.492667	0.525209	0.303154	0.300353	0.335845	0.343669	0.333687	0.440735	0.366267	0.299454	0.368738	0.458787	0.441304	0.656661	0.379168	0.304145	0.390326	0.731061	0.816654	1.07613	0.845851	0.650305	0.998308	0.974793	1.20303	0.703501	1.03238	0.833072	0.562429	0.61594	0.614954	0.582716	0.453112	0.599643	0.40939	0.960151	0.502275	0.820205	1.15308	0.852264	1.38168	0.719139	0.89934	0.777346	1.28463	1.79337	1.50921
316.053	220.256	0.886536	0.923906	0.961501	0.522358	0.512571	0.653873	0.625316	0.591733	0.473858	0.730528	0.685028	0.732942	0.96932	1.04343	1.05972	0.736511	0.562262	0.687372	1.84375	1.53712	2.04121	1.9744	1.60728	1.94915	2.17432	1.63239	1.71956	1.91963	1.7446	1.78471	1.35039	1.15935	1.06047	0.837556	1.06833	0.967014	1.87322	1.64784	1.35116	1.91967	1.59482	1.91942	1.89435	1.60172	1.79498	1.77284	1.38805	1.85345
316.253	75.5118	0.381111	0.351048	0.395235	0.231975	0.258243	0.245157	0.232273	0.163883	0.279681	0.242717	0.188072	0.20153	0.618591	0.671521	0.566555	0.23428	0.194786	0.256511	0.367672	0.482023	0.45487	0.809954	0.648696	0.767006	0.58063	0.475646	0.460362	0.53777	0.516297	0.385678	0.916294	0.653082	0.798835	0.390968	0.567922	0.446016	0.668262	0.538158	0.603399	0.392281	0.417713	0.516908	0.778341	0.971939	0.823723	1.44618	1.38666	1.17769
316.871	299.482	6.18585	5.62114	5.66537	4.95732	5.1756	6.88323	7.39967	6.41844	6.10224	4.9306	3.99896	5.94463	5.28465	6.4643	6.38241	5.8687	5.076	5.6713	8.10843	10.3264	6.95549	8.29079	5.8884	10.3616	10.3165	10.4785	8.61205	10.7964	10.0336	7.0653	13.5552	8.91564	9.16461	7.69936	11.3517	9.37854	10.3861	6.77526	9.57647	9.505	7.48417	10.1663	6.25731	10.5912	6.94166	10.1319	9.65956	8.61816
317.262	76.4255	0.150586	0.130742	0.144311	0.155284	0.160875	0.168172	0.145286	0.0942036	0.140623	0.150971	0.09969	0.121114	0.1908	0.240102	0.25328	0.164093	0.139136	0.174807	0.273067	0.232599	0.240573	0.377936	0.253216	0.384479	0.373436	0.181684	0.253472	0.279087	0.244353	0.159903	0.230967	0.290385	0.326985	0.192953	0.325963	0.253722	0.25507	0.21391	0.235622	0.213462	0.193748	0.243377	0.290811	0.279856	0.302086	0.474712	0.479308	0.425145
318.836	300.967	2.44749	2.4497	2.43054	2.18937	2.21949	2.77018	3.1617	2.89539	2.54069	2.31921	2.17145	2.41209	2.29899	2.58391	2.69007	2.73387	2.30701	2.33339	3.89019	4.51423	3.53157	3.82792	3.07953	4.03997	4.03571	4.67842	4.24359	4.40054	4.61767	3.33677	4.44789	4.18663	4.27031	3.70406	4.6444	4.20746	4.36839	3.80836	3.83258	4.17491	3.45917	4.40204	3.23288	3.97703	3.31777	4.09629	4.08533	4.15253
319.068	228.26	0.742233	0.763827	0.648008	0.529136	0.629853	0.57751	0.828942	0.736607	0.755465	0.625104	0.595909	0.553922	0.863348	0.712209	0.650066	0.77052	0.576144	0.590788	1.28612	1.37944	1.40362	1.26884	1.15557	1.197	1.39954	1.29486	1.31079	1.39196	1.47048	1.03435	1.32002	0.9286	1.19217	1.085	1.22273	1.10747	1.7017	1.41681	1.59539	1.39269	1.35159	1.61155	1.36004	1.31432	1.1544	1.34232	1.44353	1.54039
320.829	301.195	0.816116	0.754308	0.821494	0.763492	0.826035	0.816134	0.95491	0.805585	0.762631	0.802825	0.707779	0.823042	0.761515	1.01098	0.80197	0.867846	0.801657	0.872195	1.32464	1.42166	1.09488	1.27206	1.00178	1.36849	1.20027	1.37988	1.21845	1.34573	1.4571	1.22839	1.26358	1.24422	1.39032	1.25122	1.43313	1.18835	1.2853	1.17162	1.3044	1.22785	1.0855	1.50192	1.03002	1.26845	1.21703	1.25984	1.42503	1.45421
321.041	100.481	0.198494	0.246324	0.281789	0.217701	0.28147	0.24542	0.231195	0.300673	0.35133	0.226401	0.270793	0.205484	0.318935	0.218932	0.258898	0.31791	0.220053	0.257172	0.481177	0.423124	0.474151	0.416499	0.369078	0.446426	0.269368	0.423718	0.366138	0.409	0.415405	0.391818	0.465465	0.40263	0.344104	0.443019	0.423417	0.38284	0.495943	0.357075	0.400107	0.646033	0.522794	0.761368	0.417942	0.353769	0.403212	0.521691	0.392102	0.404933
322.918	269	11.1164	10.3121	11.3131	10.0606	9.49929	8.78003	10.7295	12.3144	10.4415	10.2647	10.3141	9.74803	11.7543	9.94589	10.6186	10.4147	10.6382	10.645	19.2846	15.56	16.7467	16.3304	18.9491	14.3533	14.8049	17.0622	17.9506	16.5118	17.4796	18.5429	17.4147	16.2679	16.006	20.1134	17.2234	15.7052	16.8937	17.9029	15.7407	16.8201	16.7984	16.6139	18.1453	15.3543	18.8807	14.6739	14.5651	18.216
323.029	220.072	2.88115	3.11655	2.66097	1.77544	1.40195	1.38808	1.41241	1.86399	1.19444	2.29751	2.0315	2.51211	2.31732	3.0699	2.98167	2.29057	1.63863	2.50428	5.93	4.898	7.06844	4.46051	5.21645	4.30677	4.7555	5.55473	5.45215	5.44788	5.50694	5.17233	3.96489	3.67092	3.90848	2.47815	2.57073	3.31242	5.06892	5.60859	4.39288	4.92726	5.00641	5.00335	5.37874	5.46692	4.89393	4.98017	4.45593	5.55213
323.053	105.234	0.223576	0.278879	0.223854	0.213259	0.199	0.166409	0.194109	0.296786	0.225526	0.181826	0.211595	0.212614	0.304386	0.20491	0.294811	0.22143	0.244889	0.257293	0.396527	0.41672	0.581622	0.371805	0.478588	0.362872	0.302385	0.398861	0.366405	0.337846	0.416301	0.389871	0.457186	0.422017	0.379954	0.438783	0.378431	0.436693	0.469991	0.507666	0.429313	0.490121	0.603126	0.898665	0.490718	0.419705	0.340419	0.402807	0.520352	0.417016
323.155	65.2535	0.355859	0.408401	0.345193	0.395622	0.310469	0.353549	0.432661	0.543242	0.44091	0.321358	0.362243	0.34136	0.416707	0.333488	0.388829	0.318877	0.444118	0.380874	0.62842	0.644899	0.72939	0.550304	0.624143	0.583275	0.506489	0.492119	0.707354	0.544778	0.631399	0.52386	0.527368	0.467641	0.509267	0.574936	0.519146	0.690185	0.585321	0.773779	0.59516	0.693148	0.609755	0.601139	0.630397	0.615355	0.663834	0.682996	0.487505	0.553417
324.017	230.085	1.30155	1.32757	1.24189	0.952995	0.885499	0.73322	0.912848	1.11737	0.841944	1.09295	1.05391	1.19562	1.20409	1.08943	1.4512	0.955948	1.05209	1.20546	2.31641	1.4091	2.03023	1.87243	2.16845	1.64948	1.74515	1.64051	2.60433	2.27349	2.33132	2.17929	1.87506	1.99415	1.90174	1.70841	1.77728	2.44626	1.30847	2.19035	1.26671	1.36013	1.52654	1.46201	1.96333	1.50642	2.1183	1.80711	1.25374	1.46351
325.03	220.797	1.8701	1.77411	1.6634	1.09306	0.855108	0.791304	0.998069	1.0223	0.824992	1.22729	1.17959	1.44795	1.32964	1.85068	1.75715	1.17211	1.22212	1.37771	3.20967	2.76165	3.12201	2.59228	3.03584	2.21644	2.56501	2.87751	3.33829	2.88653	2.95178	3.08643	2.4694	2.22109	2.3265	2.13427	2.15238	2.15743	2.41046	3.27093	2.50529	2.39477	2.67545	2.71074	2.99126	3.04517	2.88578	2.66424	2.54579	2.72227
326.003	259.548	19.4559	20.6969	18.6348	15.0631	14.2236	12.8784	16.1482	17.3115	14.7586	14.7565	15.3954	16.2041	16.7773	20.7765	20.0026	16.0707	17.6654	17.2273	32.2283	32.6605	31.4054	27.3709	27.4447	29.8397	27.3465	30.4946	31.8747	27.834	27.8062	30.7319	28.0679	28.15	28.4953	24.9347	26.1548	26.8158	33.3035	29.4705	33.9737	26.8367	28.3559	27.4535	28.6883	31.4025	30.3423	29.6566	32.0242	29.4209
326.918	63.9014	0.335857	0.110059	0.112774	0.247785	0.121102	0.0782124	0.0926774	0.390518	0.0710726	0.13172	0.116236	0.326477	0.172074	0.44278	0.358612	0.274496	0.15145	0.535069	0.260202	1.01724	0.419135	0.240967	0.334386	0.332214	0.401396	0.758804	0.196481	0.468485	0.283477	0.293594	0.33931	0.343283	0.357913	0.3289	0.333324	0.644315	0.314146	0.117232	1.21368	0.228483	0.183974	0.359925	0.203784	0.694251	0.246396	0.230674	0.668966	0.289983
327.005	262.466	1.85608	2.22956	1.8888	1.7162	1.40209	1.29729	1.82771	1.87411	1.63593	1.4766	1.75519	1.61877	1.62111	2.0969	2.0908	1.56908	1.81818	1.79901	3.44281	3.32802	3.21108	2.78595	2.86101	3.31784	2.74815	3.01817	3.83034	2.86713	2.92008	3.60772	2.78591	3.00963	2.88005	3.03846	2.71675	3.18435	3.44143	3.00943	3.61417	2.96465	3.09983	2.75137	2.91105	3.32449	3.3524	3.13744	3.58142	2.8404
327.91	64.2067	0.100296	0.0399204	0.0333319	0.094087	0.0166349	0.0323248	0.0332387	0.120948	0.0451467	0.0416238	0.026568	0.0964949	0.0618266	0.158074	0.0747661	0.0727579	0.0656662	0.197263	0.0398924	0.282836	0.104633	0.0518402	0.0339577	0.110314	0.0993775	0.245029	0.0720627	0.0882466	0.0854655	0.0560624	0.10449	0.0503701	0.0296272	0.0768215	0.104222	0.171802	0.107569	0.0661232	0.322101	0.0727541	0.0582038	0.112399	0.050946	0.220948	0.0586247	0.10034	0.19347	0.0719351
327.962	289.789	1.56589	1.7663	1.40418	1.20324	1.19647	1.12798	1.5504	1.37002	1.36943	1.16691	1.31121	1.24104	1.40238	1.50852	1.62358	1.20502	1.25097	1.40911	2.84418	2.07942	2.09972	1.88053	2.14912	2.34651	2.42015	2.44332	2.60566	2.01471	1.91177	2.31447	2.31982	2.40325	2.27613	2.21188	1.76046	2.15403	2.30322	2.39937	2.60934	2.23561	2.33809	1.98104	2.39798	2.3843	2.40114	2.11847	2.06087	1.98589
329.03	104.082	0.83967	0.914193	0.840306	0.968217	0.556152	0.730141	0.924897	1.11073	0.814517	0.547857	0.555709	0.672167	0.752544	0.955061	1.01097	0.721456	0.63855	0.97698	0.816374	0.90205	0.705858	0.649501	0.638147	0.712481	1.00271	1.1828	0.906166	0.843878	0.821561	0.775096	1.58181	1.30928	1.65874	1.09705	1.18428	1.4845	0.657967	0.622368	0.872373	0.943038	0.943053	1.24035	0.736879	0.853299	0.80474	0.836997	0.880828	0.728521
329.162	62.6262	30.8244	39.4569	38.1995	31.1921	23.1788	22.7367	23.3634	36.7938	25.3409	26.2145	30.5382	32.4526	27.7061	34.4459	36.5795	30.2489	28.3069	41.2311	27.4122	60.1105	30.662	24.9238	39.0297	39.6615	27.1265	37.0917	27.8583	51.7568	46.5017	39.4398	47.6724	46.1496	49.7987	33.3457	29.0762	45.8592	39.1869	38.7321	57.5861	29.0379	40.5605	40.0437	27.0633	48.2198	38.3627	39.1943	50.614	44.7351
330.162	62.6732	5.63302	7.28455	7.03491	6.16728	4.68473	4.45474	4.74333	6.57896	5.31265	6.10349	5.69954	5.74856	4.98199	5.75371	6.17946	6.08669	5.70445	7.76395	5.51433	11.2342	5.56787	5.21771	7.44992	8.62365	5.70691	6.10585	5.20127	10.0663	8.74725	7.46584	8.68904	7.96834	8.8805	6.85241	5.80095	8.92866	7.91155	7.23908	10.0102	5.50017	7.05061	8.92665	5.15098	9.02033	6.39471	7.92203	8.98893	8.79417
331.054	137.9	1.26872	0.987222	0.751198	1.29547	1.08077	1.32687	1.59727	1.89768	2.07614	1.02094	1.01092	1.57638	3.36609	3.71083	4.08893	1.343	1.30618	1.87693	0.863875	1.29416	1.04169	1.81746	1.71744	1.9541	1.3569	1.45717	1.02988	0.818445	0.74021	0.87254	1.84925	1.32763	1.54786	1.87437	2.43225	2.21582	2.41081	2.15899	3.33037	1.6163	1.64613	2.08638	1.62096	1.80448	1.23399	1.73298	2.84253	2.08001
331.152	63.2469	1.62526	2.21797	1.99729	1.87212	1.4491	1.3833	1.60671	2.04323	1.85482	1.72903	1.53044	1.6951	1.66785	1.92619	2.2203	2.03314	1.65584	2.10993	7.67203	6.70416	7.88238	8.01177	8.50963	9.73692	6.49672	7.32199	8.50236	8.88743	9.47078	10.726	6.78016	6.03198	4.5694	8.17797	7.97262	7.79471	2.38466	2.17012	3.37617	2.17825	2.3941	2.74126	1.81591	2.65714	2.36725	2.41625	2.9087	2.80583
332.006	133.765	1.15154	1.40294	1.37373	0.652276	1.12068	0.92148	0.914985	0.839124	0.993057	1.23752	1.23818	1.0108	1.51794	1.17762	1.23994	1.00801	0.875628	0.760119	3.72542	1.72312	3.27695	3.61974	3.91309	4.32343	3.26701	2.2446	3.87765	3.4882	3.61569	3.6099	1.73359	1.72459	1.87855	1.66334	1.70017	1.31134	2.64592	3.62628	1.80312	3.70968	3.53191	4.74052	3.18674	2.56883	3.15256	3.20744	1.61755	2.62923
332.153	69.3718	0.36491	0.436228	0.47533	0.374674	0.383575	0.326388	0.406596	0.419195	0.377163	0.370439	0.324237	0.342418	0.415775	0.450089	0.449712	0.391027	0.372423	0.366056	1.30923	1.19796	1.30872	1.56399	1.54168	1.65857	1.3017	1.2093	1.44924	1.59756	1.31315	1.29422	1.17173	0.943956	1.2679	1.34527	1.46706	1.2639	0.534175	0.41167	0.63179	0.533126	0.54074	0.714863	0.495593	0.61736	0.518925	0.58399	0.600288	0.615299
332.839	300.878	1.39556	1.57004	1.49397	1.15095	1.30527	1.58136	1.62255	1.61362	1.75647	1.22097	1.00712	1.5051	1.32342	1.71743	1.46601	1.43714	1.17204	1.52851	2.18554	2.70301	1.99247	1.84476	1.60051	2.9691	2.69934	2.64767	2.23473	2.43689	2.29045	2.02823	3.70144	2.08694	2.46365	2.18333	2.72721	2.39874	2.34842	1.65959	2.43982	2.19443	2.04357	2.4407	1.65791	2.40361	1.74081	2.45763	2.42373	2.15643
334.001	134.103	0.565169	0.651658	0.699535	0.281423	0.515854	0.449869	0.398329	0.318552	0.446758	0.566937	0.583107	0.444256	0.574978	0.348205	0.429881	0.458012	0.327912	0.318075	1.72406	0.907057	1.74663	1.64763	1.62736	2.18642	1.48816	0.967109	1.86547	1.84435	1.6718	1.56405	0.821718	0.732653	0.827321	0.750839	0.876245	0.694923	1.54004	1.67065	0.820786	1.91068	1.56492	2.26358	1.44706	1.27984	1.28514	1.56147	0.743571	1.32791
334.083	88.5461	0.165074	0.144573	0.170427	0.130518	0.16626	0.154295	0.361811	0.297053	0.337746	0.208632	0.161063	0.172267	0.259386	0.336118	0.333694	0.174509	0.134501	0.160551	0.503607	0.699105	0.57967	0.319009	0.431624	0.41548	0.966016	1.02788	0.734696	0.193955	0.0859616	0.157766	0.879628	0.969075	0.790367	0.728348	1.39948	1.01746	0.353117	0.27565	0.522748	0.443119	0.32414	0.489442	0.257627	0.477411	0.289257	0.58161	0.603999	0.503957
334.834	301.042	0.524052	0.543794	0.627752	0.418878	0.614327	0.672618	0.660281	0.514231	0.661146	0.485111	0.308865	0.542481	0.530385	0.606817	0.538033	0.620479	0.466586	0.555437	0.783799	0.99009	0.880507	0.908217	0.553379	1.1776	1.12953	0.870591	0.885083	0.940885	1.03933	0.76837	1.07567	0.753169	0.885628	0.867569	1.10474	0.916073	1.00523	0.628411	0.86637	0.932386	0.777239	1.05473	0.627512	0.806455	0.711496	0.896054	0.79414	0.851834
335.069	221.78	1.97044	2.08174	1.82617	1.63002	2.01496	2.25884	2.04941	2.20435	2.55863	1.67264	1.90284	1.55009	2.29302	1.86898	1.93006	1.84736	1.73315	1.67575	3.37037	3.5852	3.30094	3.33083	3.01396	3.33628	3.85019	3.73259	3.09974	3.31649	3.29282	2.90021	3.12863	2.83033	3.24355	3.4148	3.65627	2.85462	4.04417	3.12193	3.45512	3.19127	3.46791	3.58805	2.95082	3.29591	2.80171	3.30882	3.71495	3.73695
336.066	99.2777	0.91683	0.712255	0.889759	0.717247	0.540738	0.699824	0.899041	0.646006	0.788173	0.609317	0.657941	0.725799	0.660145	0.738506	0.871925	0.661367	0.549915	0.69383	1.57652	1.48508	1.62549	0.971821	1.51384	1.30295	1.36972	1.19612	1.10423	1.53693	1.28741	1.14591	1.35625	1.39065	1.04194	1.00873	1.24068	1.39871	0.930622	1.08983	1.2161	3.23637	2.69272	3.25932	0.830061	1.09315	1.07181	1.42285	1.39392	1.39163
336.928	269.109	21.9067	19.1408	20.7037	18.7633	20.2058	20.56	24.8579	23.1374	21.1487	20.3669	16.9833	17.3022	22.0469	19.5639	19.6132	21.481	18.5094	18.1162	30.6257	31.4536	33.4479	34.0339	29.3193	31.3432	29.2994	29.076	31.8734	34.9104	35.9304	30.9708	30.0093	29.3479	31.7904	33.3956	37.0429	29.178	33.1606	30.658	30.9249	33.6931	28.9766	36.6959	29.4805	27.4063	32.0461	34.2231	29.2347	34.8534
337.045	99.4275	0.26442	0.191398	0.254719	0.251863	0.272219	0.295925	0.2372	0.276753	0.318641	0.270954	0.253842	0.197197	0.270126	0.220517	0.263122	0.258268	0.237356	0.259036	0.60201	0.637899	0.748131	0.454505	0.407445	0.507317	0.398402	0.478998	0.384744	0.482339	0.375816	0.443203	0.461144	0.390895	0.42961	0.47011	0.414143	0.429915	0.516772	0.37554	0.452888	1.2569	1.08737	1.04192	0.418875	0.387489	0.463847	0.439202	0.481804	0.636033
337.057	61.1905	0.388458	0.421055	0.473619	0.501526	0.492667	0.574697	0.624696	0.57862	0.667591	0.475256	0.339791	0.358313	0.529358	0.395347	0.422978	0.560515	0.426264	0.397855	0.823901	0.742443	0.896033	0.863373	0.901137	0.794256	0.84638	0.744813	0.821769	0.810329	0.777202	0.675029	0.655726	0.708662	0.7342	0.85497	0.875316	0.755077	0.936813	0.86654	0.624671	0.914785	0.852139	0.852587	0.846673	0.830434	0.85168	1.28503	0.7871	1.10062
337.929	269.185	1.66118	1.50656	1.62678	1.53377	1.44581	1.51001	1.82792	1.82228	1.45589	1.464	1.24008	1.31306	1.72372	1.59056	1.52506	1.6415	1.4839	1.37028	2.26226	2.41289	2.46186	2.43653	2.27461	2.26524	2.2161	2.31163	2.37548	2.53031	2.87114	2.42017	2.48232	2.25891	2.47827	2.48751	2.78012	2.20315	2.46947	2.44737	2.28051	2.45617	2.23759	2.64629	2.46882	1.89005	2.55365	2.39442	2.21886	2.53925
338.894	287	0.920771	0.968865	1.01663	0.853566	0.83051	0.911755	1.11124	1.08647	1.03907	0.928571	0.992944	0.933737	1.03856	0.807958	0.822913	0.900057	0.943164	0.855047	1.71053	1.43926	1.40768	1.7539	1.50305	1.52762	1.23256	1.33155	1.78286	1.61131	1.67427	1.81136	1.56663	1.52275	1.56906	1.86432	1.84124	1.52925	1.5128	1.49781	1.42069	1.49675	1.50855	1.50942	1.55391	1.32469	1.50977	1.55203	1.40506	1.67843
339.065	124.322	0.188803	0.221941	0.214664	0.139379	0.207437	0.178186	0.181416	0.228733	0.147482	0.17023	0.123064	0.175551	0.200859	0.176149	0.193144	0.187072	0.195478	0.180964	0.519486	0.5976	0.55465	0.454732	0.468771	0.326883	0.276778	0.283878	0.343638	0.40515	0.329579	0.352918	0.272155	0.260602	0.276282	0.431178	0.322807	0.318215	0.41043	0.401682	0.345169	0.684127	0.667537	0.741621	0.376784	0.406773	0.344582	0.39568	0.309884	0.378436
340.013	256.154	8.95568	8.86473	9.85372	7.76982	9.2652	10.0282	10.3691	10.2969	9.45936	8.82925	8.12676	8.65376	9.42365	8.68274	8.4285	9.11325	8.04953	7.47515	13.9908	12.1664	16.7439	13.8251	14.8413	13.7932	13.9454	12.6715	15.2388	15.4984	13.1786	14.0855	14.3251	15.6608	15.045	13.6262	16.1525	13.007	16.5681	15.9254	12.0972	16.8378	14.1091	14.0854	14.0975	13.7931	13.6373	14.2611	12.4479	13.4452
340.325	95.3529	0.18436	0.182536	0.187337	2.63161	2.56529	2.48913	0.165512	0.207824	0.217205	0.526756	0.673325	0.602853	2.45717	1.89123	1.82699	0.959527	1.04088	1.0292	0.472108	0.435116	0.416728	6.67878	7.70008	6.51511	2.96577	4.12287	3.45139	0.572223	0.673497	0.802312	5.26724	5.35326	3.96129	0.663978	0.498294	0.579195	0.306655	0.39639	0.340559	1.93162	2.02972	1.91846	1.90739	1.59461	1.67977	2.81635	3.42897	3.54889
340.846	294.579	0.722119	0.756966	0.797166	0.667337	0.693699	0.546182	0.610238	0.969296	0.642825	0.600605	0.7295	0.72367	0.780803	0.684799	0.674513	0.66667	0.741884	0.733239	1.37992	1.00929	0.973118	1.20022	1.1468	0.963736	0.855347	1.16502	1.19218	0.904348	1.06908	1.25432	1.01754	1.01272	1.12144	1.41344	1.1133	1.14455	0.848964	1.10775	1.04802	0.961385	1.17818	0.931629	1.24618	0.995478	1.28177	0.91567	1.13466	1.0222
340.978	225.456	1.17021	0.976156	0.998952	0.611766	0.568203	0.405682	0.460362	0.58474	0.396677	0.744641	0.682939	0.967631	0.954545	1.15081	1.3124	0.745377	0.590267	0.988582	1.72545	0.875153	1.65436	1.59504	1.78307	1.44053	1.73129	1.22619	1.59976	1.58521	3.48841	1.61668	1.5923	1.16864	1.25943	0.826786	1.07293	1.31094	1.26583	1.69511	0.778527	1.07931	1.57177	1.45261	1.93277	1.36875	1.56208	1.73694	0.74569	1.58444
341.015	257.945	1.11965	1.01551	1.12093	1.03275	1.03473	1.02498	1.10643	1.38368	1.06895	1.65027	1.09888	1.07601	1.97872	1.1624	0.96699	1.73717	1.31963	1.0517	1.77612	1.59778	1.90741	1.42035	1.58846	1.51055	1.51657	1.63382	1.64817	1.95245	1.62044	1.52769	1.63832	1.79399	1.98279	1.86533	1.9035	1.55144	1.56077	1.98179	1.51534	1.77318	1.61291	1.62317	1.87942	1.69549	1.67409	1.33366	1.42096	1.6163
341.241	65.5122	0.253796	0.27088	0.281091	0.326533	0.223248	0.250428	0.240892	0.290103	0.229886	0.225777	0.199365	0.194423	0.297222	0.306356	0.28746	0.204012	0.298024	0.301529	0.453179	0.366509	0.37453	0.304778	0.510235	0.344895	0.353166	0.365492	0.407583	0.334265	0.487074	0.482442	0.522253	0.471911	0.461306	0.472639	0.311499	0.387655	0.301192	0.443155	0.378718	0.352621	0.359887	0.316405	0.576539	0.425911	0.467442	0.411475	0.431931	0.403147
341.319	95.4114	0.100234	0.124952	0.140482	0.800082	0.640585	0.743209	0.129956	0.166349	0.116824	0.217274	0.212364	0.191579	0.781682	0.561976	0.519707	0.326897	0.452961	0.37734	0.246533	0.213942	0.302823	1.69823	2.14628	1.64375	0.845211	1.17648	1.00011	0.299531	0.460749	0.560988	1.64402	1.40696	1.12469	0.409557	0.328403	0.478264	0.185647	0.264512	0.247636	0.629377	0.610541	0.578397	0.599285	0.618366	0.599004	0.716054	1.08415	0.89695
341.969	289.818	1.6228	1.58424	1.5868	1.30857	1.14561	1.16544	1.23744	1.48151	1.08359	1.10458	1.31023	1.31587	1.30937	1.80587	1.38919	1.28372	1.39353	1.35503	2.72719	2.62424	1.98733	2.21613	2.22796	1.83716	2.00518	2.60862	2.47077	2.51529	2.25678	2.49208	2.66656	2.50275	2.33466	2.01011	2.1173	2.52634	2.19306	2.73417	2.26287	2.07063	2.46693	1.97137	2.409	2.51368	2.60692	1.95741	2.43339	2.36736
342.007	131.57	0.567651	0.722112	0.627406	0.412496	0.47644	0.299689	0.359383	0.398976	0.313864	0.412298	0.512137	0.435205	0.490076	0.487589	0.404845	0.366206	0.449588	0.394097	1.54934	0.778212	0.926741	1.30901	1.50979	1.11884	1.07736	0.810136	1.49382	1.32664	1.43499	1.30735	0.831555	0.792553	0.831071	0.701089	0.728644	0.792061	1.00886	1.22682	0.743265	1.1127	1.33959	1.10217	1.11737	0.981729	1.25666	1.05295	0.749656	0.919
342.233	65.7979	0.138835	0.138594	0.138821	0.149373	0.119095	0.10376	0.147358	0.177613	0.109274	0.112037	0.103976	0.149641	0.172462	0.175001	0.203049	0.134746	0.182879	0.134794	0.258672	0.216266	0.224644	0.239254	0.264282	0.150548	0.273789	0.241283	0.312871	0.154984	0.233028	0.255425	0.256189	0.265286	0.355365	0.215313	0.191669	0.159106	0.159436	0.204038	0.245288	0.21588	0.247271	0.211349	0.232294	0.296339	0.264492	0.255089	0.286101	0.251208
342.978	226.944	1.2297	1.02074	1.0556	0.595423	0.411905	0.402117	0.419842	0.55096	0.390618	0.688924	0.562498	0.879628	0.80294	1.0328	1.30079	0.618102	0.642108	0.975623	1.79299	1.09919	1.67195	1.44171	1.73818	1.26504	1.65311	1.11057	1.73643	1.68691	1.5324	1.6691	1.2893	1.3172	1.3551	0.798586	1.04908	1.42644	1.13208	1.66711	0.857171	0.931356	1.57892	1.43369	1.63349	1.47117	1.59221	1.50024	0.761159	1.48452
343.957	260.793	1.25619	1.40234	1.04525	0.863833	0.896373	0.768535	0.930966	1.02577	0.795996	1.14658	0.873963	0.975319	1.25696	1.56863	1.65386	1.33705	0.993753	1.58362	2.63961	3.15055	2.89589	2.01479	1.8155	2.17306	2.0506	2.65542	2.14067	1.8201	2.08514	2.08397	2.44373	1.76125	1.42629	1.63075	2.14322	1.94454	3.36966	2.06452	3.01334	2.33876	2.15262	2.32618	1.99608	2.92883	2.37417	2.74898	3.18424	2.66904
344.916	63.9661	0.0373423	0.0217018	0.0292918	0.0417119	0.0246196	0.0316393	0.04497	0.111025	0.0286584	0.0357704	0.0312174	0.0763357	0.0316571	0.0859864	0.0843599	0.0254653	0.025477	0.0847308	0.062854	0.172241	0.0616908	0.0415861	0.0304952	0.0381855	0.0466352	0.129462	0.0428168	0.04731	0.0631956	0.0605219	0.0657273	0.0651526	0.0647408	0.0619349	0.0634913	0.107776	0.0369946	0.0661232	0.152063	0.0239275	0.043777	0.0740192	0.0732707	0.0722727	0.0292987	0.0299867	0.086362	0.0513822
345.025	105.339	0.27034	0.324619	0.31896	0.266289	0.244002	0.197946	0.267293	0.326035	0.244065	0.210408	0.171084	0.223765	0.264832	0.351586	0.314568	0.209142	0.316104	0.286123	0.525525	0.624383	0.666479	0.33797	0.378561	0.361025	0.310816	0.462032	0.3384	0.329911	0.336071	0.373191	0.470941	0.466848	0.461935	0.451227	0.403794	0.491877	0.337612	0.324889	0.529003	1.05752	1.22731	2.5461	0.392646	0.420555	0.399402	0.356093	0.348488	0.358716
346.026	105.287	0.108051	0.148199	0.150437	0.121126	0.0978784	0.095346	0.141349	0.142592	0.135867	0.0938161	0.098441	0.110897	0.121779	0.202256	0.16071	0.136362	0.109748	0.158046	0.209924	0.299945	0.230731	0.110332	0.191035	0.151218	0.218352	0.188018	0.192814	0.150021	0.178222	0.157325	0.273496	0.225743	0.286263	0.162104	0.17904	0.251267	0.186593	0.213722	0.249053	0.267098	0.326602	0.681228	0.153491	0.219067	0.280201	0.143714	0.202178	0.165822
346.026	227.533	1.50928	1.46799	1.70888	0.853701	0.639596	0.663801	0.581873	0.876585	0.615925	1.02243	0.912337	1.24937	0.980374	1.47258	2.05326	0.969108	0.916842	1.37635	2.62799	0.881754	2.14828	2.06893	2.7549	2.22771	2.63778	1.50793	2.66521	2.46166	2.12467	2.6688	2.12498	2.43848	1.95361	1.37119	1.36622	2.13708	1.32435	2.40639	0.682495	1.36833	2.07374	1.37902	2.51891	1.5051	2.65836	2.21804	0.654306	2.00785
347.027	104.264	0.401432	0.37351	0.339803	0.331828	0.260714	0.357148	0.352433	0.327091	0.283775	0.214328	0.176209	0.278228	0.309889	0.354855	0.439915	0.21441	0.228972	0.269091	0.359704	0.46822	0.350086	0.439484	0.391897	0.450145	0.369433	0.588922	0.473693	0.452223	0.384217	0.307538	0.476445	0.49567	0.527697	0.443687	0.463571	0.453128	0.459174	0.365504	0.521672	0.449204	0.51154	0.772913	0.485829	0.439449	0.472856	0.457682	0.544237	0.437798
347.162	62.852	3.12036	2.91762	2.62619	2.26211	2.03002	1.90491	2.12252	2.33909	2.16871	1.97012	1.94705	2.48817	2.00712	3.03981	2.74151	2.43009	2.24434	3.36006	2.76931	4.74112	3.33622	2.61931	3.38187	3.1955	2.54512	3.89744	2.52139	4.6903	3.84491	3.95814	3.74313	4.34335	4.83591	2.71148	3.0191	3.16881	2.86671	3.13919	4.12618	2.9362	3.92351	3.37753	2.72738	3.2025	3.22596	3.21381	5.22242	3.31314
348.163	63.0498	0.739991	0.652565	0.566783	0.518735	0.559308	0.432946	0.517307	0.499442	0.491541	0.486849	0.414347	0.456682	0.404985	0.623892	0.505661	0.585963	0.53611	0.686363	0.732268	0.94049	0.574975	0.650268	0.870268	0.931175	0.530094	0.688245	0.660685	1.06521	0.885032	0.835506	1.03525	0.753863	1.0294	0.554291	0.781176	0.780525	0.609702	0.646507	0.92763	0.601493	0.744041	0.72179	0.664694	0.625418	0.699772	0.914848	0.955927	0.664818
349.014	213.823	0.599637	0.630179	0.700604	0.38965	0.400889	0.412758	0.407928	0.357644	0.397638	0.45277	0.457118	0.55959	0.497031	0.706654	0.678603	0.388331	0.431585	0.558886	1.37828	1.35912	1.19568	1.21544	1.2463	1.23681	1.34172	1.19645	1.0941	1.15614	1.07294	1.32678	0.781097	0.909485	0.793349	0.550547	0.735875	0.760492	1.43359	1.23428	1.22252	1.41689	1.15868	1.50349	1.26341	1.24522	1.1794	1.17641	1.28504	1.31913
350.935	269.214	15.6512	15.0879	16.4025	13.8128	15.6614	16.7982	18.4993	15.9004	16.2444	13.5037	12.2907	14.5312	14.4279	16.9457	14.8817	15.3566	14.1869	14.3826	21.6699	25.5656	24.1734	22.1051	20.7758	27.9948	29.2754	23.0417	5.08742	25.112	24.6357	21.9158	4.77464	24.3955	24.2239	22.3041	27.2644	23.2332	25.299	21.3546	24.1979	22.5094	19.0944	3.66559	22.8293	22.6802	20.525	27.987	23.3341	5.533
351.939	269.202	1.31942	1.27249	1.31812	1.34301	1.49046	1.6097	1.67393	1.35609	1.57682	1.29046	1.11468	1.25689	1.33892	1.41325	1.30121	1.36432	1.18358	1.3198	1.91884	2.14757	2.07451	2.06983	1.86648	2.51018	2.54257	2.19542	2.05182	2.1262	2.21603	1.80131	1.90111	2.05658	1.99388	1.81547	2.36419	2.16555	2.32443	1.73513	2.11218	2.24725	1.76485	2.40543	1.88843	1.95886	1.74513	2.50215	1.87332	2.02629
352.895	287.494	1.41128	1.34265	1.14633	1.01295	1.5242	1.44575	1.78323	1.23686	1.52448	1.20999	1.11114	1.11267	1.37641	1.28764	1.18445	1.26765	1.31209	1.13961	1.82401	1.98787	1.93484	1.99155	1.59506	2.0524	2.10677	1.92745	1.95668	1.91828	2.1056	1.83599	1.73005	1.91108	1.94181	1.92029	2.27669	1.48975	2.17464	1.57021	1.87371	2.22618	1.64858	2.24689	1.73719	1.63463	1.84985	2.03579	1.86196	1.8191
352.983	70.8699	2.67503	2.88586	2.87257	2.59605	2.96024	2.78613	4.12968	3.10004	3.32664	2.98624	2.54408	2.1034	3.43121	2.39514	3.31813	3.21158	2.74992	3.06733	4.21884	4.15216	4.22723	5.24834	4.91651	5.63159	4.91294	4.52716	4.17511	4.82123	5.27833	5.54943	4.185	3.48382	4.46839	3.99233	4.1193	3.98132	4.99481	2.85082	3.34652	4.77104	4.66913	5.40779	4.68132	4.14448	4.71139	5.69629	4.10964	5.09247
353.987	70.5488	0.706565	0.628955	0.830053	0.645622	0.68422	0.79498	0.942427	0.723113	0.857511	0.781559	0.83232	0.540043	0.893029	0.572039	0.710028	0.864097	0.812849	0.670611	1.15332	1.09172	1.12627	1.26014	1.20534	1.48408	1.2913	1.06703	1.30778	1.42923	1.35848	1.51773	0.987657	0.97443	1.09506	1.12289	1.07316	1.12489	1.20054	0.934821	0.900635	1.49689	1.06962	1.50667	1.33172	1.04494	1.2853	1.56599	1.11184	1.29602
354.076	164.217	3.06712	2.96876	2.50272	3.02133	2.81459	3.22555	3.33838	3.80407	3.39355	3.12212	2.6178	3.35545	2.55796	3.36718	3.29553	3.53994	3.02074	4.04503	3.58804	6.56104	5.26776	4.13227	3.71885	4.77909	5.88405	5.66567	4.31479	5.29122	5.4859	5.38701	4.57886	4.70599	5.05409	5.70279	5.90347	5.49975	5.30096	3.95328	5.12587	4.97744	3.81649	5.48734	3.5998	4.38682	3.70959	4.70004	6.13619	5.153
354.85	294.21	1.31465	1.28233	1.34071	1.2229	1.43218	1.41282	1.45189	1.56106	1.51069	1.37817	1.08407	1.27349	1.47436	1.27804	1.32026	1.37312	1.26567	1.2209	2.18363	2.17635	2.17402	2.43462	1.65152	2.30144	2.04551	2.07443	2.1614	2.28911	2.34904	1.9088	1.86128	1.91324	2.14162	1.98277	2.42945	2.03831	2.15828	1.95665	2.05578	2.16976	1.6756	2.10514	2.08991	1.90859	1.89759	2.05525	2.06037	2.27962
354.997	71.0666	18.9122	17.2226	20.9442	16.8508	16.3085	14.2217	20.9242	18.6663	18.0395	23.5873	14.7433	16.6609	18.929	20.2448	20.7821	21.7128	19.4291	19.4464	35.3025	40.5843	41.0594	37.4698	40.0255	45.6068	40.745	36.6971	31.3814	44.5572	42.4456	34.5766	30.0843	26.242	25.4328	23.0481	29.5015	30.2468	34.3849	29.7179	24.5474	54.5759	36.0595	35.7892	28.9447	35.693	31.5875	42.6407	34.2611	32.3357
355.083	163.021	0.785952	0.661625	0.580749	0.748573	0.678934	0.724801	0.825516	0.755843	0.783535	0.862482	0.718676	0.721551	0.637571	0.852188	0.680374	0.853953	0.717645	1.00217	0.952157	1.48114	1.26183	1.18532	0.980616	1.20294	1.36138	1.32866	1.0947	1.41829	1.34642	1.24504	1.07377	1.15377	0.976004	1.35895	1.29165	1.39831	1.27583	1.09621	1.34474	1.25858	1.00227	1.31494	0.909731	1.05383	0.945943	1.24097	1.51621	1.30048
355.999	70.8839	3.81601	3.73393	4.06218	3.35942	3.1549	2.6955	3.62286	3.67427	3.49599	4.14078	3.11181	3.18672	3.70494	3.97225	3.97626	4.16328	4.17097	3.86968	6.7796	7.69326	7.36326	7.05091	8.79465	7.83088	7.24596	7.18319	6.32427	8.82009	8.17358	7.26659	6.16911	5.01635	4.90047	4.37887	5.81388	6.42327	6.70666	6.72233	4.76981	10.575	7.03527	6.27141	6.1516	7.36609	6.29053	7.59681	7.127	6.45945
356.813	298.837	0.858022	0.908843	0.845223	0.821678	0.899018	0.829328	0.927372	0.948824	0.819523	0.827809	0.78599	0.8837	0.947327	0.896379	0.817465	0.83964	0.883658	0.816683	1.58227	1.32034	1.32553	1.63931	1.42468	1.26423	1.3441	1.43832	1.6166	1.44323	1.48626	1.53881	1.1407	1.4046	1.43062	1.48408	1.50082	1.44607	1.39316	1.56352	1.31943	1.40054	1.43119	1.33677	1.44134	1.25197	1.32268	1.2292	1.54645	1.47855
357.003	69.4898	1.24158	1.36856	1.47187	1.46112	1.27513	1.19566	1.26638	1.48393	1.24847	1.42404	1.14476	1.16193	1.40734	1.55991	1.52691	1.47686	1.42609	1.42759	2.71579	2.74967	2.72211	2.52988	3.11619	2.66609	2.46488	2.75937	2.58339	3.36183	2.79834	2.8923	2.47721	2.137	2.13435	2.50319	2.37399	2.91359	2.15277	2.15144	1.71164	2.74219	2.3972	2.23025	2.03925	2.66129	2.08128	2.58232	2.40595	2.33617
357.02	98.9421	0.803851	0.696412	0.655479	0.591744	0.746875	0.531455	0.703166	0.658848	0.599308	0.568147	0.560413	0.703819	0.566372	0.630412	0.504976	0.523861	0.564981	0.630801	14.3317	22.8789	14.8566	1.22248	1.15902	1.22058	0.928345	1.08779	0.922268	1.06566	1.07385	1.09749	1.22517	1.01234	1.07363	1.24175	1.03388	0.957555	1.06696	0.827858	0.960215	51.3877	56.4496	58.815	0.791242	1.02624	0.791825	1.09083	1.21355	1.39359
357.933	296.283	1.57639	1.32606	1.49242	1.27068	1.03269	1.13751	1.23957	1.44202	1.11129	1.08644	1.11454	1.33666	1.38015	1.36862	1.44439	1.27788	1.44411	1.23169	2.22379	2.30234	2.02025	1.88457	2.03666	1.91491	1.88346	2.618	2.58026	2.16509	1.95361	2.31225	2.62907	2.03318	2.36923	2.27305	2.172	2.08598	2.21902	2.29859	2.06894	1.90116	2.21668	1.94442	2.15733	2.22615	2.18422	1.7955	2.16507	2.39147
357.96	264.25	1.80362	1.46603	1.79939	1.14849	0.997897	1.07953	1.23504	1.68622	1.11827	1.32476	1.1768	1.71336	1.61862	2.18736	1.90882	1.67812	1.24282	1.62924	2.62401	3.46796	3.49319	2.84993	2.46543	2.56369	2.88716	3.1144	2.64535	3.19697	2.5701	2.45477	2.47829	2.24966	2.58597	2.03869	2.70587	2.5066	3.58982	3.32268	3.73807	2.95895	2.41122	2.99671	3.37065	3.09427	2.80601	2.81436	3.7405	3.18994
358.007	212.94	1.29188	1.34056	1.11168	0.703568	0.654931	0.506006	0.558797	0.72347	0.616664	0.971294	0.820583	0.869784	1.08487	1.30838	1.28855	0.828641	0.664434	0.934522	2.73872	3.39004	2.82998	2.18881	2.17842	1.76135	2.15129	2.51369	2.45533	2.31288	2.41551	2.44821	1.79845	1.4792	1.56306	1.11336	1.21881	1.2714	2.48802	2.67633	2.94262	2.27007	2.20618	2.72408	2.16249	2.53565	2.23964	2.454	2.66595	2.60239
358.024	98.8297	0.195853	0.21787	0.259873	0.202308	0.234751	0.161909	0.218198	0.286069	0.184721	0.180684	0.228479	0.210095	0.254108	0.212565	0.221873	0.217426	0.223664	0.19073	2.6144	3.80765	2.9564	0.316425	0.378683	0.406857	0.340239	0.354296	0.320902	0.342433	0.476074	0.335719	0.379459	0.357361	0.366473	0.380741	0.315279	0.332169	0.281883	0.372078	0.416389	9.94711	12.84	14.47	0.351855	0.37172	0.3632	0.449552	0.450946	0.538809
359.018	98.6951	0.208458	0.199803	0.261079	0.225873	0.229366	0.175098	0.189953	0.296469	0.242852	0.18534	0.250939	0.247693	0.293103	0.214471	0.271909	0.229113	0.234395	0.276998	1.16894	1.23731	0.979397	0.311849	0.464628	0.28466	0.251591	0.438842	0.471517	0.364801	0.460267	0.367757	0.444693	0.44271	0.389609	0.46807	0.36018	0.407233	0.241604	0.337242	0.34951	3.0009	4.52001	4.72536	0.316614	0.381114	0.339954	0.365002	0.345094	0.34873
359.2	69.8767	0.37787	0.363137	0.405911	0.324586	0.268034	0.303311	0.302927	0.441872	0.309409	0.273104	0.325316	0.327336	0.52652	0.520493	0.548165	0.302716	0.355069	0.381792	0.78261	0.802665	0.70227	0.609679	0.807475	0.631814	0.694837	0.846565	0.850775	0.504942	0.591453	0.546808	0.61713	0.832459	0.769464	0.685966	0.588424	0.660217	0.716773	0.731746	0.820443	0.753438	0.714825	0.675021	0.849561	0.763557	0.797557	0.639886	0.976575	0.741264
359.897	298.894	1.06243	1.02101	1.07928	0.860289	0.803259	0.677887	0.808863	1.14631	0.863786	0.849929	0.809788	1.01625	0.909932	1.23468	1.00531	0.798584	1.02847	1.09966	1.67817	1.64376	1.38858	1.30499	1.59808	1.42171	1.42915	1.75433	1.90361	1.63871	1.3311	1.95086	1.69781	1.60408	1.65842	1.73491	1.33862	1.61267	1.55137	1.75033	1.47517	1.41559	1.73793	1.4027	1.61728	1.76875	1.64991	1.39661	1.59732	1.81837
359.97	258.604	1.63936	1.75521	1.68441	1.2607	1.46339	1.22962	1.38427	1.45026	1.17527	1.32468	1.64355	1.40432	1.50122	1.33562	1.18701	1.22563	1.58293	1.22214	3.01809	2.13172	2.39696	2.33146	2.58636	2.34939	1.99893	2.11584	2.75788	2.38118	2.22989	2.75933	2.48386	2.27759	2.17261	2.15278	2.00717	1.97469	2.06366	2.77054	2.04671	2.44479	2.86748	2.42417	2.49248	2.19685	2.68412	2.48765	2.0946	2.07949
360.018	100.114	0.290875	0.181801	0.252884	0.181337	0.167283	0.0944265	0.145775	0.210152	0.132644	0.14338	0.173767	0.185682	0.255048	0.266181	0.272302	0.129742	0.213369	0.199675	0.47341	0.506727	0.455627	0.262001	0.318511	0.29424	0.327037	0.608596	0.327872	0.358306	0.369309	0.381722	0.357865	0.280466	0.312371	0.307489	0.233752	0.251712	0.337559	0.410929	0.283465	0.762295	0.961112	0.858722	0.432542	0.42607	0.314122	0.399925	0.664665	0.460638
360.998	104.817	0.217568	0.226825	0.189314	0.16711	0.169726	0.1543	0.175361	0.261948	0.17167	0.153563	0.160088	0.186108	0.202472	0.228037	0.279627	0.183771	0.254308	0.263557	0.312174	0.307327	0.271664	0.243578	0.32356	0.274688	0.198135	0.32867	0.454189	0.216373	0.31732	0.369937	0.350662	0.311207	0.310303	0.364361	0.281888	0.455386	0.270374	0.258001	0.278646	0.292588	0.409704	0.437853	0.301604	0.331724	0.33667	0.275566	0.386378	0.231816
362.019	99.7702	0.178764	0.150987	0.140076	0.118506	0.122493	0.0705642	0.0971136	0.14354	0.12147	0.0773185	0.0839762	0.135678	0.179708	0.129941	0.207501	0.0950992	0.0983931	0.121884	0.278749	0.352693	0.232564	0.220481	0.111295	0.237537	0.155884	0.331405	0.312931	0.164486	0.18611	0.161399	0.286251	0.219794	0.197835	0.213803	0.156232	0.208974	0.222139	0.177645	0.215568	0.491416	0.702216	0.795127	0.217414	0.236066	0.238895	0.198128	0.351027	0.290293
362.854	268.57	1.43331	1.64552	1.14711	1.2791	1.11531	1.1083	1.37538	1.58847	1.51943	1.32222	1.57069	1.21608	1.3669	1.32792	1.25897	1.39299	1.69587	1.47632	3.25666	1.87612	2.32381	2.25134	2.87183	1.89741	2.10048	2.12155	2.91465	1.78403	2.28554	2.869	3.00197	2.13822	2.0709	2.89899	2.17218	2.31269	2.15858	2.6008	1.67958	2.38164	2.57447	1.94689	2.20976	2.04017	2.76486	2.0562	1.80789	2.20043
362.997	227.538	1.00447	1.04634	1.01562	0.686063	0.500614	0.517553	0.52672	0.722472	0.626821	0.563153	0.711901	0.875856	0.672745	0.819964	1.10929	0.602267	0.667607	0.854418	1.7836	0.778245	1.16758	1.18138	1.41692	1.08179	1.41368	1.1153	1.78451	1.23215	1.34591	1.58514	1.35664	1.46606	1.35114	1.00902	0.982825	1.37776	1.05511	1.53207	0.69222	0.784272	1.39096	0.984156	1.55658	1.11391	1.78225	1.23595	0.642516	1.24249
364.046	122.395	2.35376	1.13749	1.40224	1.37597	0.684163	0.664283	0.972937	1.46867	0.8743	0.739849	0.638115	1.15587	0.719591	2.34329	1.71251	0.73037	0.430255	1.14232	1.19205	2.67334	2.01122	1.72872	1.7619	2.90722	2.71843	2.84775	1.37981	1.68782	1.07777	0.893608	1.84675	1.48811	1.8957	1.089	1.81539	2.21016	2.61936	1.31746	3.14698	1.21345	0.82338	1.55063	1.55977	2.39723	1.38147	2.02888	3.85459	3.41825
364.99	252.313	2.26109	2.38191	1.80201	2.26971	1.76435	1.56073	1.89584	2.40301	1.73649	1.75878	2.01829	2.23908	1.62988	2.66071	2.87307	1.90389	2.13891	3.23636	3.2629	6.00959	2.4264	2.07993	2.94502	3.16137	3.84543	4.74059	3.38671	3.2768	3.23487	3.45163	3.48368	3.42593	2.91405	3.95478	3.07547	4.21797	3.2221	2.81345	5.30865	2.22619	3.17827	2.87188	2.80611	3.65299	3.35283	2.67183	5.04633	3.59247
366.898	287.989	0.961662	0.996261	0.876356	0.687623	0.7123	0.90469	1.14902	0.78971	0.964631	0.729144	0.682877	0.711951	0.862207	0.917464	0.859245	0.755028	0.754149	0.829612	1.24285	1.31996	1.2069	1.0542	1.17512	1.35641	1.72431	1.28369	1.18598	1.22791	1.15273	1.14173	1.27224	1.29243	1.2922	1.06264	1.27372	1.29465	1.40675	1.197	1.22196	1.39151	1.165	1.47646	1.20101	1.2402	0.959693	1.31461	1.22322	1.23444
367.187	70.5353	0.178621	0.276623	0.220107	0.226107	0.251721	0.270689	0.299485	0.226271	0.314712	0.226821	0.19082	0.160106	0.236672	0.223771	0.227426	0.292446	0.263913	0.28884	2.41346	2.26121	2.19147	3.16987	3.0483	3.8877	3.56295	3.30224	2.80348	2.73704	3.21136	2.92839	2.37873	2.93493	2.15899	4.51385	3.62698	3.90154	0.394305	0.351569	0.378581	0.395641	0.382626	0.399083	0.384116	0.478131	0.456818	0.490405	0.383397	0.480955
368.348	94.3534	0.226489	0.280038	0.225162	8.79079	11.9218	14.1989	0.156991	0.108997	0.137348	2.70511	2.03817	2.2216	8.94472	12.586	12.096	3.61245	3.04409	3.00917	1.43047	1.47456	1.70251	31.0949	27.3527	34.9543	18.3975	13.4145	18.7628	2.46872	2.74147	2.67168	23.3525	17.92	27.6743	2.27542	2.89067	2.29063	0.94859	1.14616	1.20075	12.16	11.5893	10.8635	8.78946	11.6433	10.614	16.6668	12.1294	13.5479
368.866	293.72	1.6761	1.91743	1.59268	1.35284	1.64183	2.02398	1.86771	1.8159	2.13583	1.56336	1.19059	1.54062	1.77487	1.79311	1.69437	1.72667	1.61269	1.56329	2.45018	2.62175	3.01168	2.30882	2.25838	3.15281	3.01818	2.71619	2.37448	2.95162	2.63116	2.10776	3.17486	2.307	2.29136	2.36485	3.16915	2.53639	2.77424	2.30575	2.55954	2.77819	2.36945	2.86578	2.2642	2.54232	2.19977	2.86548	2.32066	2.60989
369.034	208.929	1.51065	1.70891	1.58312	1.33453	1.52718	1.70053	1.82323	1.64525	1.90496	1.28779	1.35922	1.18117	1.73844	1.3945	1.46601	1.32356	1.37383	1.22139	2.65337	2.90177	2.45016	2.58281	2.17204	2.50783	2.55751	2.16849	2.6238	2.51802	2.56918	2.57775	2.48987	2.20357	2.40971	2.77327	2.36934	2.10396	2.62933	2.37212	2.53325	2.61355	2.34515	2.50732	2.14932	2.16591	2.32057	2.70079	1.89716	2.471
369.353	94.5718	0.090828	0.0888034	0.0830869	2.38417	3.36635	3.26797	0.104491	0.0456793	0.0574717	0.700435	0.603625	0.713802	2.38246	3.16748	3.01715	1.05157	0.82535	0.808125	0.439524	0.422534	0.294866	7.4657	6.46963	8.53647	4.47637	3.68905	4.53321	0.743695	0.956415	0.638791	5.90053	4.57171	7.50123	0.692415	0.725601	0.530035	0.289786	0.320681	0.431563	3.08631	3.23343	2.81612	2.33152	2.99507	2.64262	4.16949	3.22035	2.96761
370.817	298.874	1.75635	1.81472	1.61252	1.52949	1.54504	1.83361	2.01457	1.87738	1.72431	1.68647	1.38801	1.36921	1.82881	1.8642	1.6732	1.86278	1.41927	1.50134	2.53659	2.87332	2.79772	2.67112	2.27569	2.95036	3.05971	2.6389	2.38497	3.02583	2.91207	2.62088	2.61168	2.33286	2.65033	2.64073	3.31966	2.7371	3.14296	2.27795	2.65923	3.19593	2.18736	2.83976	2.2894	2.54387	2.13254	2.92845	2.82903	2.49794
371.069	58.9787	0.322951	0.329589	0.267293	0.548569	0.609745	0.649548	0.425287	0.395484	0.563542	0.500819	0.32615	0.424422	0.573296	0.49865	0.45751	0.528548	0.546434	0.441641	0.562837	0.645992	0.81903	1.23428	1.06362	1.1116	1.16645	1.00634	0.80141	1.18245	0.993438	1.15922	0.979953	0.876142	0.851098	0.986968	1.23333	1.0162	0.824738	0.549078	0.491107	0.908881	0.672348	0.946143	0.683795	0.765753	0.972843	0.880961	0.789826	0.983425
372.027	63.074	0.183718	0.192992	0.167803	0.279445	0.307684	0.259027	0.309639	0.181971	0.234336	0.216757	0.179985	0.182837	0.29454	0.212353	0.171795	0.242887	0.243653	0.220423	0.284683	0.321719	0.397326	0.456744	0.429917	0.445597	0.456784	0.303047	0.329492	0.452274	0.460479	0.412918	0.330898	0.365883	0.309007	0.373667	0.568865	0.393834	0.265616	0.297997	0.259906	0.439991	0.386785	0.455646	0.302714	0.35213	0.306254	0.427664	0.282463	0.368015
372.792	300.485	0.71356	0.715971	0.661891	0.635465	0.741023	0.69392	0.879194	0.788881	0.69014	0.747372	0.618896	0.711245	0.6887	0.730521	0.661158	0.838256	0.697452	0.60285	1.19242	1.13746	1.23499	1.37443	1.07873	1.18525	1.26139	1.17489	1.23397	1.2571	1.35644	1.17165	0.857588	0.958951	1.16623	1.1638	1.37716	1.138	1.15462	1.13537	1.06878	1.16393	0.985501	1.18358	0.99965	1.02814	0.96616	1.11186	1.16598	1.30851
373.899	298.87	0.907881	0.835816	0.766514	0.653283	0.733619	0.805677	0.806398	0.862359	0.769947	0.869632	0.645597	0.773302	0.785398	0.777194	0.790444	0.74137	0.766096	0.806784	1.39848	1.41378	1.09363	1.30277	1.0386	1.27933	1.15816	1.23646	1.29373	1.51448	1.46656	1.15176	1.36861	1.28385	1.28701	1.23737	1.29949	1.25289	1.53984	1.27686	1.14029	1.19929	1.26288	1.41409	1.21401	1.28606	1.13756	1.14759	1.45925	1.51201
373.978	259.731	1.35909	1.34104	1.5298	1.06611	1.36616	1.32173	1.41508	1.40545	1.27723	1.37079	1.2202	1.02206	1.72602	1.2735	1.15441	1.41557	1.04214	1.0385	1.59068	1.43726	2.55681	2.30019	2.40197	2.17748	2.01439	1.88811	2.24789	2.11725	2.23971	2.24859	1.7131	2.19546	2.1496	1.70489	2.01921	1.63357	2.16978	2.50269	1.62691	2.91062	2.2662	2.16653	2.17328	1.71642	2.16284	2.04907	1.62379	2.51666
375.017	108.074	0.266653	0.217097	0.234749	0.233237	0.242134	0.228762	0.236953	0.242177	0.25077	0.206386	0.202809	0.20056	0.250522	0.206903	0.180184	0.251567	0.196078	0.234052	0.549183	0.586188	0.555702	0.417119	0.421363	0.393516	0.337081	0.382613	0.314451	0.376103	0.402044	0.338755	0.415804	0.375359	0.318234	0.363142	0.334452	0.342645	0.317959	0.386371	0.330244	0.872478	1.07416	1.04175	0.352848	0.4224	0.357015	0.392403	0.435314	0.323868
376.863	268.933	12.3461	12.1104	12.2674	12.5575	11.0318	10.144	11.5125	15.3387	12.1829	12.5258	13.2201	10.845	14.5803	11.5701	11.7828	12.2901	14.2755	12.1081	4.23394	18.026	21.7245	21.7462	22.1296	16.7756	15.8845	2.56722	24.8631	19.1692	22.9961	24.0628	24.0732	16.4507	18.6153	24.6304	19.9689	19.3592	18.9935	24.0178	16.5293	20.507	21.5498	19.2442	20.4147	17.121	24.3785	18.52	16.5068	21.9952
377.067	95.0543	3.04394	3.4559	3.58291	3.96509	3.19665	3.3737	4.93585	3.79058	3.61355	4.40743	4.41461	4.93793	5.18794	4.88033	4.88899	4.32209	4.85085	5.75367	7.60577	7.80344	6.31036	4.61321	9.47716	4.00647	5.23148	6.18026	7.73224	9.31539	9.61434	9.12186	9.22699	8.59627	11.3614	10.0217	9.72272	9.84552	4.54814	7.14219	6.14008	4.91308	8.08441	4.64679	4.88806	4.8389	5.70977	6.34498	6.26106	6.87812
378.071	95.7293	0.751385	0.944008	0.832694	0.610479	0.646973	0.727237	1.13897	0.886152	0.732217	0.876676	1.15836	1.0584	1.00636	1.16799	1.20534	0.972963	1.36396	1.1947	2.02643	1.48592	1.41064	1.0683	1.36427	1.06223	1.29355	1.38919	2.09819	1.9308	2.1243	2.09552	1.98695	2.05911	2.57703	2.65676	1.96839	2.05535	1.19314	1.70036	1.51875	1.28437	1.92604	1.13482	1.62777	1.22427	1.75438	1.4957	1.49723	1.39736
378.891	268.989	1.38577	1.33032	1.22835	1.21376	1.15422	1.14859	1.34098	1.25398	1.1068	1.12771	1.3912	1.13897	1.30508	1.3303	1.36125	1.07478	1.50564	1.21282	2.16249	1.96222	2.01193	1.8337	2.29415	1.81647	1.92771	2.18623	2.46297	1.83097	1.77442	2.33378	1.86085	2.00542	2.01533	2.38409	1.96153	2.32209	1.91857	1.92712	1.83028	1.74616	2.19756	1.77001	1.86586	2.04383	2.27485	1.80515	2.13343	1.9558
378.961	214.767	0.785861	0.785825	0.815469	0.505266	0.409601	0.36208	0.400353	0.473902	0.375569	0.497238	0.564874	0.638114	0.578631	0.79723	0.812452	0.466374	0.47479	0.64428	1.35643	1.44151	1.66474	1.16652	1.34377	1.16196	1.16882	1.57047	1.49431	1.17294	1.39099	1.43158	1.2134	1.00878	1.0648	0.852674	0.741538	0.932467	1.16545	1.31145	1.34626	1.06808	1.45917	1.31211	1.24189	1.32765	1.29155	1.00048	1.40542	1.02796
379.995	224.218	2.8079	2.79516	2.99513	1.53525	1.05633	1.15063	1.04423	1.67717	0.879629	1.59829	1.47176	2.50348	1.96949	3.02627	3.25176	1.58739	1.54585	2.25951	5.21449	3.51628	4.58705	4.23329	5.04177	4.22147	4.7439	4.36314	5.17541	4.65457	4.46979	5.00259	3.66537	3.96995	3.48806	2.0656	2.20816	3.23517	3.78569	4.71464	3.04435	3.30546	4.39391	4.02681	4.85439	4.49976	5.04647	4.10762	3.30687	4.29417
380.988	222.015	0.880955	0.877448	0.899968	0.550025	0.457937	0.486249	0.450868	0.631499	0.473024	0.525717	0.57021	0.681662	0.71217	0.940966	0.997108	0.56219	0.61187	0.738111	1.60995	1.12459	1.35409	1.24435	1.76862	1.39912	1.3658	1.47042	1.70926	1.39606	1.46945	1.54057	1.29291	1.38046	1.07593	1.01268	0.799865	1.13581	1.12025	1.37428	1.07988	1.07503	1.51684	1.14848	1.33807	1.37161	1.47295	1.22365	1.07605	1.35029
381.993	224.362	1.31749	1.25057	1.48531	0.70324	0.515012	0.623886	0.626198	0.777161	0.517553	0.771219	0.793816	1.15897	0.876221	1.49832	1.76211	0.715319	0.775777	1.17037	2.43133	1.5336	2.35572	2.06019	2.13032	2.39333	2.49067	1.98736	2.52251	2.06657	2.02299	2.45479	1.74827	1.95036	1.55914	1.13073	1.18631	1.49532	1.70805	2.40048	1.34972	1.67783	2.12218	1.96414	2.12893	2.22159	2.28185	2.01892	1.3534	2.00234
382.897	292.391	1.38341	1.35028	1.27696	1.06	0.851931	1.21836	1.17375	1.12915	1.24916	0.961553	0.818058	1.22233	1.06848	1.48175	1.37525	1.07123	1.14194	1.19245	1.80257	2.30714	1.68847	1.31145	1.60825	1.82484	2.15071	2.01993	1.61774	1.94673	1.70979	1.50408	2.82076	2.16592	1.70292	1.83593	1.98803	2.31317	2.18381	1.7646	2.3869	1.74285	1.50702	2.13926	1.59327	2.31518	1.98507	2.04333	2.21936	1.907
383.034	103.549	0.722847	0.904084	0.760927	0.711954	0.643066	0.726253	0.932763	1.04175	1.0558	0.775705	1.00997	0.680271	0.95044	0.727857	0.76233	0.743105	1.27237	0.632676	2.76421	1.01313	1.63339	1.51103	2.24185	1.53735	1.77555	1.1462	2.62529	1.58705	1.69256	2.02952	1.21225	1.38965	1.31263	1.88468	1.31112	1.05277	1.43102	1.95531	0.97962	1.42412	1.58895	1.66161	2.14559	1.30687	2.39833	1.54776	0.929307	1.22728
384.824	298.834	2.05299	2.051	2.08879	1.77012	1.79828	2.03064	2.08192	2.18578	2.28844	1.78173	1.34906	1.91608	1.86596	2.48663	2.17432	1.87971	1.83033	2.129	2.63659	3.62992	3.03583	2.34959	2.28631	3.07349	3.70721	3.56792	2.68546	3.40906	2.93272	2.80924	4.40692	3.17313	2.9818	2.9397	3.47087	3.21124	3.54907	2.40486	3.31832	2.82185	2.53547	3.27815	2.54889	3.01988	2.62577	2.79566	2.88676	3.1064
386.788	300.606	1.07498	1.25373	0.990271	0.845237	1.08273	1.18192	1.18394	1.22823	1.39424	1.01916	0.841589	0.950481	1.04672	1.1247	1.0768	1.18457	0.932968	0.996949	1.65634	1.70125	1.82958	1.65395	1.41332	2.17518	2.1757	2.02897	1.88062	1.75097	1.88927	1.54518	1.73293	1.52234	1.59369	1.65169	2.30674	1.79322	1.76854	1.47894	1.7234	1.77867	1.33689	1.78	1.58323	1.59521	1.45421	1.9456	1.70098	1.63504
386.997	211.867	1.11971	1.062	1.04719	0.679118	0.753137	0.72814	0.783874	0.595042	0.707002	0.892124	0.720477	0.81188	1.01901	1.10038	1.21044	0.788785	0.850271	0.830473	2.40868	2.58895	2.38839	2.07405	1.71578	2.13618	2.15008	1.99849	2.16888	1.96137	1.96115	2.22752	1.41037	1.29623	1.4728	1.04703	1.24345	1.21406	2.2947	2.01414	2.20879	2.57815	2.26036	2.12111	1.86593	2.03094	1.78005	2.44538	2.13962	2.33963
387.103	67.1922	1.01539	1.16122	0.880505	0.873295	0.975078	1.10363	1.42927	1.07833	1.27073	0.766825	0.640225	0.732243	1.12539	1.33213	1.31186	0.77684	0.860827	0.887372	1.70139	1.79268	1.86094	2.28515	1.97425	2.49111	1.85823	1.52504	1.92137	1.34108	1.16376	1.38518	1.6174	1.44799	1.53699	1.36468	1.41143	1.05794	1.60226	1.40716	1.29635	1.83915	1.99668	1.95286	1.72935	1.50514	2.01566	1.70858	1.58261	1.53896
388.123	67.7039	0.282554	0.32726	0.338418	0.311911	0.365937	0.378774	0.426103	0.342263	0.495907	0.323267	0.254953	0.228656	0.41136	0.841902	0.763112	0.335137	0.256293	0.285318	0.517856	0.446888	0.608262	0.69507	0.630076	0.699596	0.625184	0.516063	0.516447	0.415753	0.370175	0.340368	0.484456	0.49066	0.698595	0.57095	0.633112	0.554005	0.473358	0.498108	0.387794	0.579672	0.525692	0.609119	0.506656	0.445105	0.453198	0.544701	0.469989	0.520381
388.994	212.976	0.604109	0.629377	0.516842	0.363148	0.458986	0.477521	0.44928	0.427828	0.456597	0.504041	0.504311	0.427256	0.548414	0.663765	0.593486	0.473693	0.413519	0.433397	1.16187	1.19615	1.2764	1.31576	1.03868	1.20595	1.17114	1.09458	1.12434	1.21734	1.06342	1.03192	0.716645	0.546525	0.754102	0.668013	0.770519	0.597334	1.31734	1.22679	1.04216	1.43737	1.21182	1.47849	1.04042	1.07801	0.943692	1.41498	1.11991	1.44286
389.162	71.1654	0.159508	0.180536	0.167111	0.203403	0.308456	0.232253	0.239559	0.200117	0.288863	0.233863	0.151008	0.154737	0.330211	0.206175	0.221257	0.370914	0.252301	0.276225	2.81761	2.43802	3.07674	4.42182	3.97219	5.09355	5.18744	3.5111	3.67119	4.082	4.924	4.09492	2.48179	2.8396	2.79029	5.39482	4.72428	1.10541	0.373143	0.283905	0.264743	0.383393	0.353532	0.436104	0.408041	0.386151	0.356986	0.402902	0.220805	0.382499
390.002	112.685	0.146241	0.126062	0.153503	0.10524	0.128622	0.153962	0.183086	0.187284	0.244332	0.142894	0.109488	0.105223	0.145579	0.104169	0.103369	0.194335	0.120541	0.141322	0.207531	0.353985	0.254555	0.318389	0.228276	0.315629	0.220432	0.216575	0.192523	0.240348	0.174511	0.222289	0.230794	0.183177	0.167951	0.225494	0.290647	0.183233	0.316411	0.162768	0.325244	0.565526	0.467612	0.544332	0.230422	0.283645	0.178914	0.349184	0.253885	0.282537
390.161	70.7972	0.141052	0.129013	0.130711	0.132689	0.144122	0.185129	0.15164	0.169594	0.163548	0.122321	0.107396	0.0794394	0.15502	0.132363	0.129833	0.193451	0.0932631	0.117896	0.654899	0.651552	0.775903	1.03634	0.925249	1.12355	0.89719	0.641768	0.967689	0.763345	0.939372	0.883124	0.676197	0.648656	0.67577	1.11545	1.15309	0.989879	0.22015	0.184373	0.153278	0.297094	0.179583	0.286855	0.216178	0.22431	0.269834	0.279508	0.211722	0.19765
390.869	269.029	41.8938	43.4136	45.3578	43.4796	44.0573	41.3786	49.5789	47.2654	46.3494	45.6361	42.806	36.3981	48.9543	42.0584	38.9918	49.5302	47.8778	40.096	86.4191	60.9704	80.2161	78.1376	66.815	68.031	64.8966	63.7731	77.27	69.6046	84.1817	78.0097	73.4173	56.7227	67.9274	78.2929	86.3911	63.735	76.5141	75.2475	59.2465	70.4517	66.3005	74.5011	69.3272	56.9284	74.4633	76.159	59.3354	74.1038
391.873	268.974	2.90404	3.06443	3.19295	3.10774	3.22209	2.77518	3.4337	3.56206	3.23339	3.29165	3.07209	2.76224	3.87611	3.05882	2.75844	3.52058	3.38018	2.68445	5.92521	4.54507	5.90014	5.31094	5.14934	4.40024	4.45453	4.78353	5.53886	5.49449	5.64133	5.89264	5.36232	4.13991	4.5442	5.8415	6.4456	4.74105	5.53021	5.34808	4.03021	4.88854	4.96163	5.3074	4.70077	4.10398	5.11574	5.10199	4.49119	5.50066
391.998	212.241	0.867338	0.781763	0.712145	0.538816	0.663612	0.561524	0.680713	0.631478	0.654145	0.651338	0.611713	0.63747	0.870631	0.825558	0.802821	0.603713	0.456197	0.551485	1.48748	1.81543	1.74565	1.67974	1.46111	1.59092	1.43077	1.77175	1.49884	1.55058	1.37439	1.52111	1.04628	0.826851	0.995604	0.792113	1.17221	0.727661	2.03617	1.66561	1.97155	1.64355	1.81193	1.97017	1.52334	1.60338	1.56171	1.48497	1.57805	1.5222
392.884	269.189	1.16912	1.27514	1.29903	1.23842	1.28011	0.77132	0.929546	1.48469	1.37386	1.24652	1.27257	1.17441	1.06881	1.27727	1.26948	1.40632	1.3926	1.07647	3.43056	1.9557	1.46848	2.32692	1.12773	1.21794	1.883	1.94694	1.4229	1.43527	2.39806	2.20437	3.06708	1.7846	2.02753	3.35161	2.46757	1.85435	2.04548	2.22894	1.83592	1.24749	2.03914	2.18307	3.06442	1.66994	3.25722	2.01365	1.88407	2.31544
392.94	69.91	0.897103	1.18317	0.975445	0.932644	0.619064	1.04496	1.11078	1.14815	1.13563	0.91654	1.01305	0.783465	0.7866	1.122	0.857551	0.962881	1.22133	0.800693	2.13223	0.955447	1.60468	1.72437	1.97997	1.48251	1.03299	1.25938	1.46289	1.9583	1.91178	2.12137	1.3759	1.31775	1.4443	2.16112	1.62756	1.2241	1.17359	1.09361	0.911438	1.23229	2.13219	1.59715	1.80493	0.802602	1.9925	1.63714	1.27074	1.78087
395.187	65.8498	0.150229	0.16292	0.244786	0.183917	0.187665	0.20719	0.229269	0.228935	0.179964	0.153956	0.157449	0.194174	0.217867	0.226142	0.26557	0.215144	0.205715	0.200367	0.27729	0.344943	0.324218	0.338951	0.398411	0.262368	0.261611	0.309197	0.292691	0.254826	0.283573	0.315262	0.305575	0.341274	0.321208	0.333556	0.303313	0.31107	0.303493	0.323145	0.225368	0.266599	0.282675	0.233575	0.253425	0.423844	0.349854	0.248502	0.313068	0.375155
395.982	212.396	1.37799	1.20004	1.11561	0.732139	0.687078	0.590181	0.60742	0.724034	0.552876	0.891226	0.850983	0.955908	1.02962	1.3412	1.31941	0.820063	0.801447	1.05066	2.08329	2.72627	2.30573	1.80207	2.02284	1.7102	1.79058	2.52873	2.19462	2.26146	2.15295	2.19597	1.68664	1.36173	1.62548	1.20031	1.1415	1.46752	2.08287	2.25485	2.36322	1.77574	2.40893	2.21322	2.13438	2.45375	2.2451	1.7972	2.75661	2.05156
396.191	65.7807	0.218122	0.313069	0.22746	0.238684	0.159069	0.186768	0.163757	0.284035	0.184679	0.143238	0.177674	0.225092	0.227922	0.220641	0.305666	0.14115	0.239041	0.198592	0.299609	0.242039	0.300511	0.287116	0.363743	0.287317	0.318231	0.320963	0.30247	0.354629	0.408179	0.388506	0.251527	0.302717	0.308735	0.355876	0.262014	0.344628	0.271034	0.342807	0.315516	0.260231	0.321217	0.330144	0.327711	0.379447	0.391638	0.315976	0.369159	0.270914
397.035	251.026	0.941127	0.971491	1.04172	0.74368	0.914012	0.826375	0.843062	0.85534	0.764174	0.758787	0.942663	0.74902	0.998188	0.642604	0.939434	0.864407	0.877779	0.851827	2.08432	0.991507	2.38288	2.02767	1.69929	1.71551	1.05806	1.08319	1.55985	1.29001	1.60866	1.92187	1.63409	1.31994	1.54811	1.37365	1.37304	1.26679	1.28586	1.63238	1.32458	2.15761	1.69247	1.47143	1.67576	1.26357	1.58282	1.83148	1.24832	1.40618
398.832	298.629	1.52956	1.44872	1.46405	1.20661	0.987886	1.0326	1.23022	1.39519	1.23482	1.07628	0.979269	1.37378	1.13554	1.64126	1.44639	0.949191	1.30491	1.44153	1.77958	2.43159	1.5381	1.34858	1.51129	1.54634	1.88405	2.76991	2.07782	1.94061	1.63702	1.88191	3.64635	2.24777	2.13994	1.81582	1.84599	2.58066	2.05242	1.73325	2.32385	1.42441	2.01249	1.78261	1.65376	2.35468	1.7717	1.67781	2.00559	1.87653
398.936	70.1166	2.02044	1.8958	1.99168	1.34539	1.0458	1.07735	1.70134	1.89206	1.48836	1.29424	1.19362	1.45421	1.15063	1.50863	1.57008	1.16755	1.28096	1.65498	2.74212	2.1162	2.40054	1.85331	2.1944	2.60684	1.77353	2.29141	2.19344	2.41922	2.43062	2.60876	2.92497	2.47065	2.70313	1.74635	1.74816	2.44048	1.96426	1.84307	1.72387	2.27685	2.28942	1.74797	2.17715	2.42303	2.18674	2.0486	1.78036	1.73027
400.794	300.671	1.2564	1.29871	1.36226	1.05762	0.97584	0.978635	1.13111	1.26323	1.17428	1.06152	0.940633	1.24609	1.02561	1.60507	1.45694	1.00849	1.18946	1.37425	1.74863	2.08914	1.71454	1.435	1.59717	1.8092	2.07677	2.34599	1.91146	1.874	1.71102	1.67228	2.79285	1.92388	1.86926	2.05158	1.75104	2.42108	1.63657	1.65644	2.11555	1.64189	1.94459	2.01859	1.71844	2.04292	1.66731	1.83095	2.07307	1.69766
400.918	64.2062	0.238866	0.248465	0.237132	0.226913	0.199192	0.175857	0.268721	0.30836	0.226421	0.225359	0.205355	0.218404	0.188863	0.253724	0.249126	0.18736	0.274686	0.318053	0.48919	0.388378	0.417569	0.354323	0.411302	0.38885	0.334754	0.511528	0.410052	0.404663	0.411138	0.464745	0.435042	0.435157	0.443065	0.419701	0.290582	0.316048	0.335215	0.246219	0.323185	0.333412	0.392181	0.284432	0.420489	0.396976	0.417434	0.376903	0.310705	0.298832
402.782	300.788	0.481766	0.485428	0.489308	0.361189	0.345647	0.406759	0.512686	0.392807	0.466379	0.383364	0.284161	0.416973	0.389842	0.494051	0.448981	0.462874	0.39018	0.477021	0.645128	0.709786	0.643798	0.648822	0.487096	0.678908	0.778764	0.641855	0.801157	0.726913	0.642309	0.624712	1.0516	0.654854	0.615043	0.739747	0.723566	0.690308	0.655427	0.559874	0.75203	0.645893	0.619121	0.656899	0.565059	0.619873	0.655337	0.729087	0.605227	0.596409
402.884	63.6573	0.109345	0.050904	0.0827161	0.0797003	0.109787	0.0768083	0.0886117	0.110288	0.0679214	0.0926997	0.0959742	0.0762585	0.0882735	0.112712	0.0907258	0.137333	0.0735656	0.0872783	0.239126	0.122475	0.131849	0.169759	0.135248	0.174873	0.148108	0.146969	0.123614	0.126746	0.189573	0.205649	0.126925	0.168571	0.124134	0.141813	0.137554	0.152574	0.158203	0.0811155	0.129783	0.122269	0.143519	0.218247	0.140896	0.154813	0.133305	0.156112	0.108988	0.127234
404.877	269.078	81.9021	2.34008	87.6549	79.884	94.6283	91.9664	102.332	1.87762	107.636	86.2664	81.357	81.7605	91.1333	90.4955	84.2369	90.0216	91.0166	84.6204	152.386	129.655	160.201	140.506	131.655	163.63	176.954	135.495	3.47397	134.936	136.402	145.609	2.77234	128.325	137.699	138.694	155.98	136.482	154.933	138.318	123.455	134.614	132.702	144.058	133.546	131.187	134.077	168.438	129.782	132.328
405.88	269.07	5.91408	7.16022	6.60546	5.94139	6.90753	6.76046	7.40467	6.60084	8.08003	6.2405	5.95752	5.99612	6.883	6.68153	6.23694	7.02609	6.7067	6.07018	11.8904	9.55475	11.8623	10.5092	9.6711	11.3254	12.7081	10.6837	11.1038	10.1343	9.80526	10.6348	9.98377	9.79396	10.3969	10.4048	11.3541	10.1473	11.9008	10.1398	9.47734	10.2655	9.96607	10.9564	10.2144	9.7995	10.1725	11.9771	9.74377	10.3489
406.854	285.555	2.76187	3.09963	3.23521	2.61117	3.15759	2.79098	3.16805	3.16677	3.55696	2.53364	2.75356	2.42089	3.26682	3.20388	3.06202	3.39605	2.73442	2.85964	5.16744	4.11864	5.59298	3.03168	4.66545	4.66146	4.99856	4.6625	4.32611	3.7958	4.47259	5.06969	4.22242	4.14616	4.26372	5.2189	5.37977	4.70243	5.09244	4.29226	3.36364	4.18317	4.5579	5.53294	4.34682	4.32539	4.33812	5.05048	4.29132	4.77839
408.021	207.6	0.854011	0.82293	0.900832	0.884107	1.09071	1.19068	1.35553	1.21341	1.18354	0.909042	0.836536	0.835758	1.07268	0.741933	0.684488	1.1522	0.925831	0.916662	1.59649	1.04417	1.44796	1.46772	1.51207	1.50756	1.63445	1.25896	1.47752	1.56488	1.48925	1.62647	1.52201	1.56248	1.31528	1.59894	1.94199	1.59237	1.18345	1.12755	0.808432	1.18734	1.30736	1.33198	1.20098	1.03121	1.18979	1.45515	1.02329	1.55994
408.798	292.941	0.886726	1.046	0.953711	0.898147	0.988939	1.13889	1.11694	1.01281	1.14543	1.02882	0.837735	0.863174	1.21353	0.842302	0.815328	1.08303	0.775367	0.904314	1.54558	1.29703	1.96793	1.76139	1.38002	1.64535	1.43439	1.47232	1.60331	1.57327	1.82313	1.64164	0.971321	1.17377	1.31498	1.69301	1.77929	1.30308	1.60302	1.60896	1.27722	1.80086	1.31326	1.71394	1.60899	1.08986	1.60696	1.47128	1.35664	1.75937
408.925	221.087	1.76521	1.43564	1.59954	0.760812	0.809678	0.981587	0.848752	0.952036	0.830931	1.2674	0.867702	1.1966	1.33555	1.66104	1.92252	1.144	0.852635	1.17535	2.43128	3.08852	3.5242	3.19039	2.71838	3.01269	3.6774	2.68466	2.6181	2.92997	2.68543	2.68562	2.03818	1.92502	1.95563	1.1619	1.73832	1.65247	3.21504	2.85514	2.93387	2.83379	2.58934	4.052	2.69263	2.50874	2.53917	3.19627	3.12587	3.5274
409.081	96.717	2.30465	2.27736	2.35464	1.84858	2.3613	1.92159	2.61661	2.29203	2.39209	1.82543	1.6111	1.93818	1.65417	2.30705	1.9603	2.20203	1.99761	2.33349	2.20105	4.10583	3.16598	2.74795	2.47889	3.18277	3.91653	3.85908	3.13781	3.56735	3.53272	2.97071	3.78155	2.92878	2.96417	3.67424	3.49526	3.33574	2.84373	2.38074	3.18573	3.82473	2.9686	3.11598	1.95215	3.11402	2.26167	3.45339	3.44452	4.95486
410.08	97.1037	0.468897	0.45924	0.626872	0.407511	0.614837	0.41104	0.709719	0.477189	0.554047	0.439176	0.467462	0.510018	0.473164	0.573195	0.446086	0.601922	0.394086	0.68247	0.493358	0.882998	0.629144	0.602841	0.649662	0.637779	0.973262	1.01064	0.71163	0.800577	0.831099	0.773189	0.814312	0.665133	0.601826	0.866622	0.896161	1.04605	0.619976	0.647594	0.739804	0.854902	0.733372	0.839653	0.569626	0.721562	0.489195	0.847687	0.890133	0.967626
411.047	251.209	1.11511	1.11729	1.07744	0.844351	1.02698	1.28672	1.18096	0.947649	1.22294	0.984513	1.02062	0.794339	2.45734	0.820805	0.795633	1.30496	1.16697	0.695164	1.47046	0.979539	2.44762	2.27861	1.7866	1.80286	1.36912	1.26919	1.37512	1.50215	1.85456	1.65071	1.5998	1.5	3.18765	1.30725	2.67536	2.23395	1.80853	1.85335	1.0611	2.89795	1.73498	2.16867	1.75383	1.29761	1.4673	1.66938	1.05045	1.27645
413.198	63.4236	0.4104	0.500756	0.473541	0.482208	0.443498	0.43451	0.377419	0.494739	0.362935	0.407019	0.397902	0.474039	0.489777	0.469374	0.398354	0.534576	0.430452	0.497433	0.54631	0.548259	0.64325	0.641647	0.677567	0.641474	0.563422	0.667598	0.632206	0.770681	0.645705	0.587025	0.773354	0.784072	0.719626	0.649743	0.626206	0.748206	0.591867	0.619745	0.788119	0.57029	0.600323	0.685539	0.699662	0.690145	0.50582	0.602291	0.782492	0.65703
414.8	300.481	0.896759	0.867956	0.948032	0.713594	0.728252	0.700906	0.710503	0.987819	0.739351	0.675654	0.588653	1.06348	0.666252	1.0955	0.933561	0.653716	0.85937	0.927806	1.17295	1.69052	0.874363	0.934097	0.990276	0.99268	0.942585	1.6662	1.10544	1.4705	1.04994	1.20821	2.14836	1.28495	1.41535	1.26383	1.12062	1.45489	1.24149	1.00963	1.36486	0.954262	1.34094	1.30645	1.05729	1.39332	1.04033	0.992118	1.47442	1.34757
414.961	214.897	1.07601	0.887358	0.868262	0.579668	0.521689	0.553463	0.456903	0.691897	0.525986	0.768994	0.655668	0.7196	0.852922	1.1382	0.979224	0.63316	0.540702	0.715272	1.69965	1.88037	1.71754	1.57456	1.72891	1.40217	1.48042	1.87884	1.44336	1.62344	1.63577	1.74435	1.37242	1.14591	1.20924	0.998693	1.04118	1.17929	1.65594	1.68311	1.80305	1.64585	1.8542	1.63753	1.47377	1.4996	1.52864	1.39413	1.72854	1.59917
415.111	66.9056	121.762	113.428	117.058	136.822	114.775	97.052	86.1359	132.869	91.7035	111.699	123.59	124.081	190.164	198.453	189.574	139.172	163.865	147.209	228.478	182.927	167.039	275.936	330.011	242.703	269.937	299.681	353.727	212.731	238.523	238.756	303.74	291.969	282.965	305.956	263.898	307.478	257.533	312.469	280.714	253.057	305.675	253.94	328.468	296.152	279.412	268.881	295.574	297.967
415.958	215.337	1.89496	1.61102	1.67649	0.910749	0.77922	0.75422	0.687416	1.09372	0.679855	0.985299	1.04742	1.23356	1.28221	1.87697	1.70513	0.855883	0.928467	1.16745	3.07412	3.54541	3.55103	2.60015	3.15812	2.73247	2.73644	3.72637	3.24304	2.71291	2.90065	3.11632	2.29525	2.2174	1.99481	1.35876	1.32241	1.75515	2.98719	3.17237	3.16378	3.10109	3.19804	3.11252	2.86265	3.10513	2.93748	2.49899	3.5089	2.75033
418.885	269.152	102.223	119.529	103.699	94.0175	87.9161	91.9117	100.404	2.9437	104.437	82.9124	91.8496	101.163	94.2576	108.001	114.628	87.8742	97.2572	110.501	155.694	171.4	153.374	135.107	161.598	152.8	173.348	158.659	169.299	149.189	135.664	160.598	143.761	184.984	166.364	153.167	146.843	170.978	148.401	151.401	163.076	135.09	160.239	144.71	158.17	188.728	151.446	147.964	154.281	141.319
419.888	269.152	7.97085	9.81765	8.02761	7.33267	7.45698	7.9453	8.61747	9.02832	8.84973	6.95816	7.48032	8.28489	7.92412	8.76066	9.29213	7.27295	7.5599	8.76481	12.2438	13.7033	11.8254	11.4747	13.3898	12.4305	14.0219	13.9624	13.8973	12.2957	10.9691	12.8486	11.8538	15.0126	12.8442	12.5915	12.2059	13.752	12.6661	12.2824	13.3439	12.2749	12.4622	12.533	12.4522	15.2298	11.8663	12.3145	13.0843	11.6812
420.852	286.4	3.99251	4.2963	4.22437	3.47494	3.48448	3.62899	4.10865	4.53421	4.04117	3.05245	3.51561	3.80842	3.77965	4.05696	4.01889	3.41864	3.85648	3.86651	6.44841	6.28566	5.60077	5.22501	6.58902	6.21603	6.10829	6.58156	6.75235	5.76711	5.41036	6.11549	6.19117	6.67297	5.69598	6.25511	6.64336	7.4269	5.59083	6.02069	5.23159	5.7924	6.69582	6.14979	5.86416	6.2603	6.20403	5.93234	5.73086	6.1031
420.924	219.438	0.947481	0.849914	0.794565	0.427651	0.39837	0.377411	0.312656	0.419477	0.333623	0.481997	0.453753	0.714681	0.644024	0.923581	0.987902	0.547489	0.454933	0.68647	1.5832	1.5949	1.77859	1.68474	1.41047	1.05874	1.67942	1.65569	1.59439	0.914875	1.40337	1.49678	1.09457	1.15522	1.02461	0.597429	0.656647	1.02941	1.59871	1.56618	1.65495	1.3559	1.53904	1.97994	1.4848	1.83755	1.46213	1.02077	1.34176	0.889999
422.802	293.417	2.32698	2.31885	2.27471	2.33632	2.09726	2.21333	2.25361	2.49615	2.90491	2.20469	1.98748	2.27488	2.26949	2.2635	2.29591	2.19444	2.32666	2.45983	3.64572	3.01996	4.5598	3.14738	3.57305	3.97224	3.93687	3.74278	3.84344	3.08697	3.36513	3.85405	3.12287	3.37483	3.34994	3.93761	3.8473	3.61109	3.64445	3.3994	3.15001	3.57974	3.65102	3.88829	3.81943	3.07493	3.446	3.69458	3.08565	3.55703
422.92	222.276	0.853446	0.681001	0.700105	0.32917	0.255211	0.364403	0.360596	0.325522	0.336565	0.552752	0.398168	0.568837	0.556383	0.769422	0.830001	0.42307	0.336666	0.621925	1.5331	1.11903	1.40423	1.47753	1.31583	1.57305	1.65192	1.22718	1.42042	1.40563	1.14738	1.31749	0.921855	0.837131	0.917012	0.499891	0.728139	0.800266	1.30271	1.29069	1.04109	1.13706	1.22315	1.86173	1.31256	1.32384	1.26564	1.39955	1.17973	1.5102
424.764	297.953	1.11042	1.25585	1.12345	1.07254	1.10249	1.16866	1.21971	1.16906	1.56822	1.25385	1.0429	1.03918	1.19979	1.04171	1.13276	1.22599	1.13641	1.29973	2.15104	1.68117	2.42677	1.77257	1.8548	2.43899	2.54619	1.73581	1.86102	1.81829	2.01199	1.92689	1.2977	1.68826	1.62883	1.97965	2.20968	1.72693	2.02553	1.99356	1.65127	2.06228	1.7027	2.08376	1.79111	1.59798	1.76617	2.13258	1.67694	1.8405
425.993	210.943	0.681367	0.604576	0.62785	0.33706	0.453715	0.515295	0.573424	0.475005	0.537209	0.622495	0.540284	0.623876	0.668421	0.623892	0.606517	0.528289	0.467434	0.59929	1.1883	1.36738	1.42393	1.17636	1.12833	1.30541	1.54861	1.43065	1.1066	1.20971	1.17015	1.40425	0.852229	0.898483	0.819616	0.643427	0.95154	0.745371	1.25064	0.959262	1.25872	1.33012	1.16836	1.51216	1.02825	1.1285	1.22781	1.31168	1.30248	1.32992
428.275	64.3631	0.889756	1.44173	1.49173	1.21053	2.14875	1.83345	2.6575	2.15203	2.65671	1.83639	2.4223	1.1455	2.38332	0.907066	0.998156	2.02811	2.81706	1.16972	2.8937	1.10152	1.80703	2.33318	2.4585	2.54623	1.86913	1.16705	2.95305	2.14036	3.01152	3.10706	2.58439	3.14518	2.78506	3.52267	2.54306	2.02451	1.30044	2.24246	0.818099	2.30852	2.18307	1.85586	1.70911	0.882334	2.20469	2.44338	0.757907	1.66354
428.989	63.0908	0.278047	0.271518	0.257623	0.315642	0.298624	0.332546	0.399012	0.360792	0.35802	0.322457	0.27762	0.238367	0.411313	0.354481	0.346896	0.409145	0.291825	0.387164	0.453384	0.649511	0.625363	0.591947	0.539261	0.69803	0.663445	0.561147	0.546474	0.6386	0.601717	0.528917	0.476418	0.339204	0.475351	0.491829	0.658217	0.6072	0.595879	0.439893	0.498334	0.580229	0.430556	0.751268	0.41672	0.709943	0.436877	0.51302	0.636202	0.684272
429.263	64.329	1.74125	1.68207	1.91651	2.01882	2.19016	1.95096	2.12075	2.51958	2.27279	2.25517	1.91263	2.03348	1.83719	1.41343	1.24289	2.70676	2.01982	1.64304	2.64212	1.91456	2.62749	3.14655	2.31347	2.69798	2.79775	2.49099	2.37188	2.90222	2.85927	2.67243	2.30075	2.67023	2.46322	2.33486	2.82781	2.81007	2.28253	1.92252	1.84674	2.6596	2.15548	2.98089	2.32171	2.28494	1.98513	1.90108	1.42907	2.28671
430.258	65.1581	0.782245	0.778782	0.881216	1.18738	1.22326	1.12179	1.34543	1.41504	1.3365	1.05964	0.782498	0.955097	1.16117	0.899333	0.927765	1.41512	0.904555	1.14229	1.26773	0.870651	1.15491	1.38983	1.16195	1.39027	1.36223	1.13535	1.05626	1.39707	1.12909	1.10419	1.45525	1.3805	1.51037	1.3628	1.84723	1.76051	1.11697	0.95224	0.878254	1.28418	1.05585	1.30655	1.23183	1.12178	0.965408	1.01542	0.794296	1.07833
430.804	268.262	0.985048	1.06343	1.23561	1.03464	0.987457	0.935357	1.00267	1.33043	1.17393	1.34916	1.28888	0.8663	1.63877	0.9838	0.902007	1.21434	1.48153	1.02247	2.95589	1.67393	2.28194	2.28915	1.99317	1.50226	1.64408	1.59305	2.41813	1.92667	2.48924	2.17124	2.3313	1.22542	1.81152	2.37822	2.06273	1.79762	2.09085	2.36256	1.51701	2.13478	1.94934	1.84052	1.79591	1.40375	2.27593	1.84356	1.41964	2.10944
430.941	212.959	0.748598	0.817471	0.797008	0.572567	0.697034	0.572356	0.644361	0.735387	0.588004	0.756734	0.650166	0.613934	0.829119	0.870818	0.801428	0.604113	0.545549	0.596186	1.59885	1.62573	1.52176	1.43687	1.47923	1.33478	1.53849	1.60451	1.47216	1.67666	1.66399	1.42686	1.19784	1.04204	1.1478	0.896284	1.11616	0.960187	1.58816	1.26628	1.39335	1.5549	1.319	1.74785	1.3222	1.27318	1.326	1.38563	1.38029	1.59063
430.991	66.7778	0.48166	0.472491	0.394467	0.448763	0.532662	0.532748	0.500898	0.589836	0.605574	0.489533	0.349937	0.484297	0.528331	0.448303	0.415841	0.528446	0.442374	0.570442	0.779124	0.880154	0.829209	0.806672	0.656744	0.664065	0.750139	0.733344	0.612147	0.980323	0.686991	0.729471	0.644516	0.510151	0.537037	0.716513	0.930369	0.74305	0.617985	0.529724	0.633217	0.779621	0.507547	0.726475	0.648983	0.609728	0.566083	0.659942	0.811903	0.710166
432.894	269.215	64.0065	55.9723	64.9421	51.1555	47.0909	54.0719	63.0023	73.0746	52.4445	46.5996	43.1483	52.1921	57.2281	60.3319	67.4702	52.652	49.3854	56.3633	74.6233	99.1693	80.6914	80.3147	81.9339	81.883	77.3321	93.5184	83.3677	104.801	91.7457	77.1982	82.7886	103.638	93.6377	93.0907	85.7563	85.218	89.1939	83.8523	104.254	81.0573	77.3672	92.7106	89.8542	91.2435	81.9851	75.2099	93.1867	93.7004
433.896	269.214	6.06659	5.02078	5.96773	4.93116	4.17876	5.02715	5.74854	6.75518	4.73677	4.44421	4.46351	5.12005	5.31625	5.72571	6.23589	4.9454	4.99349	5.43507	7.97809	9.01101	7.48703	6.82268	7.76863	7.67324	7.37693	9.18405	7.85544	9.2686	8.73338	7.53989	7.94146	9.79648	9.0898	9.13178	7.8663	8.51584	8.25199	7.9987	9.76246	7.68796	7.55664	8.51205	8.62782	9.14823	8.04917	7.45084	8.98858	8.39049
434.855	286.991	4.21157	4.06523	2.16342	3.97698	2.822	3.4582	3.80367	4.97649	3.56399	2.83096	3.63482	3.30927	3.55161	3.8231	3.62645	3.05296	4.57945	3.79766	5.68861	7.07586	4.56342	5.4886	5.71731	5.1376	4.62183	6.57969	6.86694	6.27987	5.47268	5.61412	5.77224	6.42034	6.28375	6.67866	5.96358	6.8538	4.74122	5.62416	6.23463	4.77016	6.02356	5.68708	5.03296	5.79348	5.19	5.38772	7.33078	5.57519
436.031	248.718	2.74101	2.62639	2.20578	2.38428	1.80433	1.88879	2.44699	2.39989	2.06924	1.77412	2.23187	1.95863	2.03709	2.72965	2.84438	1.73799	2.32055	3.2948	4.20877	5.53214	3.46243	2.93776	3.84547	3.10937	3.78065	4.44182	4.11627	3.69864	3.83929	3.54354	3.51686	3.0905	3.64386	3.8925	3.38496	3.45247	3.86337	3.03903	4.03087	2.92389	3.70399	4.01976	3.38633	3.67426	4.20855	3.25839	3.94979	3.97982
436.81	293.356	4.1474	3.98967	4.23217	3.85806	3.07994	3.38425	3.59643	4.71941	3.53217	3.10429	3.49439	3.42434	3.42529	4.06919	4.33755	3.09336	4.13154	4.02008	5.95121	5.77447	5.05989	5.12453	5.79533	5.17413	5.1581	6.28854	6.96153	4.73977	5.54604	6.03423	6.32494	6.57201	6.15422	6.44268	6.16069	6.82437	5.2049	5.30393	5.95423	4.7077	6.15572	5.26403	5.12617	5.95338	5.5221	5.24544	6.40049	5.29219
437.084	66.5409	19.0115	17.3988	19.7225	20.0353	17.292	15.3457	11.818	20.756	13.5491	18.4103	19.5728	20.1721	31.6553	24.8281	27.7441	22.6159	20.5295	18.1789	32.5886	19.8009	20.9175	39.8048	39.7974	37.9655	40.1826	39.2677	43.3161	26.761	30.284	30.0907	44.9262	51.4571	44.8331	37.1262	37.973	47.3211	43.8337	45.1493	40.3132	45.5423	40.0469	42.8487	43.3331	41.6411	37.9378	36.4738	30.9544	47.2198
438.083	66.5899	4.75085	4.43966	4.72402	4.96322	4.48241	3.56301	2.97724	5.22703	3.475	4.53352	4.80552	4.74589	7.33211	6.48506	6.61118	5.47461	4.95917	4.51649	7.87026	4.79752	5.08186	10.0209	9.55575	9.39521	10.3141	9.68058	9.81079	6.67401	7.61319	7.27568	11.0064	12.5712	11.4893	9.58815	8.8246	12.0001	10.8611	10.3999	9.94778	10.594	9.09593	10.1675	10.4805	10.565	9.16095	9.41165	7.67946	10.7701
438.098	420.524	0.126389	0.127847	0.1299	0.10797	0.0706182	0.0936482	0.0914793	0.125015	0.0772733	0.105744	0.121748	0.11258	0.0948021	0.169565	0.117145	0.0833781	0.162169	0.0983181	0.424798	0.420045	0.385551	0.257465	0.35378	0.24222	0.148022	0.281259	0.181458	0.144784	0.262807	0.237821	0.229151	0.219425	0.195427	0.200061	0.143652	0.245711	0.209736	0.198967	0.262505	0.400167	0.514314	0.465962	0.30358	0.289194	0.366152	0.1906	0.29479	0.215564
438.768	298.275	2.55501	2.98969	2.98098	3.08526	2.4236	2.41586	0.58374	3.04444	2.95172	2.35798	2.7095	2.59566	2.55517	3.00766	3.05862	2.23482	2.99632	3.39664	4.71806	4.05673	4.28735	3.81638	4.55865	4.02183	4.1285	4.46346	5.17425	3.82584	3.87052	4.74978	3.84939	4.43847	4.40349	5.03804	4.34727	4.98693	4.31896	4.59299	4.37053	3.81538	4.42864	3.96737	4.06746	4.20107	4.59224	4.12889	4.36611	4.4846
439.092	66.4565	0.752533	0.733636	0.980597	0.919393	0.78361	0.675022	0.604399	0.837146	0.699855	0.783075	0.875243	0.81874	1.10494	1.04101	1.19927	0.932732	0.85706	0.858194	1.54372	0.974023	0.971749	1.6424	1.51864	1.67685	1.66909	1.51654	1.60162	1.21362	1.20765	1.42778	1.78605	2.10771	1.86924	1.56392	1.47141	2.02401	1.77532	1.8701	1.59772	1.70668	1.50264	1.69367	1.7452	1.50145	1.51378	1.7592	1.34556	1.80571
440.086	66.2074	0.186469	0.189722	0.210303	0.184768	0.161047	0.151655	0.137613	0.190258	0.17259	0.133446	0.170379	0.200833	0.267388	0.20634	0.2599	0.165611	0.194966	0.17569	0.291708	0.30344	0.212288	0.232993	0.28434	0.314978	0.305498	0.322183	0.291668	0.212208	0.30346	0.361221	0.419948	0.355702	0.365351	0.373935	0.282956	0.363143	0.332576	0.271866	0.263034	0.245782	0.319509	0.324454	0.399359	0.351574	0.253361	0.283868	0.296177	0.312914
440.738	300.096	1.06423	1.2127	1.14161	0.970948	0.968034	0.940349	0.946612	1.18331	1.17381	0.946096	0.975994	0.914451	1.06035	1.10255	1.05571	0.947722	1.1067	1.22473	1.96256	1.69427	1.89179	1.49316	2.0465	1.86497	1.80217	1.80997	2.00449	1.54233	1.47042	1.86543	1.45788	1.61021	1.62366	2.03112	1.63282	1.79682	1.61175	1.62345	1.55995	1.60676	1.79854	1.60725	1.6363	1.49162	1.72766	1.74777	1.56891	1.66255
441.208	67.3801	0.51596	0.418172	0.44248	0.458966	0.474824	0.445115	0.517654	0.535681	0.509818	0.461503	0.403637	0.490703	0.900081	1.08879	1.00814	0.630732	0.588781	0.602079	0.860063	0.782232	0.808844	1.4975	1.47032	1.47971	0.988717	1.10324	1.07094	0.514149	0.601587	0.565344	0.913139	1.0795	1.00145	0.733374	0.76794	0.713782	0.749085	0.88019	0.982548	1.09966	1.24254	1.40068	1.27803	1.23152	1.08627	0.843114	1.08048	0.861239
441.498	99.5421		0.0296774	0.0213038	0.00712086	0.00742603	0.00609727	0.00708482	0.0143184	0.0353158	0.00858756	0.00573129	0.0127351	0.00851317	0.019873		0.00714051	0.0103169	0.00377758	0.00875852	0.0503087	0.0109229	0.0460498	0.00706516	0.0217644	0.0095313	0.0201116	0.0313861	0.00458216	0.0220102	0.0512445	0.0155721	0.0215602	0.0208339	0.0179509		0.0119026	0.00582581	0.00732864	0.00988385	0.372493	0.372183	0.343926	0.0512746	0.0115062	0.0287262	0.0101197	0.0133825	0.0491007
442.219	69.9418	0.216159	0.207858	0.152837	0.184092	0.209655	0.208979	0.198622	0.215279	0.293178	0.23581	0.227318	0.240215	0.2723	0.376548	0.39091	0.266118	0.289604	0.24416	0.805549	0.861726	0.692872	1.24268	1.02124	1.21003	1.20186	1.05546	1.02607	0.914496	0.962894	1.02073	0.889469	0.962739	0.987022	1.63994	1.204	1.31953	0.365667	0.323355	0.410394	0.358654	0.447986	0.43506	0.443299	0.453293	0.521995	0.48375	0.380174	0.395249
442.903	224.248	1.04293	0.981834	1.05833	0.466645	0.368085	0.375978	0.320916	0.532223	0.503518	0.709569	0.578355	0.762506	0.83828	1.082	1.29584	0.673091	0.431491	0.806313	1.86253	1.13507	1.83415	1.72321	1.95826	1.95064	2.28715	1.42483	1.87164	1.69026	1.51083	1.50136	1.25337	1.20769	1.15949	0.535806	0.833739	1.00951	1.54357	1.78768	1.01338	1.40443	1.5645	1.76442	1.71224	1.61143	1.43805	1.84716	0.955196	1.74702
443.94	85.9596	0.447483	0.435954	0.457211	0.368813	0.49781	0.565126	0.596374	0.443727	0.599125	0.535915	0.587253	0.391138	0.551444	0.52899	0.367248	0.570347	0.607219	0.451973	1.2998	0.619974	1.04874	0.903435	0.891329	0.950514	0.841545	0.558669	0.959497	0.595143	0.72565	0.984833	0.788258	0.766919	0.639748	1.03316	0.870721	0.645344	0.903316	1.07903	0.639605	0.951203	0.912538	0.768164	1.15211	0.67314	1.12811	0.859407	0.534216	0.717053
444.811	268.934	7.2427	9.7458	7.90268	8.11209	9.84087	8.08516	9.21764	8.91573	10.8509	9.20767	9.67427	7.91558	9.86658	8.1326	7.7375	9.81361	11.1245	8.17797	20.5212	11.1664	18.8001	15.5946	14.8032	14.7321	17.3092	13.0438	17.0741	12.3439	14.4213	17.428	14.8627	11.1019	13.8366	15.8234	16.4284	14.0369	16.3122	16.3562	9.77794	13.6539	15.5278	13.8011	13.2592	11.7452	15.9143	16.8288	11.3019	13.3083
444.903	223.469	1.0058	0.952204	0.895422	0.468035	0.485428	0.488662	0.337194	0.411435	0.504565	0.711594	0.58623	0.681125	0.826766	0.987614	1.25748	0.584409	0.480505	0.777084	1.5908	1.18555	1.68386	1.81668	1.56997	1.80961	1.9051	1.39012	1.57401	1.61688	1.37527	1.42259	1.19957	1.05164	1.0099	0.619923	0.977411	1.01872	1.32853	1.58955	0.883173	1.30105	1.42233	1.72381	1.53339	1.46155	1.5247	1.95026	0.910274	1.7553
444.999	63.808	0.332997	0.262124	0.249032	0.328371	0.222543	0.360678	0.332219	0.444735	0.300863	0.370263	0.221044	0.291995	0.300641	0.513955	0.429423	0.393835	0.267332	0.564291	0.463255	1.36456	0.597441	0.538893	0.371217	0.645756	0.592863	0.529607	0.486965	1.44399	0.516539	1.21922	0.411734	0.379818	0.333585	0.413719	0.647418	0.539559	0.726257	0.406897	0.710677	0.54048	0.363428	0.6327	0.549343	0.801733	0.472303	0.584299	1.15966	0.560747
445.814	268.537	0.565302	0.704942	0.536798	0.736086	0.83802	0.670812	0.812412	0.641884	1.06006	0.773889	0.731796	0.665231	0.834296	0.650705	0.590703	0.8047	0.917396	0.594883	1.663	0.849122	1.55298	1.20315	1.2627	1.31	1.56297	0.899594	1.41484	1.04668	1.26339	1.25863	1.16298	0.876042	0.944849	1.37514	1.31254	1.10016	1.54186	1.31278	0.758675	1.13279	1.17574	1.3482	1.07229	1.04544	1.25528	1.3706	0.875709	1.13542
446.278	64.1638	1.19736	2.46507	2.25145	1.6598	2.37266	2.7046	4.19324	2.79725	3.88337	2.24856	3.74411	1.41196	3.48218	1.58351	1.66261	2.49846	4.37541	1.85733	3.56301	1.42323	2.55615	3.26178	4.14877	4.6437	2.00555	1.36437	4.50595	3.30452	4.38128	4.98768	3.73466	3.55547	4.77421	5.63645	3.12366	2.32637	2.32533	3.59547	0.938175	3.42821	3.48809	2.07329	2.10591	1.3622	3.72388	3.8902	1.19954	2.09715
446.957	252.803	2.39323	2.48829	2.53579	2.84317	2.2894	1.91754	2.15744	2.5359	2.09378	2.41305	1.97641	2.69896	1.63758	3.28761	3.22922	2.83147	2.54532	3.49055	3.21804	6.06507	3.10315	2.64045	3.3398	3.41596	4.61659	5.29658	3.67492	4.30403	4.29931	3.71827	3.77756	3.32918	3.24464	3.91037	4.07715	4.27777	4.45628	3.00091	5.79677	2.31521	2.6603	3.37768	3.34024	4.70629	3.63374	3.33828	5.78216	4.40518
447.272	64.6951	0.442734	0.734553	0.675806	0.675072	1.00872	1.11293	1.32333	1.04004	1.61003	0.868099	1.12472	0.476448	1.26322	0.459673	0.595618	1.02821	1.63696	0.713125	1.96298	0.880425	1.64266	2.18303	2.40421	2.35255	1.70494	1.63983	2.45201	2.061	2.12025	2.34088	2.06389	1.89312	2.03812	2.84838	2.3094	1.96542	0.920931	1.09493	0.362566	1.30064	1.14393	0.810789	0.809524	0.513122	1.41382	1.43388	0.568315	1.07014
448.858	287.45	1.8374	1.84895	1.75419	1.44054	1.9939	1.85523	2.44576	1.95149	1.98357	1.60263	1.65711	1.25658	1.93146	1.83341	1.56227	1.94436	1.81358	1.80144	2.40585	3.29273	2.44778	2.66273	1.96009	2.7417	2.81547	2.44438	2.53845	2.82951	2.71695	1.93984	2.62006	3.06481	3.11416	2.58088	2.88642	2.409	2.85155	2.31256	2.80375	2.89897	2.38479	2.93082	2.16927	2.28705	2.32166	2.93341	3.17864	2.48916
449.149	73.3126	0.087328	0.115341	0.109754	0.152432	0.191686	0.224245	0.150781	0.139726	0.143527	0.0857903	0.113966	0.0939429	0.189605	0.125928	0.128845	0.176045	0.136046	0.174799	1.06207	0.924962	2.19196	2.61343	2.34523	2.81635	2.2203	1.76334	1.74111	0.954415	0.900342	1.11372	1.15034	0.901317	1.47442	1.94848	2.70845	2.14717	0.224937	0.118893	0.185454	0.259472	0.192506	0.187463	0.203534	0.173197	0.213324	0.210081	0.778241	0.208935
450.817	293.233	3.49312	3.53164	3.32704	2.94456	3.1669	3.56746	4.05098	4.23533	3.31167	3.35995	2.72535	3.266	3.54504	3.66063	3.61982	3.52663	3.22463	3.21364	5.0755	5.41984	3.83633	5.72575	3.80454	4.83689	4.7323	5.36517	5.32584	5.5587	5.54418	4.58927	6.6028	5.08224	5.74057	4.87207	5.60021	5.40424	5.33958	4.24262	5.03355	5.38325	4.34636	5.26953	3.83264	5.46867	4.30695	5.10124	5.64565	4.78073
452.774	298.137	4.44067	3.84674	3.86455	3.99143	3.53542	4.09524	4.19895	4.71043	3.42392	3.4659	3.46935	3.80144	3.73764	4.14654	4.44988	3.77153	3.76424	4.04201	6.34983	6.69641	5.36888	6.04812	5.39737	5.52128	5.62391	6.77533	6.31425	6.38353	6.28375	5.65409	6.11552	6.08575	6.68766	6.10497	6.96048	7.28451	6.59582	5.80422	6.29347	5.57745	5.86565	6.13167	4.8804	6.56244	5.41795	5.62376	7.1007	6.325
452.95	213.804	3.13355	3.42235	3.05143	1.45985	1.97602	1.43107	1.51852	1.91645	1.22543	2.026	1.81367	2.14815	2.06761	3.38372	3.00687	1.48978	1.8054	1.96982	6.191	7.10309	6.90006	4.7574	4.43808	4.7226	5.27304	6.32906	6.25457	5.63046	6.14711	6.09134	3.59946	3.5521	3.75533	1.98061	2.27822	2.6159	6.1578	5.73586	5.59876	5.69539	4.79513	6.34596	4.56603	5.329	4.28162	5.35967	5.66971	5.1269
453.045	66.299	6.71872	8.84997	9.68578	9.37449	8.16785	8.98342	6.6518	8.98263	6.51495	9.03868	9.05254	7.91505	17.713	10.5202	12.9391	11.1193	10.9961	8.95551	10.5913	9.31232	9.88834	15.8681	19.4867	17.2279	17.217	13.9853	18.0248	13.2359	16.5631	11.685	18.4332	18.8515	18.8103	21.9006	16.5805	22.0911	21.3458	21.4362	14.9421	18.6676	15.115	19.7938	15.7905	17.1247	18.2032	18.8325	11.4524	24.3158
453.942	213.717	0.783668	0.807567	0.809531	0.573935	0.906608	0.449785	1.30826	1.8357	1.10114	0.515996	0.535707	0.648857	0.74076	0.785447	0.816611	1.06271	0.534811	0.514689	1.61043	1.82886	1.88437	1.10929	1.30521	1.15384	1.25622	1.61245	1.62336	1.38418	1.40848	1.45237	1.23966	1.05163	1.17599	0.720073	0.926074	1.00265	1.38839	1.44934	1.4022	1.24253	1.40686	1.18938	1.46821	1.47581	1.33473	1.23812	1.29505	1.28496
454.078	66.4106	1.89248	2.35729	2.40743	2.5124	2.18148	2.19894	1.90348	2.28846	1.55941	2.20831	2.19137	1.95737	3.85353	2.25307	2.9719	2.61107	2.61996	2.28094	2.78365	2.26347	2.36895	3.5411	4.64879	4.22894	4.02155	3.07687	4.41625	3.12861	4.09378	3.09248	4.43343	4.31641	4.58669	5.44801	3.95867	5.1663	5.08997	4.98816	3.45441	4.05152	3.75653	3.97621	4.00292	3.74344	4.21442	4.29643	3.02593	4.99266
454.737	300.363	2.26815	2.11611	2.20721	2.15021	1.64941	1.94624	1.9423	2.53848	1.95391	1.66018	2.05786	2.22653	1.9595	2.25139	2.11872	1.62549	2.12632	2.41153	3.8721	3.46096	3.30845	2.92973	3.47892	2.88676	3.11059	4.06856	3.63977	3.02293	3.27638	3.82944	2.53552	3.33869	3.55536	3.81102	3.11774	3.90629	3.03237	3.35622	3.1631	2.68437	3.293	3.15049	3.02792	3.30894	3.21839	3.0316	3.84077	3.29709
454.936	214.1	1.85441	1.92292	1.78718	1.04718	0.94637	0.763442	0.908511	1.15404	0.896307	1.11076	1.1655	1.23038	1.43657	1.94613	1.84351	1.09485	0.926191	1.20374	3.2381	4.15513	3.67232	2.64738	3.04409	2.44836	2.61068	3.62203	3.32708	2.9665	3.29695	3.28125	2.38975	2.18764	2.25008	1.75147	1.63698	1.96931	3.17192	3.10282	3.47962	2.93512	3.26747	3.29211	3.13402	3.33196	2.92172	2.7427	3.3548	3.07844
455.046	66.0061	0.749783	0.883648	0.828028	0.97918	0.734029	0.74185	0.654628	0.929486	0.617053	0.803897	0.819446	0.783842	1.46724	1.00618	1.12008	0.992717	1.31188	0.942726	1.23137	0.951492	1.01245	1.4492	1.9305	1.5075	1.51649	1.3622	1.81271	1.19867	1.64873	1.27332	1.85062	1.85123	1.93991	1.98648	1.47673	2.07931	1.81754	1.96864	1.54703	1.70109	1.50194	1.69228	1.58536	1.80385	1.74473	1.90704	1.00289	2.01741
456.156	66.8727	0.176012	0.266581	0.211666	0.287122	0.19861	0.211369	0.19192	0.252726	0.201494	0.164202	0.207847	0.187775	0.237974	0.278618	0.29965	0.202302	0.26696	0.248646	0.362881	0.269432	0.219909	0.319573	0.466319	0.283185	0.260557	0.313736	0.386068	0.25352	0.398054	0.316209	0.481183	0.394615	0.437746	0.457317	0.339335	0.388284	0.393019	0.44406	0.369285	0.264894	0.334075	0.315007	0.321959	0.393402	0.470419	0.330563	0.318406	0.442148
456.721	300.801	0.853572	0.814305	0.842272	0.786888	0.706408	0.61988	0.721938	1.05426	0.677011	0.593907	0.76672	0.75069	0.741266	0.73936	0.876924	0.538977	0.861124	0.927468	1.46664	1.26677	1.12602	1.07926	1.44448	0.975922	1.13308	1.42451	1.47441	1.12729	1.20705	1.4283	1.12916	1.36655	1.34588	1.48148	1.11787	1.51777	1.10006	1.51383	1.28972	0.88921	1.4308	1.13154	1.25785	1.29861	1.47387	1.12737	1.30134	1.11343
457.164	65.5385	0.226105	0.264182	0.226996	0.312404	0.233931	0.245941	0.144113	0.242451	0.165889	0.114054	0.193312	0.178462	0.250653	0.314816	0.315482	0.187352	0.295763	0.301607	0.304712	0.285153	0.316252	0.315605	0.497364	0.340182	0.256557	0.430782	0.415402	0.284317	0.427424	0.455335	0.456749	0.47251	0.509443	0.366997	0.325415	0.405616	0.278958	0.365504	0.320487	0.273654	0.390269	0.257402	0.430706	0.405778	0.45027	0.308912	0.333529	0.315752
458.821	268.946	35.9995	46.8203	35.9472	35.2537	34.8079	31.0934	35.0715	42.8989	42.2245	35.8119	41.9056	36.1909	40.8906	38.7338	41.6167	36.0003	44.9409	43.7281	81.0075	55.0466	66.2432	61.0017	70.1272	49.8384	64.4077	65.7646	73.5337	52.2139	55.9318	75.7859	63.3399	60.9023	60.8621	72.0792	57.6783	67.7297	57.6558	68.6287	49.4437	58.0504	75.3057	48.5617	64.9641	64.1742	68.0733	54.1495	53.8553	56.0444
458.982	92.8396	1.0937	0.908803	0.777062	0.933115	0.721261	0.723064	0.785544	0.946944	0.779263	0.748009	0.658904	0.847662	0.765031	1.03239	0.961419	0.715305	0.801519	1.11316	1.40449	1.35523	0.951896	1.02148	1.33887	1.14975	1.07264	1.51756	1.68125	1.29819	1.49942	1.39235	2.09385	1.31787	1.44178	1.56992	1.2343	1.56311	1.14235	1.28393	1.16345	1.05871	1.29365	1.24868	1.27836	1.46986	1.26717	1.21318	1.27823	1.17527
459.823	268.953	2.653	3.63307	2.77099	2.51878	2.86462	2.31816	2.69919	3.23928	3.25039	2.53949	3.18824	2.72794	3.05087	2.92586	3.04221	2.66007	3.42501	3.17534	6.00651	3.96986	5.19269	4.73683	5.40838	4.16195	5.10077	4.80005	5.60303	3.90023	4.39765	5.63329	4.70398	4.56049	4.63995	5.58813	4.42455	5.0927	4.8878	4.81109	3.78177	4.6864	5.45596	3.95274	4.82371	4.84902	5.25951	4.35933	4.00067	4.22574
460.147	67.0181	0.968028	0.51289	0.877952	0.754398	0.331108	0.621407	0.731496	0.42126	0.451967	0.713189	0.395097	0.732582	0.464732	0.463085	1.16675	0.341172	0.559662	1.07069	0.654709	1.25185	1.22901	1.10833	1.74584	0.581873	1.39654	0.564078	0.824067	1.21058	0.60517	1.11695	2.09539	1.44164	0.767818	1.31608	1.42248	0.628036	0.612294	0.861152	1.23957	0.601618	0.726977	1.12521	1.31008	1.17874	1.20006	0.768734	0.602883	1.40955
460.822	270.821	1.39483	1.78743	1.37919	1.41049	1.40953	1.32722	1.41684	1.6734	1.47184	1.25149	1.54086	1.27823	1.54882	1.44529	1.60481	1.28374	1.52029	1.53738	2.85353	2.16927	2.21769	2.31153	2.45285	2.24807	2.5934	2.28988	2.65202	2.04116	2.07772	2.65099	2.50942	2.37901	2.19489	2.48253	2.3836	2.28003	2.20845	2.6608	1.977	2.50464	2.89982	2.33113	2.61642	2.42795	2.71761	2.61745	1.8841	2.06346
461.904	273.219	1.97904	2.48381	1.89363	1.7956	1.77577	1.69101	1.92581	2.18026	1.99832	1.71647	1.93916	1.67808	2.09984	2.05724	1.97707	1.81446	1.6475	1.96168	4.00017	3.82966	3.46174	3.71831	3.32758	4.22947	3.43324	3.52214	3.46832	3.08121	3.34163	3.77458	3.52988	2.79621	3.09843	3.46832	3.02311	2.80009	3.70382	3.36115	3.66114	3.58498	3.5327	3.77261	3.22797	3.42291	3.97843	4.32852	3.38914	3.34591
463.175	66.4954	0.253012	0.278775	0.257282	0.227599	0.285197	0.27515	0.339523	0.319079	0.310507	0.268191	0.241453	0.253169	0.563712	0.752467	0.780312	0.376327	0.329463	0.261956	0.559236	0.458205	0.543724	0.941603	0.876502	0.953568	0.629325	0.663824	0.724929	0.395583	0.364857	0.424403	0.641181	0.45976	0.541463	0.527725	0.521087	0.372727	0.495443	0.435188	0.498457	0.628222	0.621731	0.649472	0.734312	0.497677	0.668442	0.610248	0.614182	0.507868
464.824	292.92	1.84002	1.80393	1.52612	1.23006	1.71856	1.77504	1.95638	1.66486	1.90547	1.49245	1.22915	1.49971	1.47456	1.87231	1.62584	1.61012	1.38483	1.47232	2.04752	2.75126	2.14394	2.11011	1.95258	2.56419	3.08648	2.67087	2.35483	2.44811	2.20461	2.05674	3.6998	2.56217	2.49265	1.94028	2.66405	2.34821	2.51749	1.94308	2.35478	2.39046	2.07414	2.31142	1.6733	2.35277	1.98536	2.89377	2.30792	2.20399
466.781	297.728	3.66456	3.56784	3.13109	2.75849	3.38417	3.8777	4.01307	3.80848	3.66929	3.00453	2.44188	3.23858	3.14076	3.62915	3.61289	3.64442	2.74186	3.07326	4.00561	5.76454	4.52815	4.32922	3.54566	5.8428	6.07108	6.19048	4.58846	5.71696	5.51068	4.21645	7.20878	5.15361	5.33941	4.12318	6.16457	5.50326	5.58457	4.19486	5.44629	5.57201	3.73384	5.68209	3.9565	5.46995	3.74581	5.22134	5.48672	4.28716
467.018	103.712	0.123223	0.131369	0.139286	0.15779	0.22619	0.267754	0.226578	0.204412	0.261963	0.204964	0.121902	0.102167	0.194298	0.169468	0.191377	0.205309	0.160997	0.181505	0.202352	0.322454	0.380553	0.317909	0.22728	0.319202	0.229794	0.207556	0.247363	0.289295	0.166442	0.150832	0.306021	0.24108	0.247266	0.210812	0.432992	0.253561	0.389865	0.179605	0.211988	0.400163	0.385336	0.490614	0.208236	0.311827	0.2132	0.284304	0.257736	0.27372
468.74	300.243	2.6278	2.40655	2.33865	1.96493	2.662	2.78891	2.95711	3.00155	2.45687	2.36845	2.04586	2.32252	2.54751	2.50383	2.69204	2.70465	2.13412	2.27286	3.9775	4.12802	3.49249	3.92002	3.22069	4.0577	3.99018	4.24027	3.84294	4.27901	4.24788	3.64064	3.82463	3.59789	3.86806	3.31102	4.45378	4.0093	4.10533	3.52874	4.19659	4.00646	3.14995	4.37835	3.12442	4.21787	3.00351	3.88474	4.27229	3.81525
468.929	213.862	0.858448	0.736153	0.750188	0.558833	0.777964	0.758295	0.826579	0.796859	0.846057	0.73301	0.57555	0.541958	0.882894	0.758198	0.688773	0.949577	0.544403	0.582318	1.26688	1.76158	1.68205	1.70238	1.14792	1.59739	1.4592	1.56358	1.50611	1.37973	1.39673	1.40938	1.16619	1.07613	1.26509	1.0344	1.33233	1.10785	1.63489	1.16637	1.25667	1.51791	1.37177	1.6485	1.08311	1.0417	1.08011	1.46515	0.948862	1.56309
470.717	300.866	1.05852	0.936904	1.01347	0.951858	1.07482	1.11612	1.1448	1.13495	1.08077	0.910514	0.863589	0.961868	1.17382	0.95848	0.970502	1.07778	0.994576	0.935246	1.75611	1.74598	1.6913	1.77408	1.48118	1.60824	1.55952	1.73332	1.64879	1.74583	1.84242	1.57632	1.52429	1.6084	1.65313	1.55839	1.78466	1.74313	1.63822	1.54899	1.59607	1.53244	1.58038	1.63048	1.40071	1.64057	1.46747	1.66346	1.82361	1.6256
471.97	225.752	1.10926	0.822952	0.85597	0.642764	0.541997	0.546149	0.556257	0.69597	0.52796	0.802883	0.603096	0.716676	0.978618	1.00473	0.952109	0.667348	0.573121	0.80967	1.68778	1.12134	1.71403	1.63505	1.13449	1.32331	1.58601	1.2966	1.51106	2.00605	1.72852	1.34348	1.44752	0.933908	1.25085	0.871289	1.05059	0.847944	1.50988	1.5752	0.751482	1.13412	1.45512	1.48496	1.40441	1.32186	1.55543	1.61646	0.764867	1.57518
472.83	268.993	84.6264	79.7058	82.9019	76.1781	73.2293	73.6874	87.4531	102.032	88.6213	83.5733	72.9378	69.616	100.203	79.6584	88.6239	83.8005	79.4848	79.8637	139.291	121.641	149.751	143.314	140.11	114.292	115.351	131.438	141.004	142.415	155.53	140.812	140.078	122.511	123.407	154.013	137.305	122.757	134.034	140.462	117.789	146.291	134.462	141.156	132.515	120.31	142.486	115.596	114.292	148.548
473.134	67.3158	9.25352	10.2612	7.64348	7.26708	7.88526	7.87448	8.57762	8.23851	9.42317	7.46373	6.50935	8.011	9.34352	11.2869	10.7199	8.12973	8.83062	8.86711	15.1052	11.0725	14.8168	18.7034	17.858	16.1464	16.5878	17.6896	18.5698	17.8727	14.9258	16.4063	21.5753	15.647	19.0689	14.766	19.5887	14.7492	15.8422	15.1542	13.1212	17.2809	16.3746	14.2706	16.0641	13.7859	16.0964	18.404	16.3217	14.7217
473.83	269.001	7.47985	7.15759	7.84835	6.7542	5.8624	6.34295	6.96823	9.18459	7.16433	6.90109	6.66959	6.3662	8.85027	7.27645	7.85047	7.01185	7.60954	7.62695	12.5345	10.632	11.811	11.8248	12.6138	10.3505	10.0188	11.6905	12.6236	11.5165	13.1338	13.1739	12.4014	10.8832	10.9092	13.6176	10.9287	11.4376	11.06	12.4226	10.8221	11.68	11.8712	11.3508	12.5623	11.2875	12.8822	10.1067	10.3888	11.8408
473.974	226.154	0.912764	0.74507	0.77916	0.44626	0.432104	0.415886	0.476518	0.543535	0.368261	0.608413	0.627969	0.616552	0.748019	0.776034	0.931101	0.569934	0.441157	0.753721	1.46671	0.720175	1.35387	1.23808	1.2529	1.02488	1.16035	0.957715	1.49872	1.49145	1.39849	1.20757	1.06685	1.00519	1.11731	0.654127	0.830302	0.970944	0.871372	1.32257	0.601091	0.753261	1.21064	1.13773	1.25932	1.09231	1.12396	1.15975	0.56332	1.23996
474.135	67.3717	2.69496	2.97497	2.2876	2.33633	2.07694	2.06169	2.45713	2.37337	2.59765	2.04507	1.98877	2.34778	2.47659	3.47173	3.00104	2.24335	2.42544	2.53337	4.28273	3.51333	3.90535	4.92232	5.15471	4.73884	4.25919	4.9632	5.77315	5.50813	4.58903	4.95593	6.04418	4.62109	5.62922	4.78382	4.85619	5.10744	3.94244	4.22642	4.05751	4.64401	4.41989	3.89436	4.6966	3.9032	4.89923	4.92715	4.8457	4.08905
474.813	282.343	3.15044	3.24243	3.34749	3.23225	2.81957	2.46156	3.1136	4.2184	3.1342	2.73008	3.08909	2.80227	3.56537	2.97963	2.99805	2.80772	3.41612	3.12326	5.61874	4.63664	5.05513	4.99831	5.51531	4.4535	4.11763	4.49819	5.53298	4.53764	5.08093	5.73311	5.79804	4.72756	5.1222	6.03809	4.96669	5.20527	4.54876	5.59999	4.4586	4.80677	5.79426	4.91724	5.44131	4.68496	5.52535	4.547	4.739	4.8342
475.122	66.9731	0.658977	0.580345	0.49352	0.43491	0.403208	0.402882	0.458112	0.489035	0.523509	0.398235	0.387959	0.373149	0.569509	0.705773	0.600656	0.458665	0.502076	0.54397	0.900853	0.777946	0.648231	0.918292	0.979524	0.853214	0.83723	0.970152	1.02162	1.06401	1.05662	0.980672	1.13096	0.941522	1.19399	0.92473	0.964534	1.05598	0.752661	0.89486	0.772372	0.815892	0.986777	0.636878	1.04366	0.791966	1.0444	0.952056	0.948141	0.705345
475.912	269.063	4.06458	4.34928	3.96119	3.24771	2.83395	2.73184	3.23855	3.4705	2.84372	2.90751	3.3182	3.53815	3.40129	4.39794	3.99586	3.18377	3.9324	3.64991	6.726	6.45776	6.24791	5.61725	6.11319	5.5304	5.77927	6.44709	6.56463	5.87693	6.18546	6.54263	5.98703	5.24084	6.508	5.61985	5.57866	5.57502	6.55028	6.66002	6.5488	5.63606	6.42889	5.71389	6.44681	6.30852	6.1104	5.90751	7.08136	5.60677
477.07	242.228	71.4306	74.8182	77.1477	58.1457	48.1354	61.3736	60.9369	78.5723	62.0919	39.3581	60.0801	47.3709	69.0645	44.8265	43.7577	47.7048	55.6906	24.4647	121.015	72.6525	145.958	139.833	117.35	125.761	89.5958	85.655	146.693	125.432	113.811	125.119	144.004	133.749	108.072	105.965	110.946	100.867	92.3986	143.394	100.718	137.445	118.737	89.8204	137.425	129.513	121.244	125.593	84.6679	96.3652
478.07	242.198	16.7365	18.1952	17.9961	13.1565	11.3739	15.2367	13.3379	18.3028	14.6338	8.52385	13.4275	10.9933	16.0357	10.2609	9.35833	11.1903	11.2778	4.35013	26.4901	15.7965	35.8206	35.162	29.6946	28.2252	21.5824	20.0195	35.0267	30.1038	24.6525	31.7983	34.4043	34.9084	23.6525	22.3513	27.345	22.9082	20.5617	32.1133	24.1575	34.9354	27.6375	21.0729	32.9918	34.5835	24.5277	30.6891	20.7948	22.2318
480.067	241.962	1.50056	1.61687	1.57255	1.39352	0.970121	1.70061	1.68607	2.04602	1.55222	0.989461	1.36021	1.17265	1.5527	1.07919	0.782345	1.31316	1.26625	0.443751	2.23924	1.27547	3.05398	3.03765	2.28484	2.6488	2.06139	1.89309	2.95769	2.72141	1.97225	2.87767	2.74231	2.87361	2.11484	2.23573	2.73178	2.17512	1.93699	2.59149	1.85587	2.98804	2.15226	2.01835	2.8136	2.78101	2.36454	2.99822	2.01183	1.94925
480.79	297.154	1.6761	1.84168	1.77293	1.42271	1.44273	1.61871	1.58426	1.60885	1.67993	1.31069	1.25263	1.44185	1.25608	2.15871	1.88564	1.34073	1.52961	1.74286	2.11663	2.89091	2.04815	1.53024	1.89981	2.45379	2.53981	2.95258	2.36291	2.41315	2.12739	1.89233	5.24137	2.63307	2.52799	2.25271	2.13485	2.61702	2.27859	1.79068	2.61174	2.25737	2.0755	2.18663	2.0116	2.65621	2.16863	2.15631	2.29834	2.3706
481.066	241.714	0.433809	0.465996	0.471226	0.419342	0.372524	0.419912	0.384864	0.531352	0.465235	0.323649	0.407532	0.31884	0.434281	0.366928	0.392859	0.376433	0.395349	0.26635	0.899022	0.396154	0.827941	0.888909	0.730937	0.85255	0.752286	0.525539	0.970848	0.71848	0.742378	0.967455	0.794821	0.810348	0.634989	0.726354	0.856628	0.700094	0.658371	0.847411	0.760729	0.891861	0.801417	0.631874	0.845486	0.730494	0.704994	0.892363	0.643241	0.71765
481.904	223.03	0.709645	0.710971	0.750751	0.353222	0.268501	0.356643	0.275409	0.384233	0.403639	0.486147	0.450758	0.612195	0.492904	0.685109	0.826728	0.394998	0.31053	0.568849	1.25512	0.975194	1.23189	1.21951	1.21429	1.34614	1.29094	1.16111	1.17038	1.12956	1.08953	1.26958	0.972186	1.04012	0.808969	0.479522	0.653661	0.787778	1.00944	1.10426	0.861619	0.889673	1.22924	1.26188	1.29539	1.15091	1.1778	1.22022	0.760932	1.1849
482.747	300.082	2.09329	2.2896	2.11535	1.75562	1.82652	1.98168	2.06435	2.12961	2.00135	1.63472	1.40208	1.81259	1.72093	2.5371	2.15397	1.92924	1.67001	2.10892	2.70204	3.74723	2.49262	2.56505	2.20245	3.19883	2.54704	3.72212	3.09437	3.16663	2.90071	2.54553	4.88186	3.24925	2.84956	2.90713	3.31902	3.42769	2.98805	2.51421	3.45838	2.84373	2.6998	3.0271	2.61831	3.44386	2.38422	3.1192	3.27793	2.8732
483.901	223.255	0.571833	0.564083	0.598032	0.29988	0.258848	0.28483	0.264464	0.298319	0.341774	0.432082	0.323892	0.490911	0.484348	0.59814	0.653196	0.390964	0.32005	0.439891	1.02992	0.652997	1.03621	1.14872	1.00591	1.09881	1.207	1.01519	1.00823	0.959167	0.968978	0.968244	0.808626	0.805643	0.668964	0.389113	0.590791	0.643789	1.02291	1.06016	0.556451	0.82391	0.879989	1.13233	0.860611	0.957573	0.959688	1.32167	0.580328	1.07262
484.717	301.06	0.944085	1.15639	1.03514	0.869802	0.968071	1.11025	1.13325	1.13551	1.22561	0.902404	0.902023	0.979401	1.05317	1.05135	1.11026	0.98711	0.859985	1.0068	1.55483	1.66616	1.41839	1.49103	1.36494	1.98686	2.10778	1.73021	1.73445	1.70693	1.64655	1.33138	2.02734	1.5612	1.48877	1.35508	1.98078	1.63874	1.73296	1.24712	1.66246	1.84828	1.37951	1.76556	1.46917	1.61658	1.41383	1.66757	0.778924	1.45465
485.213	70.1648	0.486765	0.520569	0.560574	0.431564	0.548899	0.559812	0.60104	0.450767	0.535885	0.508002	0.406822	0.420788	0.874581	0.841706	0.927174	0.592663	0.596239	0.552335	1.21871	1.10421	1.07822	2.151	2.0377	2.35487	1.6986	1.68437	1.4805	0.973843	0.924018	0.959272	1.13813	1.23866	1.05936	1.59705	1.59672	1.82166	1.05767	0.788398	0.723168	1.14633	0.963511	1.09364	1.08118	1.06325	1.07032	1.149	0.750083	0.955409
486.12	74.2314	0.164582	0.207656	0.180719	0.186696	0.20583	0.29487	0.236554	0.191718	0.225078	0.226691	0.15148	0.14576	0.350118	0.337106	0.312746	0.286622	0.195259	0.22227	0.386299	0.371451	0.479309	0.815506	0.60304	0.928148	0.647435	0.535397	0.495851	0.394743	0.438606	0.400911	0.421228	0.419028	0.357879	0.511221	0.528404	0.630888	0.42854	0.289189	0.253846	0.40633	0.293096	0.438383	0.438168	0.355006	0.361729	0.456282	0.353767	0.477294
486.695	301.682	0.380417	0.41229	0.473799	0.291479	0.463094	0.476345	0.516864	0.451245	0.55198	0.413026	0.349234	0.367492	0.410535	0.438852	0.426452	0.57029	0.320508	0.385775	0.678237	0.724809	0.699737	0.762541	0.547724	0.722598	0.829507	0.712009	0.779616	0.765721	0.777364	0.63542	0.611611	0.574099	0.618813	0.667084	0.800817	0.674026	0.767396	0.610778	0.603313	0.788848	0.543587	0.670709	0.620543	0.61	0.501154	0.740296	0.612719	0.73188
486.836	269.112	112.418	112.578	111.141	100.176	104.653	118.95	127.701	116.956	118.476	105.399	96.2538	88.1953	104.918	105.303	103.73	110.073	98.6912	93.784	172.418	172.87	174.943	173.263	150.06	189.186	169.75	7.03402	179.331	172.754	183.84	164.337	166.76	164.108	157.936	176.515	9.5825	160.156	176.476	158.512	162.935	172.215	149.934	210.587	154.624	6.34832	168.508	191.536	154.152	178.141
487.838	269.113	10.7027	9.94627	11.4988	9.87114	10.6355	10.7795	12.5158	11.4453	11.1905	10.4601	9.15798	8.75787	11.0067	10.5744	9.77377	10.9062	9.79267	9.30497	16.1833	15.9918	17.6475	16.7819	14.7615	17.5919	15.9117	15.3875	17.4074	17.5668	17.8346	15.8102	16.8161	15.2743	15.1721	18.3009	19.8848	15.5827	17.6184	15.3996	15.1369	16.6356	14.8692	19.3403	15.2122	14.0244	16.0241	17.5839	15.2053	17.7581
488.209	69.6084	0.172359	0.17957	0.136142	0.211213	0.225559	0.249717	0.194818	0.163086	0.155449	0.165387	0.129136	0.137866	0.291303	0.205624	0.221788	0.266683	0.192369	0.162992	0.273532	0.240774	0.312026	0.447081	0.408196	0.541282	0.376871	0.287429	0.353989	0.397308	0.349286	0.385706	0.347319	0.310806	0.300005	0.3042	0.454229	0.345171	0.301904	0.241681	0.174039	0.345976	0.276918	0.352068	0.341264	0.33166	0.340126	0.435343	0.309262	0.416082
488.813	284.204	4.58327	4.20173	4.17675	3.95022	4.43389	5.49389	5.16667	5.16297	4.62334	4.49595	4.27551	3.89152	4.72276	4.19318	4.25162	4.78862	4.01672	4.36037	7.07774	7.04947	7.42112	8.15402	6.19118	7.1725	6.56089	6.62013	6.91663	7.7602	7.72857	7.43403	6.90141	6.2005	6.97551	7.71822	8.6162	6.63463	7.73203	6.65519	7.1155	7.59028	6.38284	7.87374	6.66293	6.31148	7.32139	7.83679	6.67886	7.91087
489.917	259.556	3.01565	3.00578	2.90541	2.19029	2.498	2.61448	3.58524	3.03203	3.07669	3.03375	2.45739	2.64219	3.23949	3.26539	2.82538	3.26052	2.34805	2.5661	4.55219	4.99982	6.21707	5.39874	4.5997	5.30068	5.12423	4.84634	4.50949	5.10875	4.76156	4.18311	4.25216	4.56762	4.60687	4.11857	5.13643	4.38788	5.99664	4.702	5.16182	5.6253	4.2962	5.31392	4.67017	5.34736	4.13472	5.07478	5.00722	5.38179
490.753	291.63	1.35958	1.65707	1.46355	1.34582	1.58678	1.63656	1.6802	1.84954	1.72141	1.56226	1.47262	1.34802	1.84824	1.48508	1.35492	1.553	1.31682	1.32409	2.69744	1.78922	2.54691	2.82845	2.24607	2.42127	2.24244	1.98311	2.50339	2.28974	2.53867	2.59488	1.69845	2.03087	2.34983	2.5231	2.75026	2.25195	2.42207	2.54678	2.05105	2.27462	2.16249	2.52797	2.00332	2.07957	2.37105	2.38647	2.23484	2.32741
491.938	210.46	2.20464	2.36211	1.99599	1.32804	1.47562	1.41964	1.28995	1.4244	1.55526	1.66582	1.61655	1.58046	2.05486	1.85988	1.93101	1.7927	1.56482	1.73335	4.20048	4.10874	1.5648	3.54032	3.04347	3.02242	3.24887	3.27685	4.04605	4.39594	4.26147	4.10754	2.95524	2.72725	3.06525	2.4889	2.87506	2.4145	3.67494	3.62138	3.6745	3.49138	3.37936	3.27175	3.19395	3.36829	3.19289	3.69297	3.87032	3.94966
492.715	296.492	0.819049	0.816104	0.921072	0.857865	0.87783	0.754782	0.960587	1.02894	0.84857	0.808713	0.853448	0.792203	1.03226	0.799802	0.884661	0.939811	0.882868	0.795626	1.55333	1.17914	1.54799	1.546	1.3657	1.2005	1.34924	1.25653	1.6215	1.43497	1.6918	1.49639	1.00241	1.29733	1.36549	1.50424	1.51855	1.45732	1.46405	1.35927	1.16485	1.27891	1.43806	1.40519	1.38844	1.11962	1.3308	1.26886	1.38331	1.42231
492.931	211.052	0.78247	0.78965	0.751816	0.58748	0.634735	0.532222	0.513883	0.590408	0.663386	0.661738	0.639305	0.567307	0.841121	0.726529	0.723255	0.687037	0.591613	0.64814	1.52814	1.64552	1.62718	1.14318	1.10421	1.04323	1.19509	1.3599	1.39996	1.45927	1.49712	1.49469	1.1712	1.1939	1.18131	1.04248	1.11413	0.945067	1.39566	1.27796	1.26726	1.1989	1.29509	1.3319	1.02652	1.27231	1.14568	1.21502	1.3603	1.32963
493.93	211.04	1.27521	1.25096	1.13802	0.875248	0.926298	0.683907	0.726637	0.846405	0.78112	0.896321	1.11501	0.888475	1.19857	1.16081	1.14994	0.968988	0.818273	1.04333	2.28012	2.12967	2.36553	1.78653	1.8691	1.6681	1.70949	2.10959	2.40208	2.40277	2.32515	2.41041	1.76383	1.54655	1.79984	1.33662	1.54935	1.40356	2.1141	2.09142	2.08772	1.8846	2.14022	1.96237	1.79046	1.87275	2.19812	1.85163	2.30837	1.99016
494.182	367.998	0.497437	0.464121	0.456514	0.089438	0.109065	0.110322	0.119253	0.107746	0.0547477	0.369263	0.263348	0.291097	0.227406	0.185494	0.173023	0.0722087	0.0796438	0.0967221	0.0698372	0.0817468	0.0889465	0.106375	0.106601	0.0988356	0.0583713	0.0780847	0.0581876	0.0813866	0.129259	0.0962417	0.0873963	0.077246	0.0883209	0.0385137	0.0842713	0.105051	0.593626	0.595231	0.650529	0.821286	0.869878	1.0329	0.760807	0.798581	0.610021	0.94084	0.980077	0.974246
496.193	365.754	2.74604	2.63592	2.49407	0.407121	0.344204	0.277895	0.340099	0.40334	0.37312	0.94417	0.893011	0.915142	1.26197	1.89491	1.53582	0.352672	0.435905	0.510492	0.277329	0.217628	0.217622	0.195098	0.23859	0.256785	0.205185	0.291899	0.261802	0.28449	0.24319	0.328932	0.18234	0.205725	0.240069	0.111448	0.169736	0.0774312	1.81248	1.94884	2.44531	2.30555	2.67291	2.61224	2.12172	2.25835	2.12307	2.34975	2.85498	2.3643
496.753	299.766	1.17672	1.18156	1.39341	0.988158	0.82921	1.06841	0.895874	1.37378	0.994828	0.945787	0.775152	1.26558	1.03318	1.42527	1.1722	0.869127	1.14531	1.20269	1.62456	2.03124	1.2993	1.20789	1.30472	1.18872	1.61305	2.26754	1.65616	1.60265	1.44569	1.56791	3.57618	1.62417	1.89503	1.69811	1.39869	2.19752	1.68921	1.59068	2.0145	1.19357	1.7405	1.57678	1.3327	1.86422	1.54198	1.16906	1.6621	1.87231
497.184	365.084	0.919071	0.89823	0.850691	0.237168	0.145136	0.179384	0.1336	0.263647	0.194791	0.298016	0.361961	0.37852	0.444468	0.530651	0.529678	0.194931	0.322612	0.319231	0.3995	0.252469	0.261464	0.230824	0.239736	0.224648	0.210113	0.362551	0.340493	0.30574	0.189851	0.281641	0.293126	0.277153	0.221029	0.205701	0.206439	0.205666	0.620343	0.71071	0.870348	0.689244	0.907529	0.891337	0.600424	1.04543	0.719044	0.691009	0.747566	0.663258
498.719	301.352	0.939797	1.07016	1.16797	0.868773	0.708729	0.737479	0.777209	1.10808	0.749863	0.689337	0.593405	0.919312	0.650539	1.17159	1.03637	0.725766	0.91193	1.06594	1.2199	1.777	1.12922	1.12843	1.04119	1.28775	1.25122	1.63237	1.71285	1.47364	1.34709	1.55437	2.22872	1.51548	1.5782	1.40861	1.24135	1.61709	1.25469	1.10735	1.62702	1.09171	1.34629	1.12438	1.40011	1.60268	1.36503	1.1109	1.52803	1.29402
499.041	243.904	63.5434	74.5632	68.6606	71.587	47.1987	36.5855	44.2218	84.1645	37.7532	43.6281	51.0191	79.2023	38.7493	76.9987	92.5465	59.2153	76.7791	76.7667	94.2374	139.371	66.6282	58.8999	67.0501	64.9352	90.6298	136.876	99.6402	97.5813	97.1045	101.095	117.098	113.408	92.3777	107.863	88.7018	142.162	84.6675	89.2884	165.607	63.1602	97.5546	69.9911	32.5989	136.072	86.0479	70.1643	159.014	102.871
500.039	243.967	10.805	13.1589	11.9014	13.1783	8.97703	7.23351	8.06522	16.7294	7.28029	8.42762	9.47356	14.7079	6.84736	14.664	15.7833	12.1109	13.2314	13.0917	15.3569	24.9058	12.4958	11.0063	11.9281	12.5284	20.3083	27.0248	18.3588	18.4516	17.6101	18.9031	20.1561	20.8347	15.86	17.1761	16.4994	28.8859	15.2858	15.7056	30.8615	12.0619	17.3939	12.8698	19.6375	26.2464	14.2522	14.1409	33.7082	20.1993
500.844	269.152	97.054	113.439	96.2751	86.1754	87.3692	87.5995	28.5447	99.9283	89.7838	75.0774	87.907	98.8905	81.0727	109.791	102.203	85.332	91.324	23.5551	145.421	167.202	133.826	126.739	137.24	159.776	166.477	152.366	163.113	143.794	129.523	150.149	139.201	165.531	156.905	137.487	148.955	163.833	144.789	135.218	152.482	118.134	131.904	133.528	143.353	158.933	134.241	155.778	159.556	47.9362
501.846	269.196	9.97915	12.8767	10.7124	9.35539	9.82186	9.85291	10.9862	11.1525	0.830581	8.41163	9.28226	11.018	8.91581	12.0855	11.0735	9.41688	9.94461	10.2551	14.9537	18.0348	15.6249	13.8857	14.9489	17.4288	17.9993	16.5326	17.1972	16.0702	13.8964	16.1288	9.65511	17.8703	16.4952	14.369	16.6549	17.4065	16.1159	14.9429	17.0827	12.852	14.7257	15.3238	16.022	16.8076	14.2488	8.76914	16.8971	15.078
502.813	285.092	4.61234	5.14039	4.31547	4.08679	4.2993	4.39633	5.0254	4.17223	4.88591	3.85956	3.85722	4.24624	4.05343	4.53537	4.48167	3.97109	4.15782	4.41577	7.12786	6.67818	6.44329	5.7971	6.41132	6.88235	7.53735	6.90166	8.06575	5.66254	5.6275	6.67272	6.34168	6.73858	7.16024	5.93515	7.9461	6.33986	6.66416	6.5107	6.28876	6.32293	6.38008	6.61899	6.0949	6.95064	6.33328	7.08708	6.21777	6.09489
502.97	63.6096	0.928864	0.326019	0.271671	0.758061	0.243267	0.300776	0.336803	1.18079	0.328062	0.433312	0.301592	1.02044	0.279347	1.30438	1.11836	0.774024	0.260171	1.62721	0.638584	3.41551	0.894357	0.561684	0.563042	1.16903	1.06257	2.37889	0.504292	1.5232	0.651168	0.462382	0.584642	0.630007	0.598454	0.453925	1.04694	2.20415	1.01634	0.522143	4.24515	0.439017	0.442749	1.17615	0.514901	2.55779	0.484894	0.485681	2.97286	0.532146
503.96	251.462	1.66463	2.15264	1.54416	1.64832	1.80269	1.71609	1.95235	1.70156	1.83839	1.48782	1.51462	1.60659	1.52147	1.71146	2.11884	1.6938	1.72905	2.12825	2.73674	3.26378	2.55607	2.40767	2.66015	3.3503	3.22554	2.97409	2.67508	2.39567	3.09025	3.22289	2.68222	2.8395	2.6601	2.91339	2.24992	2.78469	2.5981	2.69867	3.05305	2.84557	2.68381	3.02205	2.49575	2.55903	2.82614	2.68062	2.82836	3.23522
503.977	63.9477	0.447442	0.183302	0.182035	0.442836	0.2096	0.182949	0.285853	0.713713	0.299539	0.296613	0.230188	0.530203	0.204105	0.750472	0.580557	0.427288	0.216767	0.973467	0.333338	1.57265	0.493527	0.477377	0.360967	0.714313	0.733395	1.09689	0.382162	0.812368	0.408063	0.31344	0.388184	0.468113	0.397279	0.343863	0.66965	1.25204	0.718781	0.283763	2.00069	0.321773	0.359755	0.660838	0.37723	1.32158	0.382925	0.375999	1.32696	0.467512
504.759	291.727	2.40562	2.95807	2.182	2.02482	2.48943	2.62998	2.85432	2.5626	2.96404	2.50793	2.09516	2.45152	2.58664	2.51371	2.50566	2.64823	2.3511	2.29337	4.05103	3.32387	3.50894	3.65392	3.43072	4.47478	4.31697	3.84315	3.85079	3.81355	4.06477	3.81899	3.41764	3.65026	3.7064	3.35286	4.02851	3.3986	3.41116	3.61046	3.86547	4.39858	2.89602	3.85487	3.46383	3.45835	4.0879	4.12041	2.9576	3.23616
504.976	63.6234	0.357453	0.219467	0.167209	0.317077	0.187477	0.183087	0.189749	0.461812	0.198639	0.214074	0.161724	0.403181	0.170949	0.494121	0.445393	0.290081	0.182259	0.682162	0.479931	1.27863	0.501984	0.553147	0.467897	0.681511	0.644815	0.830474	0.390256	0.569104	0.391116	0.259048	0.380121	0.40978	0.336318	0.373299	0.666211	0.934002	0.523963	0.287614	1.50467	0.282289	0.24714	0.526863	0.256142	0.921	0.234276	0.24447	0.992319	0.277954
506.717	296.663	1.84788	2.06679	1.68359	1.58403	1.71187	1.9616	1.93054	2.03291	2.25971	1.97101	1.60896	1.59723	1.73064	1.77356	1.68678	2.12809	1.74648	1.6339	3.24525	2.52249	3.15077	2.89178	2.65148	3.40932	3.24107	2.70244	3.09431	2.76174	2.85358	2.87851	2.00164	2.56743	2.07124	2.45457	3.69536	2.69292	2.9875	3.09121	2.68385	3.5833	2.29405	3.11666	2.92913	2.6569	2.72092	3.27091	2.60424	2.41247
506.988	108.773	0.266268	0.267946	0.253628	0.397212	0.413827	0.43719	0.612549	0.517432	0.536612	0.355043	0.200881	0.30201	0.356102	0.353229	0.391994	0.412128	0.242761	0.320452	0.370207	0.410114	0.444361	0.31666	0.226789	0.35781	0.324122	0.257219	0.274717	0.327903	0.251681	0.278842	0.546806	0.458603	0.482083	0.620594	0.821055	0.665003	0.419388	0.301244	0.322594	0.46662	0.442297	0.617161	0.292686	0.333609	0.315221	0.364036	0.3085	0.429225
507.174	68.9836	0.201853	0.243273	0.291278	0.282635	0.348574	0.302099	0.368167	0.25648	0.30277	0.294614	0.205754	0.242539	0.817047	0.650141	0.770979	0.414128	0.359736	0.285367	0.963952	1.01982	1.02789	2.45985	2.14597	2.91689	2.17925	1.61042	1.68175	1.07909	1.07541	0.844163	1.17998	1.17771	1.17331	2.1181	2.29652	2.06273	0.601867	0.489395	0.428911	0.566121	0.528939	0.701339	0.759004	0.646732	0.768371	0.758367	0.495285	0.682817
508.185	71.676	0.0909131	0.09739	0.114026	0.150385	0.218349	0.258497	0.207177	0.179099	0.182088	0.139171	0.10135	0.101918	0.27817	0.322049	0.300562	0.233946	0.235286	0.181249	0.295092	0.401606	0.49185	0.850664	0.809589	1.01935	0.82032	0.594681	0.578746	0.50232	0.450461	0.39247	0.442069	0.55095	0.410183	0.701025	0.761543	0.536475	0.300438	0.216145	0.249897	0.313282	0.253997	0.397453	0.281892	0.309965	0.322464	0.489577	0.241752	0.38454
508.692	299.125	0.813279	0.885638	0.738931	0.72896	0.855535	0.929006	0.999138	0.899555	1.17656	0.948654	0.746466	0.730434	0.98347	0.793287	0.798995	1.07207	0.836286	0.803034	1.67213	1.19635	1.58828	1.6558	1.30294	1.55973	1.63536	1.28869	1.62948	1.40532	1.50485	1.3297	0.87999	1.22052	1.30293	1.26755	1.75392	1.33949	1.69455	1.26781	1.25308	1.68848	1.22563	1.53823	1.35874	1.17272	1.25249	1.51726	1.37053	1.34304
512.76	268.46	2.23285	2.43299	2.32687	2.59829	2.59141	2.18954	2.48036	2.87904	2.96275	2.59722	2.53797	2.04499	3.34574	2.14125	2.23413	2.90773	2.9396	2.20585	5.48372	3.24735	5.48136	5.0317	4.52725	4.00755	3.3868	3.65113	4.74665	4.10335	5.08392	5.05763	5.04314	2.91646	3.472	5.41977	4.34492	3.7184	4.46923	4.70347	3.05842	4.21537	4.33299	4.11368	3.89001	3.01919	4.99769	4.14796	3.15781	4.51257
514.848	269.241	43.1897	42.3225	47.0136	38.4975	36.2691	40.2345	46.1953	52.672	41.1745	33.0958	31.608	43.8087	43.1004	47.3512	48.8865	39.7627	36.0987	45.189	55.2045	73.0828	63.2394	58.6896	64.7172	62.217	66.7178	69.1091	60.3205	75.7176	61.0114	58.1585	56.9316	75.1584	70.3188	59.2185	62.3456	65.4725	62.0452	60.7185	74.026	57.3102	63.0943	63.8409	66.6725	76.8268	55.9884	44.4494	69.0281	64.0884
515.254	62.6663	124.347	123.277	118.301	120.489	83.0273	4.05573	78.9088	130.724	87.2733	95.183	96.9973	111.824	95.28	100.089	92.6991	109.746	101.477	103.094	120.529	159.424	113.27	109.445	130.537	120.71	108.519	147.564	100.48	188.057	173.443	149.676	163.158	160.722	158.376	130.414	118.718	176.908	134.421	143.383	180.861	102.901	145.232	144.235	133.145	169.616	120.203	117.228	162.217	146.856
515.852	269.459	5.37857	5.57395	5.84729	4.87746	4.7114	5.01267	5.74054	5.26112	5.32391	4.26336	4.19699	5.67573	5.45931	6.08237	6.49184	5.20896	4.88724	5.84568	7.27825	9.42349	9.02661	7.58248	8.49658	8.06897	8.62089	8.74183	8.32783	10.1711	8.35991	8.04867	7.66907	9.86391	8.98765	8.41103	8.41171	8.69959	9.81852	9.247	10.1833	7.90412	8.25714	8.74082	8.65538	9.58623	7.44854	7.59897	9.36658	7.96523
515.995	238.314	0.872163	0.895529	1.06605	0.623034	0.66227	0.595422	0.77912	0.845145	0.635863	0.667302	0.6848	0.739645	0.915669	0.766544	1.02998	0.705714	0.676423	0.702606	1.61422	0.777117	1.63653	1.57266	1.41977	1.37326	1.22285	1.11696	1.4364	1.39222	1.85465	1.46882	1.40861	1.24478	1.39004	1.2357	1.30794	1.09205	1.44058	1.60657	0.817051	1.27767	1.23951	1.22051	1.49195	0.912039	1.7061	1.36389	0.755978	1.4003
516.256	62.634	50.7584	49.6734	50.7784	51.6367	30.323	28.0377	26.729	55.0106	31.1833	37.6828	40.2653	45.978	34.7425	37.9054	37.8839	44.2253	40.0029	46.2587	39.7367	65.7883	36.0408	36.9576	47.353	44.3304	38.7736	56.7279	31.717	70.7174	70.0258	51.9462	62.7527	62.6116	57.1736	46.7514	40.3796	73.4791	50.9576	53.3253	79.6771	34.3338	48.2451	57.0493	45.9905	68.0605	40.4366	43.3647	69.1608	55.894
516.815	285.735	3.48643	3.49981	3.61239	2.81195	2.45262	2.76774	3.62934	3.2835	2.86797	2.32157	2.50601	3.00515	3.01147	3.68751	3.15669	2.80592	3.14585	3.18477	4.16373	5.36101	3.89769	4.30256	5.12873	3.88328	4.47733	5.3099	4.38035	5.29833	4.90243	4.51412	4.72069	5.11893	5.08392	4.2382	4.81377	5.23996	4.10706	4.75962	4.3341	3.9566	6.04143	4.71661	4.44661	4.39954	3.86119	4.21646	5.43787	5.13071
517.257	62.6241	12.9648	14.1099	14.8807	13.3937	8.98252	8.4237	8.10467	13.8111	8.8679	10.5126	11.6478	12.3095	10.4105	9.90092	10.2325	12.4633	10.3333	12.6562	10.5994	19.8653	10.3726	10.0655	13.6057	12.6551	9.6888	14.2232	7.88914	17.5605	16.3548	13.6108	15.1122	16.6669	15.2686	12.4792	11.6404	18.4968	14.6962	14.548	19.9919	10.3629	13.4162	16.5268	11.4053	18.1011	10.41	12.0595	18.6341	15.291
517.861	216.237	1.20999	0.982701	0.933611	0.453265	0.346959	0.381839	0.27488	0.464434	0.297629	0.625116	0.528049	0.747333	0.751365	1.1543	1.16941	0.41977	0.48272	0.681435	2.01824	2.43113	2.04542	1.70754	1.81578	1.8749	1.67061	2.2	1.99246	1.9473	2.20851	1.9801	1.27224	1.36507	1.19306	0.564457	0.74573	0.934625	1.83271	2.01008	1.81505	1.6137	1.91194	2.12111	1.83776	1.89729	1.29641	1.72082	2.00417	1.87618
517.986	249.511	1.45294	1.61532	1.51077	1.51193	1.07487	1.01553	1.23584	1.501	0.985343	1.12738	1.23552	1.63421	1.06214	1.58702	1.77253	1.311	1.44494	1.53986	2.21983	2.55827	1.83134	1.6943	2.0708	1.82057	1.80508	2.2733	2.15965	2.12915	2.3939	2.52939	2.40284	2.14867	2.23779	2.30677	2.05627	2.53658	2.20523	2.34875	2.73696	1.59265	2.16395	1.74373	2.2147	2.40106	2.42301	1.85913	3.00057	1.95594
518.254	62.7568	2.51337	2.49538	2.58564	2.36222	1.64335	1.59426	1.4387	2.74492	1.65962	2.03034	2.17051	2.29607	1.92978	1.79575	1.89203	2.12394	1.9058	2.35162	2.1947	1.35474	1.93431	1.91084	2.53995	2.3608	1.80336	2.86279	1.80119	3.02764	2.74029	2.64751	2.97131	3.23421	3.04192	2.36993	1.98583	3.29983	2.58124	3.10009	1.85776	1.80332	2.68128	3.02642	2.45077	3.39766	2.27369	2.19954	3.51473	2.61218
518.766	291.767	3.38523	3.33357	3.20689	2.9326	2.55836	2.77699	2.62951	3.19135	2.74379	2.39992	2.56672	0.988014	2.76223	3.51613	3.05426	2.54985	3.14909	3.04015	4.33009	4.5077	3.99178	3.28517	4.40497	3.93757	4.46711	5.0542	4.08241	4.53201	4.27637	4.34128	5.34626	4.48048	4.88629	4.60474	4.21679	5.06055	3.69779	4.33342	3.90837	4.04415	4.64067	4.02325	4.32245	4.21823	4.53929	3.38269	4.1429	4.50095
518.982	63.5266	0.965599	0.29684	0.268278	0.995474	0.198916	0.221218	0.216016	1.87474	0.241378	0.420479	0.211874	1.32416	0.207448	1.52224	1.34893	0.767333	0.256526	2.1409	0.373128	4.8148	0.829444	0.403894	0.402865	1.13697	1.03207	2.56664	0.341614	1.56975	0.609003	0.357816	0.409877	0.423458	0.385034	0.419111	0.926741	3.21043	1.14404	0.386088	5.04408	0.496128	0.396335	0.970226	0.618866	3.36415	0.383252	0.383755	3.38493	0.54447
519.976	63.7016	0.482014	0.192751	0.195515	0.455296	0.158174	0.143843	0.111353	0.947905	0.11737	0.25403	0.215897	0.569363	0.144881	0.768913	0.779744	0.414079	0.201647	1.1172	0.321911	2.13656	0.57941	0.271732	0.280285	0.624194	0.496882	1.2603	0.219902	0.871831	0.371322	0.299975	0.332476	0.299377	0.290992	0.265722	0.57064	1.53769	0.672411	0.228287	2.49336	0.248031	0.333137	0.638997	0.331621	1.72771	0.309789	0.245561	1.64586	0.350321
520.171	102.138	0.443267	0.547215	0.381215	1.14956	0.715127	0.700458	0.500036	0.615594	0.454734	0.439409	0.604646	0.549819	0.581698	0.661156	0.678807	0.537123	0.737165	0.682807	0.536279	0.407222	0.275129	0.862119	1.26595	0.942047	0.449736	0.665966	0.6392	0.43967	0.623667	0.546641	0.582231	0.562422	0.698491	0.535642	0.463816	0.662163	0.297793	0.505975	0.412224	0.383537	0.355555	0.465271	0.597198	0.647708	0.504588	0.524223	0.603231	0.492568
520.723	296.566	3.28452	3.54791	3.07813	3.05133	2.68342	2.40808	2.5941	3.15481	3.13561	2.47948	2.52847	3.14127	2.80551	3.53504	3.223	2.58443	2.97166	3.63695	4.63636	4.98563	4.41603	3.41975	4.09864	4.30931	4.79995	4.96474	4.79005	4.23499	4.16333	4.68146	5.3667	4.44882	4.57371	4.98133	4.00236	4.85851	3.91994	4.50339	4.52826	3.94501	4.06848	4.32281	4.84901	4.57361	4.57595	4.05986	4.12637	4.4135
521.009	245.827	8.9529	6.7003	6.59103	10.2134	4.27223	4.95885	5.91211	10.2231	5.77529	6.47928	6.79465	10.5038	5.27126	15.2007	11.6765	6.53129	7.79376	14.4675	10.5875	30.1184	5.98843	4.90985	11.2786	6.72559	16.2286	24.7075	13.5798	14.6435	9.58321	10.7889	10.6149	9.82458	12.3648	14.3456	7.69556	17.8314	12.0279	9.69863	22.1385	5.82045	14.1232	10.691	12.439	17.9672	9.03603	6.43168	24.0791	11.2536
521.994	246.027	1.80101	1.54343	1.29104	1.79189	1.03304	1.07867	1.21695	2.1573	1.2269	1.38784	1.44881	1.92473	1.1726	2.75413	2.23124	1.39418	1.4193	2.91915	2.38144	5.57214	1.47206	1.27466	2.29055	1.81648	3.48767	4.90566	2.93912	2.74981	2.35969	2.08358	2.36735	2.0805	2.17464	2.65373	1.81163	3.67827	2.74908	2.08914	4.00966	1.42957	2.96983	2.41376	2.43869	3.59889	1.86657	1.58845	4.28869	2.3413
522.192	359.095	1.69578	2.20223	1.95079	0.318584	0.356126	0.331662	0.31729	0.33566	0.40234	0.805681	0.954321	0.92422	0.927431	1.45976	1.25415	0.345797	0.442917	0.454073	0.245786	0.159709	0.144373	0.117836	0.152679	0.12395	0.22505	0.213645	0.174943	0.18608	0.222274	0.145931	0.145366	0.171685	0.144844	0.112616	0.13641	0.145506	0.781294	0.682675	1.04768	1.12918	0.917378	1.16586	0.974601	0.991344	1.04536	1.0177	1.05496	1.0506
522.685	299.59	1.69327	1.96574	1.70273	1.55756	1.53942	1.50656	1.51382	1.86813	1.80149	1.48643	1.49675	1.5562	1.72341	2.04673	1.91441	1.63901	1.6782	1.90871	3.47589	2.78338	2.81899	2.36405	2.5827	2.99063	3.01985	2.92079	3.00891	2.63576	2.72258	3.29363	2.48747	2.60234	2.52294	2.82087	2.64054	2.90978	2.34196	2.58965	2.9666	2.72006	2.41227	2.48999	2.84654	2.40831	2.76123	2.25233	2.41661	2.37429
522.989	245.374	1.1021	0.942149	0.736615	1.09915	0.617654	0.709675	0.731489	1.13334	0.78093	0.816545	0.831122	1.19588	0.711371	1.58373	1.25809	0.736915	0.843749	1.4941	1.43494	3.23577	0.7548	0.836315	1.38359	1.05	1.99236	2.4649	1.72769	1.50207	1.20789	1.3929	1.15077	1.35856	1.3611	1.68008	1.16934	2.04479	1.55552	1.36158	2.17339	0.808176	1.69299	1.26039	1.57066	1.88991	1.22612	1.19382	2.18233	1.29475
524.204	356.866	1.12095	1.46808	1.17108	0.424101	0.336533	0.362049	0.328208	0.411692	0.404748	0.466541	0.528674	0.579203	0.461071	0.555765	0.603621	0.3442	0.438339	0.277739	0.898982	0.959439	0.868503	0.6141	0.916492	0.818364	0.963399	0.983562	1.05459	0.837906	0.930379	0.884048	0.707573	0.554252	0.48165	0.393583	0.326133	0.46655	0.891169	1.03468	1.18564	1.15805	1.26541	1.05419	1.3771	1.20667	1.25716	1.15548	1.31501	1.10456
524.664	300.488	0.735421	0.802529	0.691674	0.614066	0.660703	0.666428	0.650288	0.766769	0.881264	0.665099	0.630755	0.616803	0.684241	0.820171	0.718405	0.699099	0.768767	0.745642	1.43749	1.17727	1.19172	1.10879	1.13567	1.29263	1.35927	1.14492	1.41084	1.13821	1.11108	1.11298	0.964164	1.07086	0.979798	1.21582	1.33143	1.27822	1.10345	1.10801	1.1475	1.27582	0.98685	1.17052	1.34412	1.1244	1.37644	1.22126	1.24003	0.997796
525.025	63.5041	0.194968	0.302993	0.172225	0.211534	0.196343	0.218428	0.210837	0.206196	0.287579	0.200439	0.1706	0.165653	0.354926	0.366242	0.345993	0.183995	0.193254	0.229558	0.415426	0.369262	0.379798	0.385675	0.461205	0.468938	0.395429	0.540227	0.382769	0.328	0.271949	0.314205	0.715093	0.644111	0.715483	0.308125	0.374378	0.281495	0.294189	0.331362	0.386389	0.353397	0.463925	0.440669	0.619913	0.597102	0.791255	0.875497	0.696709	0.632105
526.769	268.95	7.86752	10.7218	8.31184	9.09023	9.44357	8.05931	9.8746	9.38959	10.416	9.45614	10.7848	7.95742	10.036	8.88197	7.80406	9.65197	11.2222	8.35885	21.4004	12.8939	17.2523	15.509	15.1022	16.1879	16.5103	14.0045	18.5896	12.4838	15.4951	18.3141	16.06	12.2824	14.5649	17.6591	16.6206	14.4434	16.7169	16.901	11.1727	13.4879	16.0037	15.1785	14.0674	12.3073	17.5604	19.526	12.133	13.8546
527.772	268.936	0.691223	1.06388	0.799704	0.817057	0.973529	0.921225	0.922529	0.901958	1.06616	0.961179	0.976923	0.721049	0.988897	0.870765	0.696211	1.02567	1.06609	0.722938	1.91938	1.3106	1.70552	1.66433	1.26156	1.54754	1.76562	1.38116	1.6597	1.30412	1.6739	1.57938	1.75672	1.16663	1.50184	1.56178	1.72161	1.31561	1.82172	1.73946	1.0201	1.49193	1.67893	1.48025	1.358	1.15042	1.6128	1.65138	1.05662	1.40621
528.846	258.031	0.682863	1.21767	1.20259	1.44716	1.40064	1.35933	1.5296	1.41236	1.48153	1.26735	1.22138	1.34669	1.22514	1.45544	1.42119	1.379	1.3759	1.27691	2.13622	2.21194	0.941352	1.86259	1.64179	1.21386	2.57353	2.20531	2.38138	2.03457	1.79552	2.46002	2.29557	2.13983	2.02674	2.28431	1.07845	2.24719	2.66142	1.9805	1.98808	1.86426	1.60193	2.65385	2.00404	1.87607	1.00601	2.11387	2.16344	2.54848
529.226	66.4772	0.490548	0.518003	0.523593	0.46008	0.551644	0.574995	0.526637	0.496867	0.681297	0.603208	0.430284	0.455448	0.824871	0.725201	0.680079	0.644899	0.510444	0.548166	0.685347	0.674114	0.775211	1.14155	0.995316	1.07059	1.07041	0.77749	0.825473	0.927227	0.844219	0.823327	0.843694	0.817363	0.88384	0.748382	0.9781	0.692458	0.99358	0.869426	0.770758	0.943956	0.898721	1.21736	0.885905	0.897767	0.867826	1.0661	0.807804	0.982285
529.852	273.314	2.43193	2.50607	2.7334	1.90238	2.23769	2.50058	2.57039	2.57043	2.30033	2.84627	2.27189	2.02125	2.70987	2.56532	2.49502	2.73186	2.2662	2.32307	4.86248	4.26221	6.31601	5.28755	4.55342	4.38	5.13237	4.46863	4.41514	4.06322	4.31104	4.01698	3.92519	4.17522	3.96351	4.17336	4.78218	4.16203	5.07436	4.92507	4.31671	5.8482	4.72925	4.86657	4.10091	4.49014	4.26128	4.63516	4.3673	5.33854
530.818	285.885	1.18998	1.22433	1.2351	1.01861	1.14102	1.26271	1.77731	1.27803	1.31183	1.11267	0.944806	0.860302	1.19592	1.22589	1.1753	1.3166	1.37151	1.07025	1.60577	2.45063	1.91511	1.76496	1.61693	1.99342	1.93689	1.93232	1.86054	2.22086	1.92223	1.48828	1.56798	2.07576	1.73177	1.78876	2.44465	2.1013	2.00241	1.5736	1.78021	2.05072	1.95587	2.5142	1.54846	1.80144	1.67023	1.94174	2.11501	1.91956
531.929	97.8341	0.213258	0.216828	0.196971	0.199351	0.199721	0.237109	0.235559	0.211664	0.220709	0.190199	0.130967	0.194706	0.166049	0.166373	0.143802	0.254492	0.168068	0.163966	0.323498	0.251978	0.344618	0.368041	0.3928	0.381927	0.431052	0.343723	0.348701	0.400921	0.38724	0.363488	0.258842	0.293895	0.260246	0.310396	0.3425	0.298257	0.307783	0.342323	0.236053	0.474315	0.457691	0.476266	0.193929	0.260868	0.288763	0.415779	0.218802	0.331698
532.269	62.6966	11.4437	12.52	12.9926	12.8588	10.5229	8.54225	8.86953	13.5939	9.56344	12.5908	10.5412	11.5794	10.8132	9.4122	9.16409	15.2684	10.5098	11.7701	12.0231	16.3369	12.4161	11.6013	11.9927	13.8247	14.4095	14.6739	8.61437	20.3902	16.9075	14.0664	14.3225	15.571	15.2929	12.4284	12.3554	16.9044	16.6437	15.2623	18.3706	10.5147	13.0709	17.1577	11.2461	17.1086	11.8512	14.355	16.6678	18.9241
532.774	291.544	2.25396	1.98045	2.3027	1.93929	1.86017	2.14464	2.5923	2.34712	2.09949	1.94931	1.62944	1.89068	2.00524	2.16569	2.09623	2.10675	2.1899	1.93312	2.75386	3.16808	3.01759	2.92567	2.78956	2.69416	2.80477	3.50393	3.23395	3.33503	3.05017	2.60315	4.07762	3.00225	3.40598	2.97318	3.92293	3.58909	4.00296	3.05914	2.51969	2.97332	3.04837	3.85329	2.29993	2.75635	2.61701	3.29629	3.49452	3.82116
532.965	236.693	0.988816	1.0371	0.882809	0.635861	0.89383	0.711086	0.969928	0.864268	0.930223	0.854735	0.758149	0.611031	1.21276	0.900632	0.963797	0.779525	0.821033	0.731463	1.72445	0.685092	2.29038	1.77105	1.55308	1.73865	1.78179	1.61051	1.57585	1.73711	1.67986	1.51409	1.45428	1.33735	1.66782	1.16049	1.61729	1.25327	2.51411	1.35435	0.82279	1.79027	1.55603	1.48545	1.48475	1.17512	1.59605	1.62076	0.877411	1.85007
533.269	62.5666	3.52406	4.06587	3.8939	3.64474	3.27221	2.82018	2.7039	4.19704	3.27186	3.45888	3.61808	3.54269	3.5252	3.19779	2.96371	4.47505	3.17177	3.91835	3.61063	5.60494	4.17712	3.92182	4.03266	4.18881	4.27993	4.51632	2.94405	6.42144	5.08885	4.40346	4.58154	5.08892	4.97874	4.12805	4.20342	5.34709	5.61425	4.72059	6.01807	4.19897	4.54216	5.71469	3.2393	5.10201	3.65707	4.69978	4.78764	6.52383
533.716	9.01913	0.931311	0.802777	1.06927	0.897778	0.987696	0.647077	0.759336	1.39919	0.800693	0.826628	0.258016	0.62581	0.315317	1.42284	0.430607	0.956127	0.304754	0.56785	0.929873	1.2139	0.631967	0.679807	0.553474		0.946501	2.21248		1.13196	0.621411	0.563395	1.7895	1.50255	1.05305	0.614178	1.5075	0.934741	1.42072	0.723216	1.82577		0.526426	1.24428	0.503261	1.37641	0.51941	1.0291	1.18599	1.1684
534.264	62.6296	1.0096	1.06357	0.989099	1.1096	0.870042	0.814598	0.783879	1.18535	0.96853	0.981646	1.03442	1.03211	1.10841	0.921826	0.885719	1.2876	0.840412	1.00832	1.31173	1.55329	1.24728	1.15021	1.17933	1.24375	1.23021	1.37208	1.00481	1.75692	1.56011	1.46198	1.38313	1.46754	1.25952	1.17548	1.39062	1.44896	1.3965	1.36764	1.61587	1.22497	1.39625	1.61382	1.15817	1.44656	1.09522	1.17988	1.53266	1.51204
534.73	296.411	3.31605	2.97204	3.36511	0.721215	2.8414	3.04777	3.46132	3.27957	3.09653	2.66507	2.38315	3.22371	3.39952	3.24173	3.17752	2.86323	2.99703	3.17905	3.95509	4.58621	4.82086	4.12634	3.94586	4.15855	4.57419	5.09761	4.33653	5.66511	4.52844	4.37609	5.72335	4.56047	5.33168	4.48847	5.16001	5.39876	5.04459	4.16846	4.02749	4.17991	4.30797	5.02243	3.74619	4.82659	4.13643	4.36272	4.8542	5.33859
535.995	63.5638	5.42518	0.754224	0.887268	4.67688	0.772508	0.615146	0.960325	9.12056	0.991784	1.94704	0.623666	7.27795	0.753491	9.12764	5.7056	4.30551	0.617814	10.5471	0.930451	21.1392	4.7155	1.6279	1.1263	4.33797	5.72118	18.5042	0.769936	10.3279	2.20704	1.12057	1.52264	1.37967	1.49226	1.0156	7.30672	14.0495	5.53678	0.837625	30.0764	1.60381	1.10364	6.17563	1.51737	19.1158	0.808954	0.950548	23.1434	2.4444
536.689	299.535	2.80335	2.53361	2.68941	2.4659	2.2549	2.12393	2.46913	2.71966	2.546	2.20219	1.86557	2.38389	2.3949	2.65988	2.36923	2.12063	2.51363	2.76362	3.55714	4.01391	4.3463	3.17908	3.54351	3.31972	3.57097	4.17557	3.7183	3.60967	3.69028	3.72952	3.67175	3.42763	3.88607	4.02394	3.40634	3.84646	3.83882	3.66594	3.54287	3.34301	3.71192	3.90648	3.14859	3.50895	3.28659	3.20499	3.75085	4.29175
537.222	62.6607	19.0347	15.264	14.6137	10.2174	9.42267	7.42981	10.5833	14.6259	10.8513	10.3869	8.64567	11.3137	6.26292	7.56353	6.22952	10.2762	8.91854	9.23307	18.6105	14.5919	17.0383	10.6682	10.1161	10.8766	9.76697	12.7098	9.22842	18.3307	17.4663	15.1679	17.4863	16.3667	17.3716	9.8268	14.13	12.9494	12.5394	11.2926	14.2714	16.3724	13.5489	13.0362	11.449	11.634	9.8096	10.3626	11.5164	9.52217
537.707	8.14805	1.1682	2.71296	2.43971	1.23331	1.30172	1.32064	0.93636	1.67157	1.10808	1.7409	0.884549	1.61421	0.871281	1.65538	1.1542	1.32517	1.26775	1.24677	2.59257	2.51367	1.13388	1.59602	1.6916		1.87222	4.33522		3.71766	2.23122	1.38836	3.60298	2.76046	3.44193	1.66682	2.38146	2.12663	2.64986	1.68153	3.25534		1.12766	2.11142	1.5773	2.42878	1.31314	1.62793	2.28344	2.07879
537.991	63.6234	1.84029	0.348904	0.33489	1.58432	0.338424	0.280346	0.375577	2.89047	0.353348	0.576744	0.287923	2.37864	0.326256	2.91826	1.67859	1.31468	0.352319	3.49137	0.488893	6.61535	1.47574	0.540045	0.504157	1.41838	1.93222	5.79269	0.436231	3.10025	0.995347	0.502343	0.685562	0.538845	0.591557	0.416634	2.24973	4.58429	1.80052	0.473068	9.68482	0.668467	0.550057	2.01501	0.650817	5.99856	0.44176	0.439815	7.29714	0.889023
538.225	62.72	6.30596	5.64685	6.00271	3.01692	2.63249	2.00542	3.1544	5.52836	3.18885	3.80634	2.96965	4.36612	1.73509	2.42398	1.83659	3.38221	2.72393	2.71147	5.72694	4.35853	4.81848	3.2686	3.3872	3.08476	2.95711	4.03647	2.97975	5.5202	5.09148	4.78598	4.67815	4.94473	5.47735	3.57934	4.14684	3.85024	3.71558	3.30044	4.2585	4.56934	4.52129	3.68175	3.41274	3.63455	2.93789	3.06228	3.90308	3.10193
538.66	300.736	1.44085	1.415	1.35566	1.17673	0.988894	0.850081	1.04934	1.36948	1.13277	1.0034	1.00842	1.19169	1.14939	1.32409	1.03529	1.05124	1.26164	1.36485	2.07439	2.03888	2.07328	1.58758	2.03893	1.54806	1.34658	2.11342	1.97933	1.74915	1.89624	2.13528	1.6802	1.68624	1.97916	2.01894	1.57456	1.86287	1.69981	1.88784	1.95575	1.64298	1.92792	1.7254	1.88275	1.67905	1.84699	1.4914	1.97022	1.83582
538.949	240.957	3.61174	4.52489	5.32134	3.74137	4.54422	3.27922	4.43892	4.91888	3.89822	4.21325	2.86474	3.08265	5.55163	1.84456	4.06731	3.28208	4.93546	3.4555	8.46193	2.08172	3.72393	8.56296	7.80126	4.50036	2.94384	2.63924	6.44455	5.76732	8.14541	5.85246	8.15883	7.81396	10.2429	8.13376	8.62238	5.38528	2.78365	4.08201	1.61284	2.62982	2.66097	2.92969	4.46222	2.02824	8.59835	5.66459	1.58913	3.12391
539.169	620.527	0.963235	0.673068	0.887304	0.986701	1.15456	0.910816	0.601583	1.07726	0.938358	0.981794	1.11129	0.946948	0.596671	1.01853	0.724361	0.789978	0.609887	0.882677	0.143789	0.0936064	0.100253	0.0806791	0.126964	0.093012	0.127753	0.198883	0.112202	0.122436	0.0605	0.0869919	0.0814926	0.168482	0.118367	0.132717	0.0964495	0.11881	0.160989	0.0828601	0.118003	0.0633696	0.134693	0.0682456	0.115777	0.0913926	0.163897	0.0854859	0.124529	0.128136
539.22	62.9435	1.93462	1.47688	1.48941	0.990538	0.853494	0.759638	0.916109	1.26414	1.14506	0.89689	0.885555	1.09281	0.591462	0.692796	0.717357	0.925216	0.975284	0.849666	1.68942	1.56895	1.7475	1.05977	1.08497	1.098	1.07026	1.39058	1.12845	1.54801	1.65068	1.34155	1.46203	1.72766	1.70436	1.05045	1.14746	1.25828	1.26179	1.25915	1.40859	1.39732	1.71926	1.30983	1.06918	1.16454	0.980712	1.04942	1.1151	0.954174
540.778	269.109	21.0956	25.7485	22.4867	20.3727	20.1183	18.097	20.8807	25.7004	23.9657	19.8387	23.0099	22.9119	24.0703	23.734	24.2514	21.5092	26.788	24.4976	45.7306	31.1042	37.1076	33.7253	40.8267	28.5735	36.4678	37.6476	41.8953	31.4972	32.5358	44.5099	35.0481	33.9782	37.6973	41.5734	35.5339	38.0916	35.4221	41.6015	29.0972	31.3147	40.7589	28.1724	38.696	34.149	37.0266	30.4407	32.8201	31.2426
541.779	269.032	2.1532	2.35119	2.16518	2.24865	2.00572	1.74435	3.11888	2.42859	3.47283	1.99404	2.34031	2.3552	3.75808	2.36397	2.38785	2.00032	2.51912	2.39847	4.22958	3.27307	3.71149	3.14505	3.95515	4.43276	3.55971	3.86625	4.00596	3.00908	3.50701	6.13137	3.69581	3.58796	6.2945	4.04169	3.29104	5.25909	3.52958	4.53851	3.11028	3.22694	4.25631	2.76396	3.70222	3.51277	6.21252	4.73525	3.35949	2.99381
542.196	619.975	0.972439	0.857509	0.879628	1.10649	0.992885	0.867663	0.603525	0.995309	0.740708	0.705388	0.852732	0.874723	0.638727	1.10365	0.846507	0.841238	0.869999	1.2447	0.864459	0.642124	0.63938	0.696607	0.73328	0.740877	0.579535	0.665222	0.917354	0.586791	0.753801	0.755324	0.889483	0.866184	0.764033	0.829126	0.735293	0.86973	0.604163	0.716535	0.509415	0.526119	0.714915	0.621342	0.811231	0.693948	0.837058	0.667862	0.706259	0.662227
542.709	288.866	0.767445	0.963897	0.641436	0.708414	0.556776	0.549422	0.620013	0.729481	0.690262	0.517557	0.623493	0.719042	0.597196	0.623776	0.7191	0.559903	0.636339	0.753527	1.40862	0.987107	0.871433	0.830181	1.24757	0.945034	0.871721	1.06803	1.19383	0.861038	1.03426	1.2766	1.18949	1.04605	1.13217	1.14807	0.9387	1.04587	0.810992	1.13457	0.897831	0.908623	0.987376	0.867202	1.21132	1.04132	1.22302	0.911601	0.904965	0.852705
542.974	246.816	10.6233	10.8507	9.18162	10.6593	7.18615	5.69271	7.60409	10.9143	6.70654	7.12833	8.72772	12.0379	6.07249	15.4242	18.0401	7.17261	11.559	20.2481	15.4889	35.8249	9.11511	8.10464	14.1202	11.4752	19.3065	25.7309	14.1095	14.8431	14.726	13.2746	14.5411	13.5421	12.3098	14.8396	12.8114	20.2172	14.6028	11.4508	27.9399	7.65149	13.5899	13.2127	12.5197	19.7356	13.0134	11.164	26.3409	16.2394
543.211	72.2899	0.447725	0.482038	0.454702	0.467527	0.473447	0.420847	0.420401	0.564705	0.336035	0.364238	0.444972	0.49368	0.391806	0.539361	0.543454	0.392376	0.483837	0.540905	1.09904	0.82123	0.776076	1.31286	1.33795	1.29098	0.791339	1.23908	1.19382	1.00091	1.02058	1.25661	1.07958	1.11421	1.08951	1.67802	1.01697	1.19518	0.534656	0.608783	0.682331	0.570283	0.750722	0.676157	0.867394	0.767948	0.742307	0.739888	0.746076	0.614932
543.741	626.49	0.994884	1.46653	1.16695	1.428	1.36359	1.38593	0.912591	1.27597	1.05438	1.22233	1.36286	1.31083	0.847361	1.15558	1.08339	0.878771	1.08361	1.20305	0.106337	0.198914	0.0990621	0.0855425	0.146391	0.0671127	0.0819362	0.132108	0.123484	0.051887	0.0785646	0.17288	0.128673	0.0932276	0.113479	0.189364	0.108939	0.0950725	0.116945	0.157974	0.176114	0.0648287	0.128136	0.0958916	0.295569	0.161287	0.118658	0.0789285	0.18358	0.0863805
543.883	252.294	7.67418	7.32643	6.75999	5.86315	3.72316	4.77554	5.41265	7.11823	5.4535	5.22428	5.6309	6.03321	6.58511	7.6163	8.29304	5.41072	6.39286	5.25442	11.6207	15.9144	10.5713	9.98625	10.7233	11.2191	10.5486	13.0239	11.7482	10.4141	11.589	10.7606	10.6398	10.9481	9.65737	10.7505	9.25609	8.27617	10.8512	10.6403	15.1831	10.6722	10.7881	11.6847	8.94155	12.4946	11.918	10.8415	13.4147	11.7297
544.945	248.031	1.34816	1.51982	0.822998	1.34207	1.03718	0.882678	0.979387	1.34819	1.00719	0.846676	1.09963	1.29013	0.636539	1.59511	1.7941	0.904853	1.46737	1.98693	1.82287	3.76501	2.50924	1.35048	1.83533	1.84155	2.36894	2.78618	1.99781	1.66162	1.91888	2.05015	1.40408	1.93594	1.89881	2.06061	1.52249	2.32863	1.8786	1.70957	2.94251	2.42087	2.02025	1.98868	1.74939	2.16511	1.87941	1.79437	2.77388	2.1235
546.499	627.934	1.55926	2.07684	1.85032	2.10811	2.38193	2.53494	1.78333	2.10065	1.62839	2.09542	2.21755	2.72849	1.0983	1.76337	1.51168	1.73737	1.29267	2.05864	0.0454756	0.0675768	0.0521885	0.0455243	0.0309483	0.0602877	0.0970661	0.0190427	0.0394439	0.0465583	0.0304564	0.0625823	0.00509349	0.0139568	0.0370834	0.0991007	0.079293	0.146886	0.0424212	0.0436427	0.0594916	0.0545775	0.0275903	0.0669513	0.0708066	0.067889	0.169686	0.110073	0.122899	0.0354675
546.715	626.542	1.46809	1.94201	1.56093	2.31551	2.46082	2.54844	1.61179	2.01527	1.63932	1.88871	2.24882	2.09748	1.14928	2.22264	1.75966	1.75059	1.58141	1.70554	0.153171	0.102227	0.116368	0.100591	0.0928485	0.14105	0.128516	0.0992344	0.144196	0.124529	0.0980696	0.123229	0.124687	0.104951	0.0550633	0.212719	0.11013	0.0890965	0.183443	0.162892	0.0735854	0.111317	0.133882	0.136177	0.0507447	0.15183	0.15985	0.0677372	0.149888	0.204831
546.779	291.371	1.11816	1.14356	0.828347	0.845227	0.892599	1.07131	1.13661	1.01105	0.991629	0.832157	0.874559	0.866251	0.74511	1.03335	1.10182	0.963978	0.998133	1.00549	1.33938	1.6574	1.07243	1.2926	1.15206	1.47461	1.62997	1.38368	1.73581	1.28095	1.14349	1.5173	2.11865	1.60049	1.58475	1.40747	1.42878	1.52926	1.29398	1.12284	1.34985	1.44354	1.22307	1.47932	1.10366	1.54832	1.47392	1.64052	1.54813	1.26453
548.738	296.109	2.19075	2.12464	2.03316	2.08055	1.99689	2.45207	2.7187	2.46759	2.31497	1.85529	1.59019	2.03938	1.79797	2.17832	2.43563	2.16368	2.15623	2.11929	3.29125	3.6249	2.5709	1.17867	2.36692	3.37816	3.30548	3.76259	3.3627	3.22435	2.84991	2.88848	1.98066	3.51996	3.46502	3.02123	4.22772	3.83435	3.62341	2.45214	3.31817	1.08819	2.63816	3.71857	2.40402	3.41484	2.64133	3.82755	3.44677	2.9123
549.295	626.345	1.1803	1.90459	1.58212	1.68347	2.077	2.21352	1.61103	1.87918	1.50627	2.15701	1.59026	1.88014	1.09695	1.73948	1.35961	1.74451	1.15131	1.67278	0.27032	0.242735	0.240494	0.339151	0.224347	0.323051	0.28791	0.283102	0.285806	0.296065	0.204633	0.291573	0.338192	0.20991	0.240441	0.244902	0.268479	0.274352	0.28319	0.277827	0.206031	0.298752	0.266008	0.398871	0.169908	0.312066	0.241004	0.39348	0.213454	0.267954
549.918	222.066	0.752816	0.727072	0.738964	0.424644	0.513524	0.511276	0.506717	0.453466	0.562602	0.655323	0.493529	0.599814	0.623367	0.733221	0.793281	0.613658	0.4727	0.553102	1.32873	1.02273	1.49437	1.55827	1.20476	1.57007	1.74515	1.15381	1.31228	1.24427	1.23246	1.2274	1.06328	0.9575	1.00337	0.654419	0.941367	0.872023	1.25524	1.18193	0.952523	1.34109	1.09274	1.74545	1.23934	1.30998	1.13944	1.56223	1.01012	1.53841
550.511	693.617	0.901233	0.875185	1.01455	1.14361	1.31612	1.14241	1.08086	0.961864	0.924047	0.975721	1.03832	0.959749	0.943686	0.673298	0.659434	1.02286	0.823939	1.09324	0.12371	0.0800281	0.172746	0.130302	0.0888998	0.139439	0.11051	0.111141	0.0507138	0.0832222	0.06676	0.0918367	0.125197	0.180218	0.118646	0.0968132	0.123773	0.0640782	0.134886	0.159003	0.0829425	0.0863811	0.1545	0.173544	0.119457	0.0787166	0.10141	0.159555	0.0977406	0.0862673
550.696	299.383	2.49869	2.09093	2.25058	2.0804	2.06401	2.81399	2.88224	2.58808	2.82676	2.10929	1.88679	2.28171	2.0405	2.45688	2.68519	2.29518	2.16583	2.30353	3.21135	3.84853	3.47628	3.7478	2.91557	3.72722	3.76837	4.26493	3.5053	3.39509	3.10883	3.17573	3.72515	3.6381	3.86144	3.31802	4.31277	4.04378	4.3451	2.79978	3.46431	3.65035	3.00681	4.23053	2.57344	4.08319	3.10391	4.10817	3.74616	4.00173
550.883	84.8365	0.84608	0.881442	0.763476	0.652013	1.175	0.985716	1.08087	0.738829	0.935961	0.96781	0.961226	0.661773	1.0089	0.77908	0.670115	0.987914	1.06797	0.686979	1.8394	1.01689	1.62292	1.60194	1.46648	1.99433	1.59887	0.921556	2.00152	1.26744	1.61917	1.96375	1.11546	1.25724	1.20126	1.78796	1.60377	1.16522	1.68249	1.75435	1.01899	1.77519	1.6053	1.67193	1.72045	1.13843	1.76813	1.89983	0.794613	1.24454
551.226	632.076	1.43215	1.36097	1.17192	1.28639	2.26723	1.76296	1.62935	1.27989	1.66636	1.53964	1.1859	1.39217	1.30265	1.27782	1.24346	1.70372	1.54581	1.3243	0.0921746	0.135934	0.0560709	0.143157	0.0951995	0.176361	0.0533019	0.0675664	0.102126	0.146262	0.237084	0.0817619	0.117822	0.0982813	0.114153	0.191093	0.110725	0.128217	0.137224	0.0401949	0.0907553	0.160009	0.132365	0.18495	0.120473	0.132365	0.0847317	0.110736	0.121161	0.0966603
551.883	85.7533	0.860098	1.08018	0.886355	0.769696	1.25115	1.19384	1.20955	0.815231	1.35642	1.37329	1.24102	0.762995	1.24982	0.972985	0.74673	1.3968	1.13012	0.831652	2.56506	1.38509	1.94799	2.07556	2.04975	2.4991	1.98445	1.35407	2.46412	1.6439	1.99357	2.34621	1.39604	1.42865	1.32654	2.43165	2.20104	1.31754	2.6338	2.18658	1.43879	2.62664	1.92646	2.24029	2.19596	1.37775	2.34717	2.01313	1.1146	1.87286
552.661	300.733	1.31306	1.25355	1.3626	1.03708	1.16156	1.52755	1.55868	1.41781	1.73321	1.06016	1.08675	1.34535	1.40884	1.31386	1.27345	1.23537	1.2909	1.40639	2.04417	2.21207	2.27691	1.88147	1.81904	2.22714	2.33479	2.23701	1.90291	2.22176	1.89722	2.19328	1.91226	2.14156	2.22236	2.26444	2.3565	2.18317	2.52684	2.05445	1.90069	2.10547	1.98788	2.58471	1.57703	2.09537	1.92912	2.31971	2.00627	2.54177
552.925	693.197	1.19531	1.30155	1.31111	1.68154	2.56553	1.9912	2.03019	1.51737	1.5809	1.88466	1.83969	1.80236	1.89597	1.31516	1.15722	1.99482	1.2231	1.93427	0.0363144	0.0337149	0.0356225	0.0557381	0.0454862	0.0242985	0.0633744	0.0319137	0.0409611	0.112671	0.0520487	0.0454127	0.066567		0.0231643	0.0385676	0.0898509	0.0722237	0.151568	0.0716849	0.0496681	0.132841	0.0482528	0.247272	0.0868842	0.0765594	0.0568625	0.115398	0.0158925	0.186373
553.191	62.9635	2.30864	1.90261	1.98144	1.47705	1.62046	1.31463	1.62625	2.12021	1.77908	1.76979	1.35572	1.49157	1.03052	0.953084	0.910742	1.81553	1.1486	1.17402	2.56195	1.74	2.40208	1.52611	1.2604	2.05555	1.9539	1.43573	1.40308	2.41166	2.41924	1.99183	2.07364	2.43422	1.92478	1.33835	2.06176	1.89881	2.39094	1.59955	2.21096	2.08923	1.91119	2.15166	1.66663	1.58329	1.30891	1.5965	1.59117	1.78001
553.811	632.058	3.48838	2.69918	2.73606	3.42931	5.46237	4.28135	4.45686	3.20558	4.78765	3.6737	3.02967	4.21211	3.10798	2.10379	3.30094	4.58022	3.19333	3.15208	0.0820629	0.0729872	0.171155	0.144316	0.137677	0.151465	0.12229	0.150561	0.0656832	0.169354	0.206453	0.0921443	0.0694275	0.0673636	0.101721	0.187874	0.160059	0.120582	0.222504	0.0852965	0.114766	0.255544	0.129384	0.218277	0.154894	0.130759	0.112514	0.260294	0.174769	0.200225
553.879	85.5117	0.651676	0.801168	0.831666	0.661758	1.13726	0.993805	1.11691	0.802492	1.17359	1.11069	0.960582	0.663725	1.22848	0.769471	0.693879	1.05382	1.03918	0.724353	2.16812	1.08235	2.25093	2.14044	1.6423	1.76456	1.93304	1.24912	2.05808	1.56564	1.78395	2.06866	1.16469	1.17748	1.1883	2.03049	1.88728	1.27793	2.24834	1.83103	1.13204	1.92378	1.66789	1.72563	1.6194	1.35741	1.86929	1.74539	1.08399	2.00765
553.981	632.39	2.91277	1.9925	2.26091	2.72588	5.19874	4.3401	3.88416	3.3065	3.87907	3.30803	2.97996	3.44117	2.73647	1.80104	2.77089	4.08785	2.89408	2.61625	0.0349776	0.0246754	0.0954628	0.0255078	0.117329	0.0367418	0.145352	0.0984235	0.0942977	0.0930948	0.0845619	0.0765677	0.0404221	0.0915201	0.0638604	0.160023	0.169619	0.0407388	0.0853494	0.17867	0.105447	0.190078	0.0761082	0.12839	0.102075	0.126618	0.11872	0.180197	0.0814124	0.170306
554.202	63.4723	0.745596	0.654701	0.668451	0.562519	0.613553	0.578052	0.68473	0.786422	0.732738	0.694091	0.529389	0.47891	0.471566	0.311743	0.409482	0.606554	0.442671	0.422455	0.895756	0.69016	0.968341	0.807191	0.588858	0.666825	0.851818	0.642913	0.577437	1.1041	0.88366	0.797926	0.788012	0.776365	0.754906	0.532252	0.956064	0.752716	0.905862	0.882074	0.715618	0.776575	0.683001	0.900494	0.662418	0.672276	0.540647	0.639403	0.659046	0.778879
554.512	630.898	0.783979	0.466475	0.512757	0.600553	1.03689	0.840973	0.894429	0.654078	0.807445	0.713176	0.699562	0.698803	0.882019	0.44756	0.559253	0.788462	0.810839	0.573819	0.0679703	0.0540706	0.123161	0.0670633	0.062883	0.0661435	0.139486	0.0673918	0.0865323	0.0451165	0.181424	0.0473911	0.0522321	0.0572839	0.029399	0.0965416	0.037278	0.091542	0.0686424	0.0445236	0.048276	0.0794805	0.0328122	0.0688097	0.0724346	0.0623468	0.07731	0.043914	0.0833384	0.0708007
554.638	301.599	0.634642	0.656706	0.728729	0.512476	0.677754	0.718026	0.66253	0.685493	0.685529	0.685258	0.505357	0.504034	0.752219	0.651964	0.602656	0.708539	0.616288	0.645855	1.03786	1.13847	1.39688	0.802737	0.925465	0.981005	1.06303	1.02981	0.995194	1.05048	0.785655	1.0147	0.652449	0.901317	1.07045	0.989939	1.11103	1.0253	1.24578	0.938244	0.806942	1.05235	1.04495	1.03094	0.82953	0.838452	0.772551	0.822459	0.990631	1.20581
554.785	269.059	30.9358	31.7034	31.5219	26.4493	30.5825	31.8266	36.6554	37.7478	38.3583	33.5293	26.3023	26.3797	37.1428	29.7351	33.8129	35.1271	29.5955	31.4226	48.5426	47.2572	62.395	56.949	51.5726	45.5184	50.6871	48.9461	49.7088	52.4147	50.959	49.1799	48.009	50.2733	47.3907	54.0656	53.9494	47.8001	54.9475	48.2754	44.4292	61.1404	50.245	59.1592	50.1667	48.1812	51.5143	43.4607	42.5016	58.0378
555.139	72.0475	1.63605	1.54649	1.44005	1.08045	0.910967	0.904413	0.814302	0.897751	0.89306	1.08203	0.595472	0.847187	1.3242	1.1139	1.62463	1.01148	0.637791	1.22896	1.52268	1.23355	1.79848	1.78423	1.29021	1.9508	1.9777	1.97128	1.37941	2.45832	1.60062	1.21891	1.89311	1.05848	1.63801	0.633578	1.05525	1.28157	1.91643	1.0391	1.60359	1.97661	1.57498	1.70884	1.3543	1.6076	1.36563	2.31266	2.35546	2.85909
555.241	693.814	1.479	1.11276	1.5441	1.32987	1.73493	1.66308	1.69242	1.65822	1.48206	1.59161	1.58083	1.52406	1.81241	1.23443	1.11388	1.99933	1.31422	1.75093	0.184298	0.131398	0.138977	0.150312	0.134468	0.194467	0.183478	0.115448	0.09885	0.2214	0.197264	0.114173	0.121806	0.134208	0.130541	0.11063	0.191052	0.129816	0.281366	0.121668	0.0750258	0.209571	0.144184	0.141818	0.104588	0.151643	0.170246	0.147814	0.150773	0.193896
555.785	269.029	3.56553	3.16926	3.50806	3.10237	3.31819	3.27111	3.67298	4.25076	3.85993	3.5384	2.92772	2.92864	4.31809	3.18542	3.55884	3.7638	3.18876	3.50011	5.45462	4.96702	6.12605	6.29498	5.55062	4.74131	5.06531	5.63582	5.41812	5.6734	5.66016	5.5332	5.49987	5.24105	5.12629	6.15065	5.97552	5.16961	5.72736	5.28992	4.90538	6.14135	5.68502	6.0191	5.49577	4.89805	5.5371	4.60187	4.97072	6.2917
556.15	72.49	0.665659	0.538163	0.642015	0.470119	0.545435	0.557005	0.444753	0.521415	0.350084	0.381407	0.335857	0.436314	0.566486	0.558501	0.665946	0.473809	0.430347	0.513451	0.676931	0.616304	0.803065	0.744654	0.627763	0.989466	0.778119	0.775762	0.713617	0.983051	0.76261	0.60785	0.885908	0.729808	0.8043	0.466813	0.609826	0.525279	0.90864	0.697891	0.671016	0.683519	0.637151	0.836395	0.657289	0.737719	0.552282	0.871254	0.977443	1.12563
556.657	698.355	1.99614	2.06735	2.01281	2.30804	1.95958	2.1534	1.75476	2.22173	1.98442	2.46862	1.77952	1.6424	1.26766	1.51016	1.48683	2.12508	1.58228	1.82833	0.244696	0.108584	0.204765	0.238729	0.184375	0.178545	0.191289	0.158109	0.238544	0.167198	0.161995	0.179746	0.110889	0.172969	0.14213	0.216715	0.190485	0.200292	0.265917	0.306645	0.112579	0.203476	0.179155	0.201288	0.168935	0.207806	0.152698	0.172087	0.121007	0.258496
556.743	632.118	3.07097	2.80982	3.20335	3.61954	5.06382	4.67301	3.8175	4.11169	4.08391	3.44484	3.77972	3.94339	3.91882	2.14236	3.51926	4.44207	2.96515	3.26436	0.147982	0.208895	0.186697	0.202815	0.197537	0.204591	0.192971	0.128718	0.230867	0.270503	0.257863	0.251716	0.162756	0.192031	0.162715	0.228496	0.105938	0.248225	0.303781	0.216382	0.194219	0.233533	0.225397	0.307624	0.202323	0.258367	0.283207	0.268539	0.16615	0.314648
556.767	282.595	1.61454	1.58741	1.19897	1.47966	1.45434	1.4591	1.75552	1.96761	1.74754	1.47072	1.36983	1.45073	1.97885	0.92514	1.7085	1.51967	1.68854	1.51776	2.91098	2.26475	2.97533	2.8586	2.80834	2.50754	2.63219	2.58709	3.03991	2.81979	3.42618	2.75871	2.97693	2.41504	2.6759	3.11939	3.14748	2.59971	3.09226	2.7791	2.44133	2.94915	3.06063	3.17564	2.92171	2.54824	2.97026	2.41839	2.66994	3.18543
557.867	261.469	6.62722	5.84774	6.32717	4.90474	4.89732	4.25321	5.65315	5.63628	4.94259	5.21873	4.73231	4.96407	6.20281	6.37603	6.35766	5.53867	5.29702	5.45342	9.82598	10.1535	10.7127	9.52805	8.32233	9.85352	8.60217	9.56652	9.85925	10.1147	10.3184	9.07272	9.64947	7.80931	8.69517	8.48051	9.19837	8.03623	11.5202	9.49316	10.8454	9.7385	8.13096	9.9872	9.04888	8.79267	9.47224	10.2143	9.70495	10.2258
558.494	637.582	1.87324	1.51825	1.37084	2.07812	1.69678	1.59426	1.23761	1.66053	1.44076	1.81212	1.87203	1.96209	1.57443	1.41985	1.42102	2.11061	1.8596	1.84806	0.034097	0.0772886	0.0871538	0.0236198	0.0202297	0.0278622	0.0302037	0.0824918	0.0310265	0.0856098	0.03897	0.0503077	0.0605364	0.0468796	0.0230292	0.0429087	0.0533953	0.0313124	0.126649	0.0663672	0.0420543	0.0793807	0.0427207	0.0833887	0.0644837	0.0360232	0.089118	0.0821996	0.230699	0.0680527
559.219	699.003	3.52299	3.88341	4.07517	4.32553	3.235	4.20364	3.17077	5.17697	2.99847	3.76168	3.44884	4.79594	3.26338	3.85553	3.31202	3.43764	2.99945	3.29994	0.254725	0.237684	0.165133	0.166252	0.302913	0.327446	0.206346	0.242716	0.273606	0.303369	0.263208	0.201809	0.271565	0.263861	0.276089	0.257861	0.203508	0.434595	0.310954	0.355402	0.249846	0.274334	0.209793	0.349575	0.144887	0.185069	0.293032	0.277447	0.322221	0.159558
560.642	702.289	1.1969	0.981479	1.15112	0.950978	0.868764	1.05971	0.94767	1.08103	0.819945	0.952936	0.996824	1.16157	0.7123	0.971974	0.804421	0.974199	0.837718	0.98262	0.151151	0.116672	0.109166	0.147108	0.142294	0.127656	0.118571	0.137085	0.211109	0.102785	0.233157	0.237194	0.138704	0.140799	0.15411	0.161173	0.107615	0.135617	0.11635	0.168597	0.0828212	0.146188	0.13622	0.0974656	0.10621	0.194911	0.130333	0.129419	0.139996	0.129901
561.246	637.5	6.54289	6.47526	5.59314	7.64673	5.83505	5.3809	4.813	5.66187	4.84161	5.80295	8.27893	7.54952	5.40501	5.62472	4.59522	5.39967	7.31052	6.30805	0.203303	0.250327	0.163089	0.125603	0.147599	0.121713	0.228297	0.176674	0.374379	0.255178	0.21866	0.249039	0.252411	0.265179	0.342741	0.172315	0.206517	0.198736	0.268286	0.176415	0.267539	0.250671	0.253418	0.1844	0.311537	0.386445	0.344291	0.296565	0.31464	0.284312
561.547	698.677	2.86727	2.96155	4.04411	4.346	2.53094	2.90088	2.82277	4.80619	2.3719	3.09195	3.88432	4.65554	2.74554	3.46502	3.69015	2.58638	2.46609	3.6371	0.125022	0.109102	0.0648733	0.0601201	0.163423	0.102919	0.027888	0.12481	0.132525	0.093665	0.133981	0.126536	0.0679021	0.134931	0.116288	0.127374	0.210599	0.0923177	0.176542	0.273933	0.198494	0.180413	0.246194	0.106577	0.143084	0.138577	0.129267	0.0936529	0.0797266	0.21621
562.024	637.148	0.878191	0.941911	0.860056	1.18479	0.597277	0.627194	0.521285	0.724993	0.531385	0.794873	0.890207	0.968775	0.744127	0.709877	0.593328	0.730487	0.788988	1.02838	0.0387817	0.0451867	0.0308349	0.0524328	0.0434412	0.0255877	0.0430854	0.0201007	0.0426683	0.0798739	0.0450663	0.0212909	0.0135804	0.0312581	0.0258418	0.0631087	0.0302633	0.0653347	0.0406948	0.0288855	0.0387457	0.0162072	0.0607045	0.0391401	0.0194686	0.101299	0.0620852	0.0394564	0.059266	0.110389
562.744	295.466	1.20959	1.44127	1.03235	0.974741	0.909387	0.797996	0.945016	1.19987	0.849671	0.777835	0.987953	0.986472	0.809574	1.30265	1.16929	0.800744	1.07829	1.00665	1.37764	1.88153	1.11094	1.20379	1.2914	1.3113	1.44445	1.96864	1.87858	1.60872	1.7452	1.45571	2.88112	1.75153	1.7413	1.49525	1.38882	1.69585	1.45267	1.28566	1.75917	1.35917	1.33333	1.22513	1.31974	1.65718	1.33635	1.29557	1.74231	1.37347
562.956	702.488	3.46087	3.12746	2.47102	3.56502	2.94653	3.62782	2.46802	2.46611	3.02219	3.23822	3.28614	3.59099	1.97706	2.30383	2.16434	2.92775	3.38551	2.71879	0.0988559	0.045813	0.0217529	0.0956721	0.251371	0.131684	0.0562697	0.0882945	0.107942	0.0919127	0.101671	0.00389251	0.0605434	0.130838	0.221473	0.230258	0.107727	0.161282	0.119931	0.0544026	0.105334	0.0858608	0.134237	0.0930287	0.294467	0.144668	0.116251	0.126614	0.077536	0.136339
563.217	705.508	2.9791	2.3277	2.12354	2.3303	2.31134	2.85199	1.9709	2.22864	2.08466	2.69288	2.80574	2.69451	1.0776	1.92764	1.99822	2.09563	2.91463	2.68903	0.228695	0.142473	0.108764	0.0921836	0.269573	0.125095	0.1455	0.240995	0.177159	0.17636	0.186964	0.299959	0.260048	0.18533	0.19606	0.251196	0.13332	0.197168	0.153596	0.246449	0.131171	0.132867	0.156266	0.150888	0.178757	0.319236	0.188715	0.170781	0.14884	0.263331
564.006	638.107	5.42697	6.82262	6.11357	7.05663	5.32375	4.99621	4.09719	4.83072	3.91686	4.7328	5.93721	7.32494	4.53847	5.73701	4.57827	5.73989	7.46377	6.35999	0.0581748	0.0550557	0.0610767	0.0109475	0.162973	0.0807434	0.198012	0.0576477	0.0601235	0.0568908	0.124846	0.0821643	0.0990239	0.0781452	0.0668542	0.131661	0.110041	0.103136	0.130109	0.12883	0.0809312	0.0983274	0.118894	0.138005	0.0919866	0.349324	0.239869	0.0802031	0.307412	0.142991
564.173	106.088	0.550053	0.545073	0.624339	1.16215	0.979482	0.965847	1.23159	0.775738	1.05759	0.645568	0.81849	0.847313	0.697718	0.706648	1.00939	0.714052	0.842211	0.766096	0.474169	0.572527	0.358451	1.60948	1.2795	1.41921	0.61409	0.622986	0.850314	0.720973	0.698502	0.828156	1.70794	0.731004	1.47694	1.33557	1.42783	1.73144	0.333774	0.513914	0.474417	0.441659	0.571018	0.583548	0.659683	0.841633	0.725483	0.672789	1.00415	0.821578
564.209	637.35	4.79318	6.1941	5.69685	7.18918	5.30244	5.09119	4.18571	4.81087	4.41938	4.62999	6.0845	8.1559	5.14283	6.67082	5.06424	5.36256	7.26178	6.29612	0.217347	0.202838	0.167834	0.186707	0.355919	0.253663	0.213748	0.187253	0.360154	0.301731	0.289313	0.393559	0.232037	0.282485	0.260146	0.326325	0.248562	0.301345	0.246502	0.354674	0.279324	0.178323	0.246837	0.235522	0.371145	0.430312	0.387328	0.288991	0.242424	0.299185
564.703	299.004	1.97417	1.91303	1.74913	1.53854	1.34863	1.77532	1.9493	2.00775	1.56024	1.34682	1.45342	1.97321	1.4701	2.27962	2.27811	1.53512	1.71058	1.87764	2.7008	3.13103	1.69857	2.0853	1.97265	2.57734	2.64741	3.19095	3.27252	2.83191	2.50872	2.42356	5.08493	3.00778	2.99411	2.59321	2.79327	3.40731	2.33312	2.35238	2.9021	2.18566	2.2815	2.72858	2.17282	3.29099	2.44382	2.36471	3.1282	2.05336
565.502	703.413	7.40246	6.34771	4.49401	6.99838	7.39143	9.70451	6.21479	7.49273	6.24432	7.22933	6.67973	7.43502	4.41696	5.41266	4.48477	6.9884	7.23998	6.83262	0.203812	0.118812	0.0839902	0.253065	0.247048	0.0808288	0.111403	0.211743	0.261452	0.144517	0.166633	0.0989697	0.0536241	0.145438	0.154276	0.16032	0.153562	0.27647	0.163182	0.154719	0.202222	0.139354	0.129823	0.335824	0.421179	0.207511	0.28092	0.335673	0.222547	0.302075
565.738	642.761	2.5199	2.71901	2.54018	3.75724	2.99587	3.06121	2.65792	2.68479	2.16852	3.24335	3.75238	2.92923	2.16129	1.83198	2.69663	2.37698	3.18667	3.10124	0.153363	0.176204	0.14316	0.0857617	0.210706	0.097209	0.0420821	0.0893583	0.161282	0.129482	0.0961589	0.12456	0.132057	0.053342	0.139551	0.0545979	0.226754	0.0993987	0.0985934	0.181761	0.268768	0.0996097	0.125286	0.248464	0.122818	0.246337	0.153971	0.119547	0.272927	0.142081
566.665	300.815	1.29074	1.28975	1.31805	1.29289	1.08503	1.27247	1.41802	1.49658	1.29574	0.969485	1.15475	1.36484	1.05963	1.38967	1.65217	1.058	1.23513	1.46509	2.31967	2.42734	1.45683	1.70773	1.69491	2.1947	2.11674	2.47455	2.56472	1.92239	2.10112	1.84835	2.64979	2.43719	2.03308	2.13131	2.52575	2.37112	1.9686	1.79597	2.17979	1.78092	1.98633	1.78637	1.81112	2.66962	1.92202	1.97656	2.10711	1.74146
566.945	224.759	0.789508	0.78937	0.790261	0.602853	0.433541	0.439478	0.45744	0.593169	0.515801	0.494747	0.473343	0.63549	0.560785	0.684525	0.75314	0.489491	0.59788	0.693739	1.29206	0.803339	0.935485	0.910732	1.41795	1.03913	1.23928	1.13423	1.31242	1.00656	1.22542	1.13715	1.09411	1.25366	1.13369	0.884112	0.779702	1.02507	0.923285	1.22149	0.744421	0.920766	1.1187	1.0214	1.05374	1.13619	1.12919	1.02227	0.77727	0.945576
566.947	707.061	0.8824	1.02135	0.776488	0.969991	0.916066	1.00301	0.808285	1.01484	0.949	1.04943	1.15939	1.16203	0.591573	0.696025	0.951694	0.861542	0.847745	1.10578	0.0528087	0.032021	0.0444131	0.0215835	0.029691	0.0352379	0.00508198	0.0502276	0.041367	0.0275716			0.0584109	0.0156235	0.0494209	0.0198144	0.0118277	0.0377807	0.0475541	0.0776405	0.0183101	0.0259153	0.0889621	0.0170103	0.104998	0.0338213	0.0896202	0.038145	0.0495944	0.0405996
567.577	569.674	1.23554	0.974578	1.03224	1.34252	1.10836	0.969626	1.08312	1.16057	0.663991	1.17195	1.58346	0.912027	0.841814	0.858999	0.905498	0.876115	1.19841	1.22696	0.0234075	0.0506967	0.0770998	0.0841368	0.150919	0.0347024	0.0797727	0.0925688	0.0937526	0.0568979	0.131561	0.0935136	0.100933	0.0988179	0.0578726	0.100332	0.0721892	0.12313	0.0791067	0.055034	0.05364	0.0323187	0.0421999	0.0513252	0.0611538	0.152495	0.0834948	0.0749466	0.0664883	0.0423305
567.933	703.517	5.95676	6.12252	3.84634	6.71265	7.52377	8.85533	5.48423	6.5501	6.41056	6.31778	5.85563	7.48092	4.29563	5.30416	3.8952	6.50275	6.19962	6.18931	0.223319	0.173143	0.180598	0.0663223	0.191022	0.206891	0.134085	0.163862	0.18926	0.059527	0.145804	0.172065	0.136024	0.206036	0.116414	0.183988	0.216602	0.22161	0.19947	0.175642	0.0913857	0.106406	0.0499762	0.230825	0.251292	0.205833	0.167794	0.0530011	0.211468	0.334872
568.189	72.3545	0.158391	0.160934	0.142272	0.259992	0.267667	0.230951	0.117405	0.145602	0.144916	0.141895	0.123728	0.156735	0.228563	0.263269	0.316444	0.290387	0.293674	0.390745	0.327853	0.295016	0.271879	0.357268	0.388454	0.338011	0.339219	0.368242	0.462827	0.357808	0.338962	0.473703	0.449457	0.338753	0.478098	0.480363	0.449833	0.389953	0.3556	0.268545	0.298942	0.225358	0.263646	0.358538	0.453116	0.390974	0.485025	0.440472	0.397493	0.270974
568.508	643.567	6.3414	6.22541	5.9331	8.97851	8.57525	6.78533	7.52979	7.06332	5.36649	9.05605	9.15489	5.8261	5.94222	4.96251	5.59973	6.13348	5.78621	7.57025	0.142635	0.126923	0.13066	0.0904403	0.235314	0.172397	0.186928	0.136762	0.253679	0.0994514	0.189345	0.229758	0.218052	0.113445	0.252676	0.230557	0.226799	0.274917	0.21914	0.260968	0.264907	0.141548	0.357462	0.245119	0.137891	0.227022	0.154001	0.341631	0.200318	0.251482
568.638	301.573	0.675195	0.651044	0.604138	0.706077	0.557608	0.666037	0.697635	0.735136	0.766597	0.555893	0.601031	0.630687	0.534962	0.680241	0.76782	0.604896	0.666788	0.730388	0.909305	1.25546	0.970583	0.945405	0.830764	1.06986	1.19654	1.18576	1.26749	0.940695	0.955683	0.927358	1.23925	1.19597	1.10428	0.998471	1.22746	1.24028	0.961469	0.873341	0.981781	1.08701	0.843068	0.957656	0.844423	1.20989	1.16388	1.12905	0.938311	0.940712
568.792	269.123	37.306	35.5961	33.3373	31.9102	27.7733	33.4455	35.4028	37.9148	30.7863	27.9319	29.7248	28.9639	30.6418	34.5275	34.7037	29.8477	30.4907	30.3616	49.383	59.0079	46.1457	47.1902	48.5454	55.117	48.3047	1.42741	56.5907	51.8134	53.8399	49.8673	52.546	58.5065	51.3129	56.3811	53.3297	51.7014	46.7888	47.8683	54.8821	47.5728	46.8294	59.7284	48.7877	48.0261	53.7108	59.6149	48.7585	51.8298
569.252	708.266	4.14549	3.54579	3.44428	3.34187	3.96479	4.34479	3.61239	3.73599	3.21735	4.48966	4.81746	4.11317	2.94537	2.97053	3.07399	3.46764	3.10199	4.08883	0.211936	0.152094	0.174099	0.154634	0.229134	0.176798	0.200463	0.35482	0.235958	0.2275	0.15588	0.148564	0.219395	0.177487	0.208386	0.186908	0.150844	0.185175	0.203425	0.142161	0.189112	0.230457	0.255391	0.147143	0.258689	0.26431	0.246666	0.402708	0.214308	0.16128
569.794	269.122	4.41291	4.06361	4.10103	3.85661	3.56658	3.96564	4.30392	4.59476	3.86813	3.45264	3.53985	3.24289	3.69551	3.95866	3.93402	3.56468	3.49826	3.66934	6.03954	6.46861	5.80788	6.03169	5.65247	6.85708	6.1402	6.07426	6.11595	6.19584	6.48453	5.60837	5.99634	6.17272	5.97238	6.45059	6.43558	6.2973	5.65448	5.73598	6.2071	6.04612	5.19542	7.19965	6.15696	5.8352	6.57924	6.98893	5.72412	6.16223
570.768	283.897	1.88761	1.75753	1.77214	1.54801	1.74639	1.9573	2.08292	1.88641	1.86013	1.7647	1.02184	1.50078	1.70837	1.87973	1.963	1.0018	1.58985	1.97942	2.76123	2.85945	2.92216	2.89171	2.33085	3.49683	2.78606	3.08415	2.93367	2.6948	3.05426	2.76713	2.92906	2.91198	2.52236	2.99664	3.07976	2.68223	2.79565	2.47189	3.00876	2.84771	2.41071	3.22601	2.92952	2.58765	3.19118	2.92991	2.98479	3.06279
571.319	643.518	7.34159	7.45334	6.038	10.9895	9.85179	8.34331	9.32732	9.59239	7.82936	10.4178	11.2558	7.74664	6.37507	5.35489	7.36174	8.71776	7.44308	8.50866	0.376099	0.425491	0.402121	0.352485	0.332912	0.427884	0.647071	0.432103	0.409139	0.338829	0.417294	0.513386	0.488481	0.498707	0.472567	0.501024	0.491697	0.56885	0.51498	0.423609	0.382153	0.509465	0.298079	0.567973	0.39	0.490184	0.361192	0.508912	0.509681	0.61288
571.684	708.013	9.46508	9.54459	9.36699	7.40478	10.8097	11.7448	10.6695	10.384	10.2956	10.5046	11.5432	10.4373	6.58937	6.69475	8.46405	9.26994	7.18016	10.7669	0.311591	0.156646	0.208452	0.317528	0.330484	0.392345	0.342406	0.300932	0.23922	0.321232	0.190618	0.343257	0.29404	0.274646	0.231452	0.494194	0.475088	0.294276	0.429335	0.170055	0.178801	0.156746	0.352037	0.350195	0.473583	0.262883	0.38222	0.492342	0.324746	0.415261
571.875	259.358	3.21541	3.47355	3.0915	2.73081	3.2305	3.54173	3.55719	3.04032	3.21142	3.12798	2.68905	3.16926	3.13128	3.7719	3.35549	3.27347	2.7392	3.11871	5.05862	6.16788	6.48499	5.4271	4.75235	6.537	6.93351	5.45339	5.00873	5.39346	4.796	4.93511	4.25473	5.64241	5.47633	4.08956	5.54022	4.81499	6.3563	4.56273	5.9917	6.22728	4.93298	6.20116	5.38644	6.24595	4.92344	6.04358	6.16206	5.51412
572.009	643.382	1.45975	1.32902	1.42922	2.11077	1.91371	1.73571	1.81402	1.7403	1.37096	2.04634	2.05884	1.37066	1.732	1.20799	1.26717	1.83862	1.39826	1.68531	0.066592	0.0825448	0.0143126	0.0289736	0.0784191	0.129424	0.0521696	0.0388374	0.0468237	0.0248511	0.0673725	0.0830565	0.0404061	0.0325654	0.0440703	0.0564893	0.0309481	0.0543184	0.0524556	0.050079	0.0505165	0.0194447	0.0782185	0.236552	0.0996783	0.0572399	0.0723476	0.0712542	0.139734	0.10354
572.212	642.384	1.33548	1.45157	1.33951	1.7854	1.60714	1.65362	1.96809	1.52853	1.5433	1.69372	1.56546	1.06542	1.40179	1.094	1.31844	1.34778	1.30225	1.31845	0.585463	0.591828	0.693469	0.553213	0.627657	0.762629	0.796579	0.51203	0.554327	0.627482	0.558981	0.55506	0.503996	0.656118	0.628712	0.532884	0.641863	0.470607	0.774102	0.685956	0.447001	0.543544	0.618745	0.87229	0.593156	0.60747	0.618631	0.762377	0.506342	0.582523
572.452	707.846	1.01069	1.12485	1.03557	0.960192	1.31313	1.17915	1.20991	1.34439	1.34464	1.30823	1.37933	1.22379	1.0072	0.811166	0.97071	1.24422	0.837157	1.2289	0.0407779	0.0270167	0.060034	0.0431654	0.0387787	0.0795695	0.063807	0.047584	0.0782095	0.0172342	0.0541842	0.0609711	0.0389541	0.109935	0.0219024	0.0547047	0.076289	0.0426366	0.110022	0.06799	0.0182586	0.0291603	0.000577676	0.0823065	0.0937238	0.0792901	0.0612029	0.0655369	0.0332297	0.0834834
572.7	291.314	0.839915	0.731152	0.755638	0.702834	0.935941	0.967986	0.886568	0.929211	1.11542	0.827999	0.788063	0.696203	0.812848	0.660965	0.677433	0.9045	0.805209	0.725457	1.2949	1.02554	1.43773	1.38838	1.05005	1.54269	1.31919	1.02926	1.43385	1.17174	1.18306	1.39305	1.12495	1.17882	1.18061	1.28694	1.68938	1.37443	1.31912	1.09132	1.08912	1.3985	1.14916	1.62099	1.0047	1.12034	1.27828	1.47641	1.1693	1.34811
572.981	575.733	0.813497	0.858262	0.834332	0.864327	1.29825	1.58371	0.9956	0.824206	1.2974	1.12952	1.04284	0.956902	0.65949	0.821865	0.736208	1.23128	0.815723	0.970968	0.027584	0.0708869	0.0644374	0.0695528	0.0505822	0.130427	0.071259	0.0308633	0.0494368	0.0780391	0.0251225	0.0619439	0.0582505	0.0432455	0.0768709	0.02272	0.116674	0.0325963	0.0507381	0.0577782	0.0878153	0.0588861	0.144782	0.112342	0.0294979	0.0672331	0.0700879	0.107795	0.0226455	0.0443133
573.219	648.212	2.54303	2.56468	2.11322	2.29237	3.21217	4.17225	2.98771	2.09732	2.98855	3.79555	2.38824	2.91828	2.3617	2.03807	2.37838	3.05796	2.20408	2.57555	0.270814	0.240686	0.285804	0.313394	0.350178	0.321268	0.367534	0.291941	0.402116	0.257404	0.312419	0.284288	0.252388	0.32207	0.285956	0.238707	0.320078	0.224639	0.45674	0.341897	0.262305	0.37215	0.273404	0.388542	0.327063	0.328907	0.33082	0.391048	0.263491	0.318011
573.224	710.883	1.18862	1.09802	1.01716	1.28921	1.5494	1.63114	1.38393	1.11659	1.24004	1.50252	1.19185	0.767282	0.90769	0.954541	0.903887	1.39369	0.998993	1.02699	0.275442	0.203032	0.266526	0.240202	0.221466	0.330955	0.372035	0.27418	0.315039	0.323692	0.286951	0.250156	0.342334	0.311253	0.304206	0.292961	0.397054	0.219156	0.341492	0.264266	0.209714	0.315572	0.281097	0.42372	0.235895	0.252569	0.277286	0.521097	0.256674	0.26492
574.207	708.037	10.1204	10.2993	9.84761	8.13092	10.628	11.7151	12.004	11.0647	11.2933	11.9807	12.1887	11.8596	6.78816	6.7581	9.07883	9.88172	7.89343	11.7165	0.279541	0.346881	0.384593	0.252238	0.325296	0.433478	0.289955	0.289861	0.245726	0.305754	0.317343	0.322	0.294138	0.188152	0.296105	0.246592	0.392914	0.205217	0.401314	0.303008	0.129447	0.23862	0.219662	0.529609	0.383563	0.513751	0.446542	0.428601	0.435564	0.328945
574.668	295.29	0.572547	0.535528	0.670794	0.583834	0.738578	0.678357	0.938264	0.689029	0.821487	0.682591	0.614842	0.622518	0.706981	0.546972	0.555756	0.775211	0.599034	0.592205	1.05387	0.875439	1.2802	1.21412	1.01549	1.13472	1.13466	0.918473	1.08033	0.945492	0.939734	1.10024	0.72401	0.902505	0.999446	1.21823	1.31171	0.997587	1.2604	0.926944	0.893281	1.25101	0.905394	1.14395	0.948712	0.880751	1.03403	1.30434	0.929278	1.1897
575.818	647.926	8.0835	8.14922	7.06563	7.44947	12.7549	12.7958	10.1439	6.42553	8.98862	14.568	8.00106	10.5666	9.09232	7.60475	7.66623	10.7472	7.59074	7.33853	0.162488	0.217203	0.323173	0.244879	0.236353	0.25474	0.13722	0.177174	0.140288	0.204569	0.355658	0.130692	0.256896	0.15629	0.178084	0.349394	0.440181	0.288899	0.486045	0.231737	0.207699	0.387351	0.26472	0.313893	0.271806	0.352979	0.223846	0.281004	0.339669	0.296277
576.217	72.5819	0.14632	0.0832448	0.0999553	0.287694	0.332214	0.269993	0.165775	0.223186	0.193318	0.139197	0.122058	0.147634	0.25923	0.293464	0.231182	0.198077	0.1434	0.221548	0.189799	0.188911	0.226398	0.427173	0.36936	0.467741	0.270744	0.30728	0.267025	0.203531	0.242982	0.267781	0.200448	0.210425	0.245914	0.293212	0.337476	0.284802	0.168409	0.1747	0.117196	0.234746	0.197121	0.210615	0.204406	0.21213	0.153011	0.195404	0.209186	0.352069
576.375	575.057	0.903205	1.46215	1.18903	1.44517	1.93055	2.00707	1.33703	1.64065	1.84536	1.82747	1.60285	1.46082	1.00013	1.14055	1.06099	1.63299	1.02486	1.4237	0.0410413	0.0938705	0.056681	0.0382632	0.0791561	0.0887456	0.0920159	0.069179	0.109928	0.113301	0.0453448	0.0832511	0.0507718	0.0617792	0.0966577	0.043043	0.0470285	0.111375	0.150485	0.096796	0.0642696	0.0950858	0.0540147	0.125964	0.0696124	0.0530512	0.0694703	0.0889418	0.10455	0.0742391
576.508	647.948	1.49824	1.63361	1.43767	1.48524	2.52378	2.06838	2.02378	1.36342	1.64094	3.24313	1.76999	2.03655	1.94646	1.43827	1.51017	2.29779	1.46667	1.36682	0.0983114	0.051056	0.120968	0.130815	0.0773737	0.0728002	0.112695	0.0851599	0.126728	0.0925194	0.0974566	0.0961278	0.0944971	0.061958	0.0438259	0.211449	0.114182	0.0696598	0.212671	0.12538	0.0887352	0.114535	0.132951	0.179889	0.140264	0.0788588	0.124801	0.144014	0.157073	0.115002
576.88	212.739	0.722447	0.86909	0.747131	0.663883	0.885125	0.887419	0.981392	0.87566	0.992559	0.718082	0.616396	0.499878	0.868963	0.718796	0.667551	0.852411	0.80101	0.611505	1.30382	1.31614	1.63943	1.31378	1.33704	1.26785	1.33219	1.27144	1.36955	1.42313	1.45341	1.37779	1.31645	1.27518	1.06468	1.25045	1.54003	1.25628	1.55446	1.21263	1.1058	1.20387	1.12775	1.4323	1.08901	0.990572	1.11044	1.47992	0.971283	1.4493
577.973	712.35	10.2253	9.02479	11.5845	12.5702	15.5117	11.4671	9.92981	9.93945	10.5615	17.0704	13.2404	11.9413	11.2704	10.0441	10.9578	13.9988	9.66502	10.4654	0.0847502	0.23408	0.160754	0.510239	0.396581	0.113034	0.392183	0.106936	0.344701	0.343732	0.253625	0.112909	0.129731	0.281892	0.189878	0.309046	0.388041	0.341649	0.347122	0.288098	0.22309	0.410903	0.313823	0.512002	0.35133	0.319136	0.218898	0.246161	0.250443	0.398739
578.7	298.575	0.86214	0.877177	0.917448	0.684989	0.914279	0.756785	0.865912	0.804687	0.905547	0.775954	0.573144	0.809172	0.842069	1.02618	0.879426	0.780396	0.684611	0.787187	0.94227	1.36354	1.28314	1.08653	1.01311	1.15628	1.2885	1.32715	1.18104	1.44424	1.30425	0.928618	2.43768	1.16958	1.23847	1.06123	1.32976	1.38805	1.39291	1.02666	1.37519	1.18441	1.27696	1.3295	0.916337	1.21865	0.843742	1.12281	1.20859	1.38809
578.744	648.381	10.0213	14.0109	12.2158	12.6578	19.2129	16.2764	15.1237	10.2996	11.3493	17.63	13.8538	16.8265	13.17	11.1764	12.171	14.0514	10.1346	11.6218	0.221359	0.217238	0.308387	0.297925	0.343317	0.201949	0.281179	0.335364	0.209497	0.497138	0.383111	0.265374	0.276746	0.299233	0.260156	0.33617	0.470432	0.428829	0.4202	0.339094	0.33013	0.354397	0.369709	0.311887	0.578883	0.534756	0.492329	0.543927	0.499144	0.41188
580.3	652.303	3.09986	2.90644	2.74462	3.61434	2.99155	3.61013	2.35991	3.17253	3.08293	3.34317	3.19595	3.27735	2.9096	2.49098	2.38118	2.52425	3.23997	2.99728	0.492048	0.475124	0.382969	0.490109	0.394182	0.351128	0.466861	0.470633	0.521277	0.572107	0.472047	0.446757	0.524082	0.460185	0.320669	0.518406	0.420473	0.629472	0.420613	0.369978	0.519135	0.364216	0.35111	0.251582	0.532728	0.561894	0.402212	0.512912	0.306133	0.574632
580.496	712.773	13.0779	12.334	13.9407	14.5247	16.9132	11.4022	10.9284	13.3753	9.96663	18.0237	15.8266	15.0615	12.0492	12.7028	13.0502	14.3547	10.9321	13.8368	0.279148	0.106585	0.200037	0.388111	0.480282	0.202895	0.304072	0.317615	0.338861	0.341962	0.445358	0.369226	0.255435	0.117362	0.231688	0.377938	0.473148	0.314479	0.449759	0.185471	0.333393	0.32894	0.654965	0.637847	0.488142	0.513725	0.685138	0.300328	0.44702	0.367093
580.708	267.608	1.39311	1.7386	1.76552	1.60889	1.61934	1.32995	1.50778	1.88343	1.81422	1.50983	2.00027	1.47441	2.20492	1.50694	1.50155	1.8232	2.45704	1.51	4.89258	2.06275	3.8261	3.11215	3.14805	2.36497	2.52791	2.42454	3.5256	2.42524	3.20282	3.49014	5.86101	1.89397	2.85112	3.60184	3.05473	2.64016	3.26657	3.51379	1.82887	2.16644	3.35671	2.18469	3.01568	2.11828	3.56331	2.84996	2.23697	2.56369
581.046	63.3997	0.510856	0.610236	0.613221	0.952296	0.823053	0.661661	0.635894	0.624758	0.712115	0.528677	0.550842	0.475728	1.65652	1.50196	1.59425	0.577843	0.606334	0.565758	1.13475	1.54768	1.30471	1.62484	2.02269	1.56617	1.74318	2.22218	1.95424	1.06291	1.11766	0.889803	3.27543	2.49533	3.26654	1.10079	1.05464	1.07811	1.19855	1.08009	1.12461	1.52803	1.686	1.68917	2.76205	2.97285	3.24851	3.8834	3.75577	3.38507
581.717	758.028	1.63961	1.6295	1.58193	1.61735	1.26773	1.81208	1.01613	2.00025	1.03189	1.71972	2.1889	1.91776	1.55002	1.11493	1.22326	1.6791	1.69545	1.66802	0.0549992	0.0406538	0.0374701	0.0670253	0.0401416	0.0595425	0.0531382	0.109255	0.0752223	0.127932	0.0781716	0.0733661	0.0391535	0.0419937	0.0732364	0.0854607	0.0670601	0.0460344	0.101736	0.121444	0.0753134	0.0586912	0.105275	0.0452517	0.073652	0.118875	0.00433218	0.0287722	0.110447	0.069402
581.77	580.532	1.34172	1.02758	1.03047	1.17367	1.49271	1.04278	1.24798	1.01598	1.01908	1.74947	1.61336	1.48964	1.31395	1.26535	0.71474	1.18152	1.17574	1.17569	0.0755727	0.0770815	0.111498	0.0829842	0.0988161	0.0284446	0.048533	0.0851633	0.06078	0.0252879	0.0505742	0.168844	0.0628322	0.0649517	0.0578823	0.0234954	0.0633135	0.0928876	0.0441393	0.0624567	0.0312099	0.0827026	0.0797916	0.0671176	0.0676848	0.0506576	0.0896831	0.0450833	0.0905156	0.0955296
581.931	716.716	4.01736	3.67994	3.31436	4.92432	4.20552	4.59362	3.53307	3.7299	4.14533	4.77079	4.36255	3.87701	3.96384	3.18804	3.08081	4.17308	4.55344	3.53536	0.0769103	0.0537725	0.0931275	0.130256	0.164033	0.130276	0.0497538	0.14017	0.0937638	0.0139797	0.0609182	0.0658082	0.0481629	0.00893305	0.10003	0.179781	0.0384615	0.0178208	0.0934646	0.114332	0.171189	0.110749	0.129098	0.173677	0.149899	0.220708	0.203501	0.169718	0.227409	0.0492071
582.05	63.4808	0.230105	0.249828	0.24624	0.349099	0.293034	0.283065	0.215624	0.274725	0.217436	0.182516	0.221837	0.195925	0.509496	0.493867	0.555442	0.244052	0.228182	0.23459	0.358763	0.591753	0.468922	0.618659	0.640956	0.507502	0.574077	0.736198	0.686488	0.371683	0.346626	0.373096	1.1119	0.948906	0.977208	0.47916	0.386715	0.420604	0.420642	0.418512	0.370615	0.483138	0.674371	0.622141	0.842009	1.07254	0.97551	1.30495	1.14781	1.35702
582.622	301.546	0.541076	0.481564	0.531509	0.466532	0.440328	0.502594	0.492477	0.620833	0.453946	0.340508	0.39571	0.544796	0.466358	0.499804	0.557242	0.373458	0.458803	0.491712	0.735986	1.1651	0.611432	0.758862	0.657144	0.888025	0.712823	0.887516	0.911172	0.740801	0.793039	0.799747	1.34033	0.78555	1.24097	0.720425	0.775248	0.864328	0.762738	0.762719	1.0611	0.630597	0.749685	0.714144	0.578237	0.903434	0.564368	0.772319	1.19366	0.620482
582.799	269.24	25.2231	25.6325	26.6189	22.75	22.3858	21.9735	26.6236	26.0071	21.7599	19.3096	19.7802	24.3245	21.8256	29.1172	24.9846	23.3478	22.6821	23.6066	35.0859	43.2071	33.9002	33.0456	33.5431	36.6517	37.6633	37.3647	39.1962	41.6082	38.238	36.8762	37.4579	38.5886	39.7133	33.4641	40.3837	38.5931	37.671	35.1696	39.6499	29.8441	1.87694	33.8413	35.7606	36.3981	31.0053	35.5415	41.519	34.5758
583.243	653.418	13.4447	10.1962	9.70487	13.4375	10.9356	14.3093	8.67617	12.6293	10.6831	11.044	15.6956	15.0669	9.12251	10.6004	9.0206	8.87827	12.4001	11.5763	0.159455	0.33378	0.2562	0.209818	0.346085	0.304674	0.35687	0.316627	0.341491	0.273426	0.28058	0.419941	0.406448	0.27794	0.309129	0.385979	0.362449	0.447726	0.385149	0.490261	0.509559	0.243599	0.167216	0.263213	0.466461	0.399722	0.576308	0.272137	0.370297	0.405053
583.8	269.295	3.55568	3.40236	3.66667	3.2306	2.97588	2.71446	3.27079	3.51471	2.74842	2.70857	2.84412	3.2766	2.97394	3.96037	3.37177	2.9968	3.21216	3.30253	4.98619	5.81388	4.57212	4.51006	4.85589	4.8853	5.14794	5.31899	5.49016	5.13835	5.09856	5.10458	5.06022	5.12554	5.50829	5.33372	5.45231	5.4591	4.92004	5.04333	5.29731	4.02979	4.61252	4.76102	5.21211	5.14746	4.62278	4.72238	5.47757	4.62267
583.887	215.552	0.779702	0.649848	0.699691	0.413793	0.406995	0.332524	0.352107	0.481966	0.358154	0.404505	0.408943	0.556415	0.638696	0.793933	0.688339	0.402616	0.422469	0.514135	1.30604	1.66196	1.60094	1.08059	1.12307	1.12766	1.1672	1.6322	1.26124	1.3512	1.209	1.1183	0.938699	0.841387	0.81118	0.717188	0.673419	0.773128	1.35638	1.40617	1.36563	1.17868	1.29396	1.41328	1.35457	1.36902	1.29031	1.03688	1.4935	1.19
584.263	716.934	14.4773	12.6188	10.0092	17.5508	13.8109	14.3734	10.2261	10.9846	12.5899	12.6931	13.7195	14.1817	11.3937	9.77552	10.131	12.2492	15.2089	11.7873	0.464729	0.324354	0.268618	0.493214	0.426867	0.364468	0.280162	0.468057	0.376301	0.350903	0.424476	0.41472	0.476747	0.392368	0.392667	0.32564	0.505853	0.620409	0.424108	0.526085	0.312524	0.552014	0.68544	0.53971	0.747762	0.548332	0.526517	0.473023	0.578525	0.336327
584.769	284.466	1.78302	1.71402	1.5884	1.22392	1.2449	1.33019	1.69354	1.61687	1.47744	1.19013	1.48948	1.51114	1.48402	1.55459	1.70083	1.35711	1.57698	1.44569	2.8166	2.45214	2.04782	2.4228	2.86799	2.11425	2.11114	2.45268	3.07096	2.86378	3.01296	2.6369	2.9263	2.35438	2.7438	3.02674	2.10194	2.33139	2.01494	2.5032	2.52957	1.99481	2.36556	2.29121	2.57382	2.86306	2.6952	2.40329	2.85454	2.03827
585.007	760.037	1.6504	1.37647	1.06263	2.25556	1.73517	1.60911	1.53763	1.5119	1.42964	1.84816	1.81688	2.00971	0.903347	1.50834	0.965376	1.72523	1.51611	1.49272	0.065197	0.00401063	0.0320693	0.0577177	0.0504137	0.00509593	0.122364	0.0662235	0.0697678	0.0820193	0.0466792	0.0513979	0.00963645	0.0546055	0.0685552	0.0216409	0.0485902	0.0751675	0.0167637	0.0514482	0.0703175	0.070449	0.0132369	0.103923	0.0112667	0.0172616		0.0299018	0.0407664	0.0965867
585.031	716.565	1.64188	1.47867	1.18552	1.80491	1.10317	1.65286	1.04372	1.26316	1.27666	1.35256	1.32644	1.50647	1.24811	1.13123	1.36427	1.22065	1.58187	1.40843	0.0080322	0.073661	0.0332445	0.0501766	0.0966562	0.0102528	0.0566185	0.0952901	0.0550117	0.0419984	0.0731511	0.0503665	0.12924	0.115106	0.0331769	0.131984	0.0935697	0.0475621	0.0900855	0.065827	0.0946814	0.0546325	0.0615342	0.0224057	0.173025	0.0312714	0.134141	0.0539111	0.122048	0.0200397
585.174	581.33	2.27906	2.06643	2.38253	2.98488	2.87683	1.89786	1.68552	2.19117	1.86166	2.67217	3.25848	3.17987	1.62345	2.69819	1.59386	1.93026	2.43108	2.89219	0.134853	0.108114	0.128692	0.078374	0.153914	0.0848027	0.0881405	0.187806	0.159402	0.147578	0.163069	0.084422	0.169257	0.113477	0.189971	0.206379	0.150893	0.200356	0.0795857	0.158957	0.152155	0.123533	0.165365	0.151714	0.178712	0.105489	0.152802	0.0872391	0.0914925	0.211194
585.206	759.385	1.3523	1.30002	1.0767	1.7394	1.76299	1.60893	1.40165	1.64375	1.4372	1.65388	1.82627	1.90519	0.850234	1.63504	1.00577	1.47694	1.67511	1.59089	0.0832662	0.106182	0.0694326	0.0524835	0.100714	0.0718664	0.111085	0.19905	0.13026	0.0513465	0.0791429	0.230705	0.0396421	0.0382371	0.103566	0.105544	0.0852788	0.1362	0.0727534	0.0990656	0.116644	0.153177	0.160901	0.127005	0.104601	0.164093	0.0959885	0.1213	0.112161	0.154508
585.893	256.473	1.42355	1.21426	1.22118	1.20798	0.986373	1.13975	1.1669	1.44671	1.21973	0.917448	1.17397	1.35403	1.27513	1.22789	1.27042	0.997048	1.19086	1.31866	1.80218	2.11731	2.12185	1.7189	2.14816	2.24109	1.95177	2.3578	2.45399	2.1082	2.01053	1.74748	2.10801	2.36126	2.55582	2.37047	1.71772	2.09676	1.87803	2.18714	1.89118	2.06343	1.98483	2.05968	2.32301	2.26657	2.10506	1.58454	1.89245	1.82213
586.007	652.465	18.9061	16.905	13.6232	20.1896	14.8438	18.6563	13.0829	19.0751	14.5248	16.0514	22.7572	19.6905	11.5857	15.228	13.5859	10.6238	16.0117	17.0037	0.309417	0.329753	0.17462	0.161704	0.292126	0.237371	0.296819	0.449024	0.424014	0.282675	0.256065	0.514581	0.370016	0.239758	0.295566	0.439957	0.440415	0.426416	0.400716	0.440802	0.33645	0.273304	0.385225	0.339795	0.562009	0.423359	0.268985	0.255583	0.296881	0.262364
586.208	654.898	16.2954	15.6059	14.0425	18.8492	14.95	18.7869	12.884	17.1161	13.6394	16.0044	22.0235	19.6059	11.3062	13.877	12.9192	10.5027	15.5136	11.8973	0.838318	0.577583	0.529536	0.596558	0.666009	0.57487	0.464154	0.69924	0.912594	0.649878	0.541686	0.730959	0.708866	0.665371	0.559054	0.951716	0.85937	0.971831	0.60958	0.89668	0.632168	0.568354	0.821004	0.631939	0.9671	0.748673	0.877184	0.538255	0.729955	0.676209
586.677	716.934	17.3842	15.2912	12.5165	20.9011	18.5698	17.4495	11.5448	13.8534	13.7285	13.8658	16.7521	19.3612	13.889	11.647	12.7622	14.7147	16.9719	13.279	0.376404	0.41203	0.345704	0.289199	0.340899	0.268324	0.262652	0.508699	0.473932	0.27758	0.21738	0.528486	0.300832	0.400182	0.440925	0.435255	0.42894	0.590172	0.524404	0.394564	0.393945	0.33056	0.440392	0.523286	0.583853	0.396047	0.580772	0.204313	0.511087	0.529022
586.705	291.333	1.2225	1.32136	1.04428	0.909654	0.967338	1.24094	1.19006	1.27691	1.08246	0.967033	1.12195	1.0558	1.03196	1.0486	1.06501	1.03442	1.23256	1.11992	1.76276	1.63205	1.26393	1.3187	1.50807	1.36009	1.4584	1.69659	1.86022	1.42115	1.51228	1.67533	1.75651	1.91455	1.82304	1.57154	1.30114	1.47771	1.41584	1.61693	1.66171	1.55087	1.45118	1.25613	1.64433	1.78506	1.70536	1.5517	1.70188	1.15361
586.705	652.643	4.0706	4.11733	3.40877	4.01559	3.16887	4.20159	2.72201	4.09487	3.39948	3.37272	4.13046	4.41178	2.71858	3.53625	3.1234	2.53072	3.1101	4.07532	0.123094	0.187279	0.0604223	0.0434705	0.247828	0.114164	0.106047	0.196847	0.233468	0.132377	0.110884	0.227116	0.21404	0.184163	0.114727	0.146018	0.211875	0.159165	0.160863	0.19537	0.102504	0.166946	0.145191	0.191737	0.255179	0.189093	0.170666	0.106002	0.178136	0.129456
587.228	760.31	1.38313	1.70818	1.35713	1.83469	2.24173	1.97796	1.80192	2.12394	1.76612	2.37493	1.89517	2.58259	1.56486	1.77087	1.43494	1.87545	2.14923	1.74014	0.202587	0.227349	0.146877	0.227077	0.250042	0.189355	0.184585	0.197826	0.163926	0.127244	0.254075	0.241289	0.157749	0.231533	0.197486	0.196194	0.253885	0.263093	0.147643	0.363642	0.183312	0.125998	0.259265	0.240352	0.205883	0.20946	0.3076	0.206599	0.195924	0.135865
587.743	658.31	3.14486	3.55583	3.36296	4.17661	3.81691	3.60099	2.913	3.60002	3.28501	3.00382	3.6412	4.21664	2.42698	3.40571	3.64103	3.51127	4.25592	3.69894	0.140422	0.197668	0.0642518	0.130794	0.186769	0.122821	0.119351	0.17613	0.150626	0.121807	0.151033	0.206992	0.19859	0.266209	0.201686	0.222201	0.180422	0.327726	0.123211	0.17064	0.16038	0.183104	0.210371	0.178171	0.309787	0.248508	0.138506	0.218914	0.299137	0.180747
588.221	720.483	3.72631	4.76549	3.60335	5.02606	3.79847	4.75328	3.91293	4.10252	3.75864	4.81131	4.88603	4.60116	2.38493	3.68713	3.18789	4.21752	4.45659	4.65718	0.195107	0.165762	0.133637	0.149533	0.231746	0.111356	0.103707	0.0606623	0.238747	0.0749535	0.145839	0.290779	0.287725	0.126898	0.218752	0.196805	0.167365	0.300984	0.125125	0.16201	0.183376	0.128324	0.191915	0.120533	0.310455	0.177715	0.281352	0.241911	0.274854	0.313658
588.673	295.33	1.16678	1.18667	0.967393	1.06663	0.792345	1.02135	1.04902	1.20862	1.04434	0.870166	1.19328	0.931958	0.990991	1.06085	1.23403	0.908664	1.21856	1.02459	2.19196	1.54815	1.36206	1.2913	1.48704	1.43665	1.53582	1.73946	2.01392	1.43772	1.62271	1.94435	1.46574	1.88512	1.69525	1.6368	1.82253	1.88769	1.54386	1.50721	1.62047	1.63077	1.35419	1.62394	1.66003	1.75508	1.86624	1.56646	1.76103	1.2977
589.021	248.007	0.562479	0.682424	0.539347	0.441236	0.428193	0.367721	0.486011	0.421719	0.45473	0.383467	0.511808	0.524721	0.524515	0.417352	0.571843	0.426063	0.515068	0.41215	0.936141	0.615465	1.02896	1.02973	0.780156	1.05958	0.738961	0.699441	0.74708	0.679044	0.746409	0.964502	0.821536	0.736788	0.780915	0.608655	0.874281	0.590106	0.739489	0.951896	0.830473	0.907284	1.00083	0.92041	0.779051	0.687295	0.856423	1.18489	0.809712	0.647434
589.664	716.609	0.883367	0.712014	0.946157	0.959067	0.959107	1.07399	0.807985	0.77616	0.967939	0.844976	0.909272	1.07264	0.678448	0.750276	0.804919	0.706029	0.894434	0.907546	0.076842	0.081954	0.0609245	0.0518343	0.13038	0.111897	0.169063	0.0598867	0.158939	0.0408005	0.0602477	0.0504197	0.0972652	0.143359	0.0606195	0.0857835	0.0975005	0.0840997	0.0836278	0.134872	0.108106	0.10791	0.149558	0.0728435	0.101377	0.0989276	0.148246	0.0823575	0.096237	0.061158
590.58	720.825	10.2344	14.5897	11.8238	16.4516	13.8945	17.4215	14.4153	13.6809	13.924	16.7405	18.3238	14.6369	8.76934	11.3806	10.966	14.7874	12.6455	16.6691	0.392328	0.286473	0.224419	0.197734	0.379325	0.288895	0.259168	0.297531	0.478262	0.376821	0.373252	0.545993	0.357199	0.124707	0.252153	0.410673	0.558594	0.399946	0.346137	0.497283	0.418445	0.257808	0.339982	0.55772	0.488637	0.509602	0.499874	0.429241	0.365476	0.459935
590.638	298.79	0.612963	0.71245	0.703385	0.745277	0.542173	0.612865	0.715189	0.848216	0.806939	0.643873	0.734205	0.614566	0.652847	0.726522	0.801479	0.600972	0.742105	0.748471	1.51767	0.961131	1.10596	1.13525	1.19302	1.27206	1.21414	1.19666	1.26271	1.01673	1.10093	1.18098	0.901423	1.29936	0.938118	1.27286	1.42028	1.23924	1.10592	1.11287	1.11972	1.12151	1.07981	1.03041	1.24044	1.15788	1.32788	1.22428	1.10092	0.977525
590.7	659.275	10.5715	12.8458	9.88532	15.8831	16.8616	12.5563	9.15322	12.7554	12.6049	9.89157	11.4237	16.6783	7.50747	10.8324	13.1401	12.7737	14.6069	13.7536	0.23801	0.257229	0.141714	0.266155	0.362678	0.297955	0.300619	0.279743	0.504181	0.303944	0.34686	0.275071	0.108634	0.27432	0.198302	0.306637	0.276888	0.360179	0.362241	0.315918	0.38712	0.194879	0.330005	0.694187	0.356008	0.323686	0.505815	0.315544	0.363933	0.361423
591.345	720.073	1.47891	1.81668	1.58198	1.21273	1.74851	1.22708	1.92505	1.64874	1.82112	1.14947	1.35052	1.79767	1.12597	0.965923	1.44699	1.13631	1.23362	1.11983	0.125083	0.08717	0.0338987	0.0527319	0.00484959	0.0804769	0.0977177	0.040424	0.0227588	0.0667289	0.106571	0.0830403	0.0155167	0.0701705	0.0265542		0.0461407	0.0595598	0.00461274	0.0494473	0.0974805	0.0612016	0.116717	0.0673638	0.0694188	0.0875341	0.0105096	0.0655468	0.0900111	0.0569494
591.515	658.955	1.13845	0.983073	0.97917	1.32391	1.37001	1.19985	0.931656	1.20828	1.63015	1.63864	1.05017	1.33503	0.960764	1.05416	1.25228	1.15137	1.28047	1.34569	0.0548292	0.0475481	0.0690781	0.0484075	0.103586	0.116594	0.113792	0.0671701	0.109903	0.0683839	0.0645519	0.0603625	0.0333878	0.104938	0.0876408	0.0914162	0.0769134	0.0318599	0.0945724	0.0550229	0.0638674	0.0638936	0.11908	0.0422924	0.0807302	0.0882447	0.0970819	0.101278	0.0485065	0.117824
592.726	763.961	1.59256	2.02446	1.59963	2.53336	2.14237	2.02283	2.38196	1.59268	1.96278	2.30349	2.5623	1.87843	0.669189	1.70953	1.53898	2.30871	1.99422	2.01226	0.109505	0.065362	0.0530194	0.0526756	0.0854913	0.12953	0.0863196	0.0446339	0.0480644	0.0392575	0.0544524	0.0447186	0.0244456	0.026356	0.0158026	0.102085	0.194373	0.043939	0.123801	0.0592767	0.0773948	0.113698	0.0744577	0.01813	0.104906	0.0891828	0.075963	0.0694	0.12026	0.0574643
592.992	720.932	12.5242	19.5493	17.046	23.2028	23.7005	27.4093	21.4309	18.6528	20.218	23.2181	23.0368	18.3831	13.9052	15.4165	15.585	22.2342	21.2624	20.5953	0.288634	0.299703	0.0793824	0.376332	0.437405	0.435321	0.347069	0.309177	0.691547	0.255512	0.317401	0.554946	0.445506	0.252162	0.28544	0.517525	0.48753	0.701059	0.606894	0.680222	0.302265	0.490826	0.43759	0.701151	0.350806	0.61557	0.497277	0.600765	0.475507	0.596238
593.337	658.744	17.3234	22.3791	14.5282	24.9873	28.4585	22.8197	15.449	22.1022	22.0566	17.2015	17.6585	25.3376	12.3549	19.5945	19.7903	22.8828	23.9145	20.8303	0.451356	0.539546	0.515383	0.433362	0.624509	0.741652	0.890254	0.400905	0.619337	0.415475	0.623011	0.692519	0.454962	0.440962	0.472474	0.592324	0.713492	0.811077	0.727892	0.489661	0.530461	0.48576	0.600626	0.973328	0.617348	0.647476	0.824887	0.679092	0.510605	0.772721
593.742	720.034	1.67707	2.29533	2.09396	2.3718	2.73622	2.74122	2.45748	2.07795	2.26469	2.40415	2.39792	1.74965	1.85064	1.41914	1.76882	2.8317	2.35984	2.46454	0.107699	0.160873	0.11842	0.136463	0.140253	0.191113	0.108592	0.136404	0.237564	0.152435	0.0815386	0.137014	0.108201	0.138757	0.134591	0.0585985	0.243236	0.196125	0.200802	0.139783	0.14631	0.0698229	0.127814	0.157764	0.129465	0.153486	0.201674	0.15109	0.21076	0.217079
593.976	587.295	2.45562	2.58346	2.09211	3.25509	3.45531	4.33845	3.07354	3.07062	2.79477	2.61021	4.17176	4.0223	2.95245	3.06656	3.1399	3.58699	3.21933	3.20067	0.0555092	0.0493469	0.135033	0.149705	0.124388	0.055916	0.0864258	0.0679111	0.0898768	0.110922	0.0919965	0.063245	0.0874347	0.0876308	0.112936	0.106044	0.19113	0.111065	0.114647	0.196085	0.16586	0.0869819	0.117798	0.0675379	0.129217	0.106334	0.0282775	0.161431	0.104073	0.0697909
594.01	658.585	3.77897	4.62887	3.22768	5.49368	6.31215	5.00925	2.44951	2.79334	4.49738	3.88157	3.44921	5.18672	2.62311	3.97529	4.15362	2.8899	4.58418	4.22712	0.106988	0.0700709	0.129146	0.125588	0.14011	0.129644	0.139451	0.0946728	0.137702	0.0821756	0.165649	0.0726918	0.115438	0.0814943	0.0747194	0.173951	0.0680361	0.248939	0.143286	0.0822285	0.0984864	0.134634	0.139284	0.263351	0.12525	0.173851	0.218898	0.3173	0.0789993	0.196755
594.522	724.375	2.87246	3.48442	2.69344	2.67621	3.45929	4.27934	3.59116	3.72067	3.29874	4.10691	2.94493	3.55267	2.41142	2.25585	2.48988	3.55118	3.51469	3.3599	0.166137	0.145344	0.10858	0.13273	0.209795	0.146669	0.207459	0.124492	0.195099	0.214906	0.185011	0.157398	0.0859106	0.127991	0.132237	0.155946	0.283823	0.122755	0.194888	0.251335	0.11621	0.124775	0.157421	0.213114	0.202356	0.154303	0.213883	0.197282	0.101158	0.205979
594.715	268.79	5.96007	7.41287	5.9059	6.02639	7.99034	6.67986	6.91925	7.16597	9.3375	7.41727	7.81601	6.10414	7.95753	6.16253	6.49522	7.95552	8.59827	7.27932	15.9924	8.51422	14.4839	12.3906	12.5894	11.6706	14.6822	11.0567	12.4116	9.43818	10.0623	13.6945	11.4914	9.19525	11.0087	12.9727	12.547	11.5678	11.9263	13.1124	7.42546	12.108	13.5701	9.95469	11.5889	10.1543	12.073	11.549	8.97885	11.9839
594.99	186.851	0.446785	0.298643	0.326421	1.50464	1.01252	1.46719	0.612011	0.481419	0.550206	0.481043	0.323803	0.628	0.499097	0.697542	0.809937	1.63471	1.21425	2.40681	0.611886	1.18606	0.651822	1.04503	0.806308	1.13561	0.924604	0.720717	0.789762	1.4726	1.3325	0.962851	0.85154	0.883231	0.803405	0.699147	1.7071	1.58955	0.518159	0.270073	0.660452	0.872531	0.711011	0.817196	0.837968	1.38624	0.621235	1.29826	1.56926	0.874146
595.007	664.468	2.79061	2.06965	2.61626	2.35297	3.38839	3.50656	3.23176	2.02984	3.30232	3.20053	2.97298	3.10255	2.11368	2.41308	2.12153	3.02777	2.20431	2.39641	0.0813997	0.0931659	0.0888605	0.137979	0.105925	0.171782	0.0853135	0.0861937	0.143072	0.185597	0.061262	0.0657974	0.0692234	0.0381816	0.0757282	0.0763645	0.140457	0.0537773	0.0674748	0.13398	0.0716032	0.0756183	0.0867575	0.11629	0.0926271	0.127669	0.0338088	0.196693	0.108383	0.130031
595.209	663.219	3.01331	2.56565	3.48537	2.97149	3.80042	3.75384	3.56302	2.8551	3.74385	4.44335	3.66735	3.26949	3.18859	2.34968	2.82511	3.72687	2.86271	2.95128	1.15287	0.669973	0.823588	1.05927	0.879371	0.473611	0.835338	0.489514	0.769989	0.794812	1.07	1.09924	0.516677	0.565425	0.461043	0.946989	1.58787	0.431305	0.700945	0.808002	0.664562	0.723775	0.618219	1.33479	0.730409	0.728889	0.923205	0.762627	0.551528	0.771952
595.988	764.934	1.50025	1.59942	1.38799	1.27446	1.45352	1.58634	1.56401	1.13125	1.93066	1.82708	1.55588	1.64425	1.14336	1.17284	1.05632	1.12696	1.80656	1.45552	0.0428227	0.00803913	0.00593441	0.0161458	0.0512101	0.00569358	0.00784145	0.0269901	0.03041	0.0299054	0.0225507	0.0555118	0.00906106	0.0374273	0.0365456	0.0492672	0.108947	0.0475532	0.0705574	0.0781166	0.0347548	0.0142559	0.0316238	0.0323739	0.0554916	0.0700267	0.0276845	0.146347	0.0409948	0.0681167
595.992	187.809	0.150853	0.129172	0.103136	0.43648	0.384778	0.446013	0.264812	0.185094	0.253079	0.197604	0.133227	0.209781	0.203807	0.256694	0.281374	0.564456	0.405986	0.626482	0.259088	0.396843	0.253609	0.417145	0.292863	0.481822	0.363285	0.291223	0.259999	0.473569	0.401361	0.336687	0.3544	0.316095	0.30155	0.302836	0.505932	0.4699	0.131462	0.115839	0.235093	0.302332	0.173954	0.281687	0.231759	0.435499	0.286016	0.495343	0.512776	0.324001
596.806	269.238	7.65196	8.77593	8.4204	7.20676	8.71235	9.55013	11.3873	9.75448	10.0309	7.63621	6.49533	8.93071	8.16084	9.73815	9.81799	9.17324	7.46893	9.21822	10.2846	15.6062	15.1618	12.481	12.434	14.6106	16.2609	12.9329	11.6986	14.2947	11.4617	11.5522	2.20644	14.9089	13.8352	11.4714	15.3622	13.4598	14.8162	11.891	14.6667	13.0392	11.1412	14.6612	12.4845	15.4019	11.118	12.3853	13.5485	13.8855
596.93	724.823	10.739	12.7999	10.2053	10.4479	15.0025	16.1309	14.088	11.2837	11.3668	18.0165	10.9933	13.7618	9.42644	7.91335	9.67578	15.235	12.4428	12.5566	0.209866	0.243769	0.178978	0.407368	0.391717	0.327523	0.346131	0.131409	0.306698	0.186205	0.44411	0.139314	0.148764	0.210992	0.184211	0.247422	0.402309	0.305789	0.442666	0.266698	0.320755	0.307275	0.329153	0.552226	0.340352	0.55015	0.457882	0.43047	0.276443	0.353777
597.805	269.584	1.63008	2.03436	1.79968	1.57184	1.73466	1.75149	2.20333	1.72559	1.95361	1.74844	1.41277	1.69199	1.86713	1.85536	1.89613	1.89389	1.5095	1.60993	2.81328	3.04308	3.93105	2.92705	2.68841	3.19015	3.48361	2.96091	3.01054	3.02441	2.5437	2.81938	2.48465	2.94757	2.99881	2.51504	3.53704	2.78845	3.71875	2.83752	2.98882	3.12892	2.49554	3.52544	2.67885	3.16948	2.68581	3.09487	3.06935	3.10948
597.824	663.872	12.318	10.1461	11.2959	13.0389	14.7378	15.0773	14.7195	8.84733	15.1234	17.495	14.4518	13.3546	11.3588	9.65371	9.27921	14.9757	9.61398	11.1545	0.267734	0.239656	0.195164	0.256766	0.241119	0.301235	0.398408	0.295305	0.213308	0.194809	0.393302	0.157218	0.269871	0.169003	0.194399	0.239977	0.324359	0.275405	0.496427	0.40989	0.23885	0.395916	0.368288	0.468565	0.470787	0.246346	0.350189	0.626566	0.256266	0.317023
598.227	764.725	2.35185	2.42718	1.72709	1.96734	2.21477	2.13406	2.13095	1.82884	2.4035	2.7618	2.37196	2.2311	1.87028	1.80186	1.37054	1.73686	2.43389	2.05644	0.179345	0.126114	0.248698	0.199516	0.173312	0.228945	0.209479	0.170432	0.202547	0.19496	0.148103	0.214986	0.159701	0.187171	0.143933	0.210333	0.3879	0.241053	0.169223	0.148258	0.212974	0.177725	0.209331	0.187471	0.262157	0.217919	0.158754	0.206344	0.206951	0.257012
598.507	664.077	2.35781	2.41228	2.78036	2.64104	3.1117	2.96267	3.07291	2.10993	3.10148	3.66666	3.23527	3.13105	2.74763	2.09817	2.19209	3.52378	1.87938	2.62895	0.112987	0.104679	0.186565	0.0451988	0.110396	0.0940786	0.178366	0.0952201	0.156042	0.103426	0.127395	0.171418	0.0887339	0.0836241	0.140121	0.104703	0.152919	0.122735	0.131979	0.165611	0.0730602	0.132301	0.105684	0.198453	0.220639	0.121279	0.13374	0.191937	0.0919838	0.180628
598.768	285.021	0.921937	1.01897	0.952833	0.813715	1.01245	1.06778	1.39474	0.827461	1.16968	0.938565	0.744863	0.836397	0.90792	1.00019	0.926575	1.10146	0.947468	0.801402	1.30772	1.40245	1.59947	1.42326	1.24499	1.45078	1.74162	1.43028	1.21006	1.40118	1.37898	1.27196	1.16377	1.41373	0.923055	1.21011	1.45923	1.27461	1.48354	1.39347	1.18679	1.57998	1.5548	1.66474	1.31198	1.20034	1.34025	1.41511	1.4141	1.78188
599.27	724.552	15.3318	21.5218	16.3481	18.189	22.3121	25.7673	22.6518	20.4273	17.782	28.356	19.1693	24.1285	16.7585	14.1347	16.9738	26.1827	21.9234	20.6708	0.528133	0.41121	0.516774	0.54436	0.492682	0.297386	0.595883	0.423572	0.693389	0.649056	0.68608	0.465819	0.340898	0.372852	0.47339	0.570924	0.554089	0.526868	0.88091	0.63735	0.365386	0.889268	0.436626	0.802799	0.734029	0.635006	0.499755	0.815628	0.495309	0.818357
599.296	62.3209	2.93149	2.21803	1.98601	2.03821	2.37968	1.99416	2.46288	2.4337	2.20214	2.29212	1.63973	2.11568	1.5816	2.20231	1.90928	2.85421	1.84244	2.37101	2.19739	2.88725	2.49029	2.71959	2.43279	2.34017	2.67305	3.43979	1.62154	4.42179	3.25428	3.40367	3.30677	3.47565	3.74805	2.24976	3.04257	2.83802	3.39322	2.37478	3.98474	2.89894	3.21164	3.53693	2.55897	3.12897	2.34033	2.47213	4.10316	2.95506
600.033	725.236	2.17744	2.45015	2.02146	2.04073	2.31988	2.84147	2.19576	2.34644	1.95352	3.33057	2.35587	2.66121	1.78491	1.69874	2.06618	2.88202	2.24574	2.55143	0.0248145	0.0234685	0.0393846	0.125225	0.0614894	0.111471	0.0562927	0.0478932	0.0698209	0.0525656	0.177908	0.152262	0.0473008	0.049678	0.0882101	0.0697105	0.122631	0.0967061	0.116372	0.0676044	0.0539605	0.229079	0.0798597	0.0862342	0.129807	0.0931521	0.193017	0.09837	0.0722727	0.1314
600.591	727.682	3.37602	2.22746	3.12294	2.4949	3.09946	2.74115	2.48724	2.05562	2.92828	4.52451	2.78013	2.54408	4.0649	1.91069	1.76051	2.47219	3.04407	2.17637	0.190604	0.173433	0.157777	0.24318	0.11228	0.10465	0.139463	0.14811	0.106688	0.1019	0.229077	0.139582	0.141486	0.130072	0.133141	0.13768	0.2	0.125285	0.18345	0.134427	0.0570534	0.184224	0.185024	0.16343	0.160867	0.0931206	0.162667	0.0796276	0.129127	0.103525
600.71	291.159	1.07957	1.06985	0.967167	0.841343	1.07369	1.05577	1.11599	0.952725	1.09124	0.915803	0.739211	0.872997	1.09732	1.00702	0.796369	1.10181	0.855348	0.794084	1.23315	1.29922	1.39559	1.41191	1.25967	1.38637	1.534	1.45063	1.22144	1.72563	1.63277	1.19808	1.54162	1.33465	1.48836	1.22257	1.58822	1.31622	1.5953	1.33871	1.35394	1.55945	1.29618	1.57869	1.31882	1.15133	1.19213	1.31815	1.02466	1.51481
600.735	663.653	22.504	24.4307	24.6959	28.9961	31.7321	30.1354	32.0349	20.4864	31.085	35.4299	29.3484	30.8432	26.9773	24.5136	20.3373	29.8855	20.4354	25.5492	0.432545	0.548791	0.491233	0.509474	0.499546	0.531258	0.603223	0.562941	0.424014	0.622578	0.506024	0.642459	0.464202	0.326777	0.460568	0.782147	0.685023	0.630117	0.930584	0.822253	0.600803	0.757804	0.564695	0.939343	0.735379	0.692655	0.939681	0.943383	0.666836	0.958203
601.508	663.543	2.73519	3.03331	3.09972	3.30291	4.03354	3.69909	3.59808	2.44084	4.04543	4.17864	3.92792	4.16102	3.17299	3.282	2.73007	3.64501	2.69894	2.86623	0.197125	0.130936	0.0513799	0.101451	0.142074	0.117028	0.188026	0.128795	0.0839125	0.121997	0.124387	0.130718	0.173065	0.142648	0.130578	0.127637	0.214307	0.102686	0.119955	0.0890437	0.0740759	0.131824	0.101696	0.158874	0.176372	0.147102	0.130731	0.133707	0.136349	0.200848
601.606	767.154	1.38115	1.63225	1.3896	1.18389	1.43934	1.40859	1.31801	1.06853	1.32046	1.9762	1.60723	1.65897	1.24792	1.25765	1.18277	1.68421	1.62119	1.62126	0.0816307	0.131206	0.0860525	0.111275	0.175607	0.0683229	0.0653157	0.109019	0.0705253	0.145481	0.0822682	0.0932408	0.137584	0.123459	0.183257	0.178112	0.151585	0.0967316	0.101515	0.101486	0.0605042	0.139429	0.160864	0.202614	0.178872	0.0621792	0.229574	0.134758	0.0718879	0.181428
602.285	668.49	2.09209	2.5862	2.45144	3.06229	3.37548	2.94307	3.07399	3.04006	2.96871	3.95974	3.28872	3.10472	3.13205	2.71237	2.67039	3.04047	3.04244	3.32385	0.203937	0.1171	0.121898	0.183198	0.165779	0.151252	0.216401	0.248023	0.268897	0.17122	0.174756	0.277666	0.112319	0.14401	0.201654	0.163787	0.352618	0.168479	0.175361	0.221328	0.151624	0.213252	0.193033	0.163531	0.170884	0.219271	0.189835	0.194376	0.138243	0.251051
602.499	668.689	2.0731	2.54604	2.31394	2.89211	2.85651	3.22283	2.78253	2.91351	2.6341	3.86678	3.11165	3.0205	2.53212	2.44815	2.31332	2.51092	2.9344	3.01433	0.118346	0.0985877	0.0894756	0.17686	0.241786	0.160918	0.132188	0.138031	0.177785	0.197075	0.147355	0.116127	0.158164	0.121125	0.0960524	0.188553	0.160926	0.150654	0.144988	0.131061	0.127252	0.0869846	0.268754	0.151131	0.0628947	0.154012	0.158299	0.158662	0.164736	0.123524
602.678	295.158	1.19778	1.22543	1.24373	0.977477	1.17731	1.20407	1.21807	1.23828	1.22128	1.09939	0.967252	1.0635	1.34763	1.30506	1.12649	1.14089	1.04031	1.0739	1.73224	1.75058	1.93059	1.5638	1.33699	1.75229	1.56655	1.87664	1.48742	2.09501	1.90456	1.46901	1.97197	1.64229	1.82078	1.50107	1.69869	1.51321	1.75813	1.69633	1.75742	1.72675	1.61271	1.63045	1.6398	1.69595	1.60724	1.51214	1.63932	1.88149
602.773	593.195	4.9307	4.32354	3.91346	4.89874	6.22343	5.93115	3.98258	3.55409	4.13462	5.95245	4.10718	5.55861	4.15166	4.17119	2.79502	4.52036	3.72768	5.18674	0.204485	0.0906408	0.236858	0.177982	0.105357	0.127732	0.136379	0.161766	0.110556	0.316869	0.195519	0.137595	0.093384	0.135914	0.172394	0.130807	0.205965	0.145597	0.158595	0.142223	0.125591	0.0982604	0.110409	0.249649	0.135935	0.160761	0.241854	0.158452	0.19298	0.140416
603.217	728.714	14.3903	9.76383	13.1204	13.0916	13.9771	10.9044	9.32659	10.125	13.6121	17.0349	13.2789	10.9289	12.3558	11.466	7.50236	8.86866	10.9916	10.3401	0.250045	0.295562	0.18741	0.333598	0.46876	0.156369	0.298971	0.222102	0.476487	0.437752	0.346425	0.190778	0.266516	0.298715	0.236647	0.333771	0.334264	0.256438	0.448972	0.211436	0.35104	0.394083	0.405138	0.37645	0.618981	0.34434	0.365448	0.423847	0.390702	0.227605
603.733	767.866	2.21275	2.70633	2.35209	2.00189	2.45232	2.07333	2.02601	1.95515	1.8365	3.28912	2.60616	2.87152	1.8691	2.15985	1.76049	2.05647	2.55944	2.47218	0.107865	0.132351	0.099219	0.0559861	0.0276161	0.0549437	0.0581221	0.137215	0.0472851	0.0604426	0.11225	0.031779	0.0855944	0.0939557	0.0613419	0.159905	0.174279	0.0952162	0.0912944	0.175483	0.082068	0.132652	0.0446303	0.0339008	0.154754	0.0936314	0.10667	0.196497	0.139588	0.0630242
604.247	663.332	1.01381	1.14858	0.93136	1.09588	1.0842	0.903765	1.14507	1.18735	1.08769	1.08069	1.27565	1.2513	1.09513	0.994486	0.901857	1.00356	0.850742	1.1763	0.0289073	0.0729733	0.0724553	0.0648885	0.0574303	0.0389846	0.0874969	0.104748	0.0487413	0.0837811	0.0716303	0.140067	0.0512813	0.0858723	0.106177	0.107876	0.0493641	0.0673137	0.109498	0.0772295	0.0838099	0.0960812	0.0604745	0.094106	0.082441	0.102378	0.0846757	0.100048	0.0625809	0.0718734
604.639	298.619	1.09926	1.15439	0.925107	0.804089	0.93982	0.913119	1.00126	1.14136	0.953841	0.82426	0.899722	0.926234	1.13349	1.05374	1.01208	0.968098	0.902169	0.910453	1.60086	1.44644	1.58758	1.35168	1.36402	1.39657	1.4887	1.82922	1.81273	1.90391	1.77612	1.6817	1.33686	1.50504	1.74123	1.52894	1.46089	1.50048	1.42512	1.6035	1.71101	1.59581	1.40889	1.43237	1.6126	1.40882	1.39172	1.34354	1.5539	1.46721
604.85	85.5291	0.568985	0.588645	0.546881	0.507736	0.700507	0.606569	0.627699	0.68417	0.710908	0.686181	0.672657	0.537034	0.810306	0.533879	0.525345	0.693944	0.706317	0.515697	1.40929	0.873253	1.19643	1.18993	1.42787	1.02881	0.880549	0.868017	1.53273	1.09518	1.41473	1.57521	1.15468	0.77441	0.901316	1.16775	1.20644	0.95578	0.986664	1.37319	0.729901	1.42297	1.33093	0.98818	1.3222	0.966123	1.3712	0.947746	0.786654	1.18502
605.26	668.838	10.9916	12.1106	12.3002	16.1701	15.1107	16.2579	13.8652	16.0269	14.4882	19.7246	20.0652	19.4856	12.857	12.9924	14.9514	13.2486	16.6498	19.6679	0.193294	0.391961	0.312353	0.427006	0.442468	0.325975	0.378253	0.365014	0.411235	0.308577	0.476909	0.556244	0.337641	0.322123	0.27644	0.393153	0.379304	0.32566	0.500947	0.537354	0.500783	0.349593	0.416796	0.481649	0.681484	0.480445	0.476248	0.437418	0.712372	0.621825
605.604	728.551	23.8664	20.8552	23.4974	24.2121	24.6722	16.0954	14.8973	19.3775	20.3846	26.0428	22.2795	21.6889	18.6531	19.9388	15.0865	15.259	20.485	18.4255	0.434622	0.498855	0.476829	0.49089	0.950255	0.627752	0.472441	0.709225	0.756363	0.491307	0.621365	0.524963	0.544348	0.466439	0.597816	0.627283	0.658471	0.73164	0.715136	0.536736	0.330076	0.849476	0.755949	0.727328	0.85072	0.764317	0.815188	0.624648	0.813804	0.757249
605.85	85.4939	0.588914	0.621991	0.664123	0.485981	0.687094	0.589658	0.647438	0.662525	0.652085	0.723369	0.778063	0.51912	0.736173	0.702049	0.533775	0.746351	0.912321	0.54266	1.28209	0.938377	1.15456	1.15965	1.4019	0.857907	1.06343	0.971621	1.27511	1.16271	1.48565	1.68542	1.06245	0.983504	0.939983	1.27998	1.00529	0.979467	1.20043	1.45581	0.767958	1.41873	1.28723	1.1043	1.36269	0.951074	1.4531	1.03007	0.940177	0.959885
606.606	300.247	0.607199	0.59301	0.608238	0.566495	0.470647	0.489194	0.471797	0.721245	0.535329	0.443039	0.605601	0.571495	0.566742	0.575864	0.689044	0.532768	0.524673	0.618005	1.13557	0.930798	0.8239	0.971974	1.00981	0.842682	0.882198	1.12748	1.24911	0.947441	1.10948	0.964468	0.722311	0.89657	1.05752	1.01289	0.944706	1.0385	0.883146	1.00074	1.12195	0.816549	0.803061	0.775467	0.853239	1.10302	0.923226	0.770833	0.997837	0.896484
606.847	86.116	0.75781	0.721884	0.727645	0.684138	0.636907	0.60267	0.701682	0.655185	0.656364	0.658531	0.773367	0.629598	0.815638	0.610137	0.53363	0.584789	0.85684	0.702357	1.50183	1.00007	1.25079	0.961612	1.49959	1.15327	1.07271	0.957844	1.38673	1.23725	1.56449	1.66434	1.06531	1.13899	1.15403	1.42646	1.09077	0.930547	1.22405	1.65758	0.822675	1.50612	1.60183	1.19033	1.44625	1.1287	1.68561	1.02583	1.03314	0.949995
606.963	731.186	3.72199	2.71013	2.8152	3.79935	2.65465	3.10462	2.66047	2.76475	2.77829	3.14879	3.56134	3.39979	2.52987	3.07317	2.59353	2.85973	3.22774	3.0916	0.0202032	0.162447	0.0553765	0.0533868	0.227888	0.0435528	0.0999069	0.105464	0.0846426	0.0715586	0.0981675	0.0591224	0.161241	0.127053	0.0565805	0.102423	0.133027	0.217929	0.0409756	0.0773739	0.0678138	0.0779207	0.251702	0.154443	0.112301	0.140702	0.104011	0.0814261	0.126038	0.112328
607.177	62.7073	0.632019	0.631223	0.613244	0.669294	0.647194	0.584912	0.412034	0.598141	0.384644	0.530526	0.619508	0.714611	0.66445	0.835205	0.746103	0.908959	0.836169	0.856936	0.971319	1.23771	1.01116	0.693495	0.684663	0.657929	0.718632	0.884625	0.844029	0.773961	0.748169	0.739318	0.886238	0.991487	0.856943	0.774599	0.63251	1.02244	0.717223	0.836285	0.981431	0.647456	0.782461	0.677597	0.788155	1.03915	0.792209	0.774505	1.20695	0.837924
608.008	668.517	25.0555	25.4758	23.6772	31.0633	25.1541	26.7516	23.5137	35.363	27.1187	36.0888	44.35	44.1041	25.484	33.1957	31.2332	20.7358	36.1712	38.0819	0.597843	0.489576	0.280517	0.573212	0.555651	0.365139	0.521838	0.400921	0.459008	0.287327	0.417168	0.536123	0.503309	0.386261	0.516294	0.587997	0.53564	0.611278	0.588165	1.08368	0.420745	0.421658	0.64036	0.490592	0.920123	0.686611	0.596095	0.649456	0.842079	0.597129
608.17	597.833	2.03528	2.39165	2.42071	3.21761	2.46053	2.46124	2.32915	2.47674	1.7881	2.58535	3.46027	2.15513	1.70932	2.18989	2.48203	2.39374	2.79298	2.65708	0.141156	0.152213	0.19574	0.159101	0.211353	0.132065	0.183037	0.189426	0.221202	0.192581	0.19198	0.196847	0.160768	0.163036	0.20402	0.208328	0.131997	0.231749	0.189208	0.237299	0.264716	0.10594	0.24084	0.100503	0.257932	0.199523	0.180791	0.171551	0.205831	0.125318
608.198	668.623	26.432	26.3321	23.6911	34.262	26.1133	27.2537	23.6673	33.6771	25.9352	35.6151	44.8192	42.2295	26.0227	32.1902	29.0245	20.7521	35.043	33.3216	0.706845	0.789929	0.403656	0.537092	0.810126	0.571596	0.606456	0.480259	0.682693	0.563806	0.730804	0.541965	0.781905	0.58888	0.677531	0.866121	0.760851	0.881277	0.880815	1.33323	0.750807	0.633294	0.783299	0.634387	1.14435	0.942231	0.777273	0.733594	0.820308	0.721817
608.721	268.939	19.6567	19.6253	18.8187	18.5681	15.1815	14.9928	16.6544	23.5534	19.1939	17.306	18.8171	16.8612	21.6625	18.3137	21.2443	16.3381	21.1924	20.8995	37.8912	27.6264	29.7128	29.5895	36.47	25.2934	27.7139	31.0993	36.0301	26.6962	35.449	37.5637	34.2379	27.8452	27.2995	37.9119	27.716	31.2337	26.1933	34.9251	27.0375	31.7705	35.7307	28.9871	33.1704	30.3906	37.3899	27.9577	25.3904	30.0175
609.223	770.966	1.96995	2.32009	2.45093	2.73557	2.55507	1.35221	1.61439	1.78548	1.67428	2.59003	2.89926	2.80641	1.26305	2.17325	1.60144	2.04013	2.03178	2.72779	0.141315	0.0997799	0.104037	0.0442273	0.0921517	0.115398	0.127925	0.171874	0.148845	0.143786	0.131133	0.192012	0.137627	0.150895	0.133284	0.106621	0.172778	0.219035	0.144557	0.157598	0.126846	0.0842621	0.222435	0.0895992	0.157216	0.140037	0.160766	0.141812	0.165709	0.102631
609.504	732.087	12.8579	9.94113	11.3147	13.8657	9.60702	12.9831	10.3038	10.5562	11.0008	9.87949	14.7592	14.1477	8.87257	10.0028	9.39192	10.7475	10.5411	12.3072	0.274573	0.367473	0.179014	0.227887	0.397532	0.243101	0.276181	0.282628	0.350697	0.264302	0.239708	0.419379	0.305245	0.198247	0.191659	0.37072	0.404802	0.379203	0.312063	0.257866	0.244303	0.331819	0.457624	0.428296	0.393641	0.416947	0.38222	0.369315	0.372613	0.367833
609.725	268.847	2.05937	2.1749	2.04658	2.02378	1.59261	1.68796	1.74156	2.50958	2.22191	1.81552	2.15611	1.92248	2.46965	2.0329	2.38024	1.80671	2.40896	2.14731	4.43136	3.09557	3.5535	3.15323	4.54394	3.02407	3.16739	3.82452	4.22374	2.89878	4.09695	4.32998	3.78422	2.99127	3.33569	4.33202	3.04094	3.50744	2.9884	3.98679	2.90262	3.4184	4.24961	3.13165	3.91183	3.44872	4.17732	3.03413	2.99964	3.32206
609.747	673.388	3.23889	4.09773	3.44967	4.37556	3.81194	4.15103	3.28832	3.66723	2.73753	3.29038	4.64616	3.82444	2.87624	2.80054	2.99704	3.22109	3.36602	3.97019	0.221991	0.19686	0.0936545	0.122848	0.14905	0.155986	0.0953934	0.0718309	0.17754	0.1555	0.103533	0.208947	0.174148	0.247058	0.187053	0.217122	0.146408	0.235742	0.108395	0.221946	0.18441	0.143135	0.126402	0.207054	0.129585	0.0793141	0.278878	0.146648	0.194126	0.138635
609.883	218.065	0.624519	0.545451	0.597548	0.287287	0.20397	0.256624	0.247946	0.266919	0.281141	0.30738	0.299234	0.386984	0.449049	0.610321	0.537585	0.235118	0.328316	0.452414	1.04377	1.14681	0.847142	0.783954	0.872251	0.794084	0.771463	1.05444	1.09989	0.910974	0.813926	0.956785	0.678001	0.647651	0.76545	0.513244	0.48949	0.595351	0.850768	1.16946	0.865035	0.747232	1.06	0.921963	0.936215	1.10987	0.89756	0.727071	0.764116	0.794605
609.97	62.9794	0.891087	0.709836	0.549963	0.560706	0.529324	0.399234	0.531652	0.863976	0.622541	0.362192	0.506083	0.574541	0.496128	0.856094	0.695169	0.6133	0.690769	1.08909	1.17291	1.7557	0.969302	0.914709	1.01235	0.904714	0.747719	1.39188	0.908685	0.884311	0.861813	0.954114	1.23435	1.11576	1.02603	0.989635	0.802256	1.38365	0.696148	0.940374	1.92521	0.928485	0.871097	0.778183	0.880333	0.970749	0.872014	0.875604	1.21508	0.645586
610.328	731.561	1.26156	1.13197	1.30433	1.2608	0.89547	1.23182	0.991679	1.42716	1.08	1.04907	1.25772	1.24815	0.820675	1.07819	0.942287	0.914506	1.04828	1.15319	0.0565563		0.0423878	0.0516343	0.0880765	0.0582487	0.0342595	0.0500576	0.0266821	0.0170098	0.0895537	0.039621	0.0450107	0.02978	0.0667445	0.0283435	0.0256095	0.0690298	0.0259705	0.0624853	0.0549689	0.0311584	0.104681	0.0646168	0.0653406	0.0922027	0.0167073	0.0730746	0.10444	0.0322509
610.885	250.771	1.97319	1.45392	1.35917	1.94076	1.14833	1.10034	1.17049	1.9796	1.24592	1.3278	1.68002	2.25438	1.40645	2.75577	1.92559	1.68344	1.52659	2.83275	2.38108	6.22928	1.86892	0.993587	2.29745	1.979	3.40876	4.85786	2.75833	2.73348	2.17512	2.44076	2.22788	2.41737	2.69486	2.87579	2.06714	4.0872	2.18901	2.23839	4.16197	1.48453	2.70207	1.89248	2.80584	3.92382	2.00931	2.18294	4.71396	1.98845
610.976	63.2101	0.604515	0.418736	0.424602	0.360554	0.306324	0.302314	0.32314	0.5141	0.363009	0.24046	0.308504	0.404367	0.351914	0.586614	0.557155	0.428781	0.404453	0.640394	0.915565	0.952821	0.581817	0.566235	0.671055	0.557891	0.523273	0.987131	0.606397	0.575901	0.611344	0.749776	0.734337	0.69215	0.807822	0.601746	0.607631	0.792046	0.453758	0.514309	1.1159	0.575493	0.699861	0.401511	0.627086	0.75201	0.557003	0.666636	0.914234	0.458858
611.574	598.669	5.8425	8.07949	6.91149	9.0239	6.34454	6.80913	5.89311	5.49402	6.65678	7.37897	10.1096	7.4568	3.40912	6.61023	6.25884	5.62456	7.9132	8.71948	0.245394	0.241225	0.0776801	0.149833	0.298486	0.194768	0.152274	0.189331	0.33876	0.159186	0.169378	0.159191	0.122233	0.310906	0.100009	0.250019	0.169801	0.266728	0.175962	0.252102	0.227689	0.160419	0.227186	0.217189	0.262373	0.31695	0.397774	0.204898	0.114186	0.24197
611.811	272.171	1.67368	1.8988	1.61212	1.24118	1.21411	1.11782	1.28071	1.52307	1.42867	1.32368	1.52562	1.45533	1.59012	1.69185	1.7119	1.32521	1.41068	1.76703	3.18715	2.74238	2.5892	2.56463	2.80816	2.46469	3.10211	3.76417	3.02889	2.56107	2.44829	3.00938	2.26942	2.71502	2.75898	2.45144	2.28241	2.6498	2.52424	2.9616	3.33023	2.66102	2.95469	2.4764	3.03278	3.55899	2.59108	2.7914	3.45674	2.46969
611.938	732.293	25.5686	18.4127	24.1303	28.2365	20.7619	23.5711	19.989	21.9596	21.6007	18.3765	28.7437	26.425	17.0624	18.7895	16.2048	20.324	20.8165	25.9786	0.511884	0.562505	0.37994	0.406884	0.74468	0.496237	0.578488	0.506482	0.756983	0.348417	0.482876	0.665101	0.52709	0.495684	0.614844	0.690024	0.675343	0.959544	0.57484	0.79981	0.532996	0.510444	0.679249	0.902309	0.856366	0.819404	0.688069	0.731694	0.703612	0.667507
611.978	63.1232	0.468792	0.423397	0.300276	0.341982	0.296223	0.268346	0.323534	0.421757	0.304473	0.252499	0.25774	0.298258	0.297371	0.373516	0.398022	0.276893	0.339035	0.540303	0.601821	0.792893	0.500169	0.454238	0.583156	0.477512	0.545053	0.724156	0.508372	0.541649	0.588537	0.602942	0.545684	0.643454	0.700948	0.514185	0.537092	0.722425	0.417288	0.411362	0.724571	0.460494	0.521207	0.460657	0.511243	0.640812	0.482231	0.587219	0.654778	0.42387
612.696	673.804	14.6095	16.0087	14.8161	18.7746	19.2027	18.8467	15.1301	14.5224	12.235	15.1123	18.0039	16.0642	12.2054	10.0285	11.1658	16.1605	14.925	17.2821	0.396315	0.290577	0.262954	0.302627	0.39044	0.329546	0.24128	0.31612	0.4254	0.276316	0.421584	0.290319	0.259011	0.221844	0.206881	0.536139	0.526818	0.564481	0.420319	0.500626	0.448853	0.282016	0.538423	0.417611	0.405317	0.504369	0.754337	0.459489	0.463991	0.385583
613.247	735.405	2.97246	2.93356	3.08696	2.56877	2.99379	3.11226	2.3191	3.13779	2.5419	3.07035	2.94493	2.94769	1.97435	2.4229	2.39027	2.80425	2.85963	2.95028	0.288235	0.181626	0.478999	0.324252	0.297603	0.38503	0.21944	0.401615	0.340096	0.16782	0.339974	0.289674	0.628489	0.299233	0.466914	0.556078	0.305983	0.762783	0.454521	0.434583	0.603376	0.454359	0.348783	0.420248	0.479715	0.271079	0.288333	0.54722	0.623955	0.194491
613.511	673.497	1.31314	1.56389	1.49131	1.72924	1.75734	1.94106	1.56451	1.59984	1.30061	1.41432	1.57303	1.52984	1.2914	1.14185	1.42431	1.4388	1.42239	1.53823	0.132522	0.08106	0.105139	0.0475277	0.192149	0.149788	0.062845	0.0654459	0.0643825	0.06879	0.0863795	0.112909	0.0645821	0.181924	0.0485998	0.081262	0.0809411	0.148289	0.0663055	0.0797523	0.0936763	0.0734578	0.0781392	0.158836	0.160945	0.0835162	0.145496	0.0848083	0.0987491	0.121377
613.528	735.811	2.32178	1.70293	1.8884	1.82944	1.58841	2.11623	1.60313	1.80046	1.59793	2.22454	1.8614	1.69245	1.18143	2.45332	1.58062	1.7936	1.88232	1.92898	0.156445	0.12193	0.105277	0.134045	0.120193	0.130782	0.0903542	0.0618787	0.0614165	0.0252838	0.0584731	0.158663	0.0885348	0.128381	0.0842532	0.13632	0.148783	0.157588	0.165645	0.107552	0.148607	0.119914	0.236123	0.0936659	0.107355	0.0882557	0.195476	0.147219	0.0669567	0.152118
614.711	291.237	0.774746	0.713567	0.677091	0.655433	0.590908	0.711536	0.780282	0.76858	0.713455	0.549921	0.632154	0.579245	0.521303	0.736377	0.691626	0.663707	0.759854	0.699046	1.09811	1.10313	0.892959	0.87652	0.975936	1.07592	1.04972	1.02111	1.11713	0.923609	0.947081	1.02918	1.32916	1.13506	1.03332	1.1452	1.23113	1.11115	0.858498	0.962287	0.929231	0.885185	1.10534	1.13539	0.903561	1.01759	1.02768	1.03388	0.987789	0.947408
614.741	771.37	1.36024	1.61266	1.94375	2.23851	2.391	2.17698	1.5143	1.6324	1.98429	1.49262	2.30963	1.84885	1.56971	1.12388	1.33211	1.99051	1.7992	1.93436	0.124655	0.076133	0.0621461	0.0586253	0.107563	0.0809204	0.0781218	0.0516953	0.0592825	0.112892	0.0165655	0.068016	0.0974766	0.0742458	0.0939492	0.0627414	0.184222	0.110458	0.132843	0.0876569	0.0790996	0.0692459	0.15758	0.154595	0.0472423	0.0462958	0.172317	0.0985211	0.097321	0.0443795
614.983	241.909	0.740077	1.00118	0.839245	0.684427	0.819139	0.751457	0.865711	0.797896	0.963579	0.8835	0.660405	0.505662	1.05732	0.501239	0.843979	0.665933	0.94605	0.54774	1.98477	0.758953	1.92598	2.0103	1.50898	2.13858	1.63299	0.788452	1.50259	1.0873	1.56873	1.28011	1.69029	1.4536	1.61317	1.46876	1.40927	0.915023	1.70432	1.68685	0.63216	1.42154	1.12039	1.55071	1.55451	0.884628	1.89024	1.89815	0.790085	1.44512
615.506	674.079	28.42	35.9128	30.8405	42.4207	49.0023	47.6141	37.2466	34.269	29.8668	39.078	42.8122	36.1199	30.0815	25.5749	25.9227	39.7817	36.2163	39.2266	0.540871	0.560875	0.325084	0.468322	0.711127	0.45355	0.439354	0.800593	0.767388	0.321393	0.658567	0.664425	0.433063	0.662564	0.324941	0.815995	0.879044	0.871213	0.561002	0.782071	0.59688	0.635194	0.932835	1.24568	0.613581	0.674433	0.82173	0.677289	0.775665	0.806078
615.69	735.842	11.0084	8.89129	8.91959	9.45354	10.4627	13.6571	8.74354	9.68832	7.61587	11.0374	9.6697	9.76671	6.17368	8.67394	8.50946	11.0948	9.67616	8.95254	0.319064	0.374022	0.142344	0.212674	0.258958	0.448269	0.288217	0.199974	0.265785	0.313278	0.228507	0.320062	0.23717	0.285824	0.218033	0.303022	0.404801	0.336434	0.403627	0.444418	0.266127	0.319913	0.307412	0.38475	0.35939	0.284659	0.480778	0.422326	0.458785	0.45942
616.216	674.039	4.34879	4.99501	2.87797	3.79199	6.54327	7.12898	5.19171	4.79208	4.59615	3.44652	5.24479	5.25939	2.80696	3.57624	4.05182	3.4271	4.91294	5.32761	0.541653	0.445075	0.535966	0.478755	0.501657	0.42577	0.450015	0.510368	0.565922	0.468216	0.345518	0.436714	0.464202	0.518821	0.410273	0.593221	0.472648	0.517758	0.49758	0.445015	0.533228	0.419682	0.693458	0.741571	0.401777	0.595644	0.549459	0.493656	0.507233	0.546591
616.301	62.297	0.801435	0.741632	0.714196	0.696872	0.736918	0.566269	0.729935	0.795805	0.600028	0.813668	0.67754	0.707678	0.588029	0.870499	0.703223	0.713708	0.727296	0.88055	1.04082	1.1309	0.796484	0.792127	0.933846	0.992234	0.901117	1.2508	0.757314	1.44014	1.00516	1.204	1.10734	1.52345	1.50839	0.867234	0.964301	0.8794	0.924797	0.885005	1.46398	0.742936	1.27583	1.40196	1.21453	1.28194	1.00713	1.51842	1.31685	0.887572
616.456	735.616	1.17368	1.45468	1.26197	1.38177	1.35416	1.72541	1.50923	1.34499	1.17053	1.62441	1.34763	1.36114	0.952793	1.10452	1.04696	1.41279	1.31707	1.28366	0.085831	0.0943458	0.0602511	0.0799857	0.0856852	0.100645	0.0785532	0.0260628	0.0478326	0.054599	0.035941	0.129639	0.0443967	0.0909688	0.101682	0.0347056	0.110699	0.118953	0.0957034	0.148706	0.10888	0.0945045	0.0781236	0.0683845	0.0749128	0.0191549	0.162871	0.109536	0.0313034	0.0992238
616.686	295.067	1.03727	0.970899	1.00583	0.946706	0.866909	1.07417	1.13501	1.12989	1.16131	0.884555	0.739475	0.938739	0.850974	1.08082	0.85104	1.05037	0.991406	1.07393	1.4291	1.58453	1.48472	1.27364	1.24697	1.79089	1.88273	1.62348	1.56154	1.40197	1.28187	1.26603	2.07584	1.60086	1.5772	1.51105	1.84005	1.79296	1.54472	1.38987	1.31303	1.4683	1.48993	1.85666	1.41403	1.39293	1.464	1.58476	1.4352	1.63216
617.216	678.767	3.32635	2.65645	3.05887	3.06325	3.31859	4.07376	3.22612	2.75679	3.14006	2.7705	3.04786	2.91152	2.09629	2.29944	2.61526	2.89131	2.84895	2.79074	0.239405	0.240214	0.226509	0.267883	0.227475	0.233701	0.276626	0.270807	0.186835	0.223505	0.286795	0.311536	0.136377	0.223821	0.220182	0.338459	0.217132	0.260799	0.319776	0.225038	0.181371	0.281358	0.179747	0.376699	0.199003	0.341437	0.375342	0.303273	0.242062	0.178996
618.219	735.839	23.6595	16.9705	21.939	23.7912	24.4063	31.8427	18.6265	22.1157	19.6979	25.4306	20.2939	22.7061	13.5788	18.4662	18.6208	24.2241	18.8457	17.3479	0.33573	0.370535	0.269312	0.493276	0.332125	0.448287	0.708978	0.339582	0.433202	0.319548	0.25101	0.473561	0.396211	0.269645	0.42365	0.44185	0.610239	0.708474	0.577846	0.393384	0.489708	0.558629	0.632062	0.772952	0.702756	0.543203	0.456801	0.750005	0.509262	0.741356
618.644	298.448	1.04124	1.05428	0.979095	0.951044	1.03288	1.19512	1.22301	0.985695	1.32641	1.00898	0.837824	0.923075	0.980226	1.20293	1.03788	1.1988	1.00514	1.15839	1.44856	1.74807	1.82328	1.47674	1.15813	1.82219	2.02575	1.64696	1.38753	1.58127	1.26047	1.56175	1.91282	1.38588	1.52672	1.71104	1.84624	1.64594	1.77651	1.33237	1.50877	1.87672	1.44255	1.92028	1.41242	1.38289	1.47083	1.7039	1.43886	1.61348
619.553	738.918	2.06366	1.95148	1.80575	1.94748	2.73587	3.13069	2.59232	1.76451	2.53096	2.66968	2.32804	2.09257	1.8722	1.65602	1.72098	1.96373	2.07959	2.12082	0.133462	0.0660617	0.0349801	0.0898848	0.116128	0.0895761	0.122712	0.0978424	0.113157	0.0962523	0.154422	0.0882475	0.105231	0.0673794	0.0508603	0.111731	0.0757301	0.12527	0.160895	0.0717153	0.0663076	0.186326	0.110965	0.239637	0.0973278	0.0370732	0.132941	0.135818	0.074702	0.0843281
620	678.557	15.0317	13.045	14.0747	14.0889	19.7078	18.248	16.4349	15.7548	15.1823	14.4519	13.8166	12.9473	10.747	9.52732	12.1881	14.87	13.7424	14.9242	0.14177	0.240783	0.231883	0.175153	0.296974	0.204182	0.233749	0.196237	0.36462	0.275294	0.200354	0.147336	0.170297	0.140121	0.16965	0.350609	0.574484	0.343399	0.373192	0.214571	0.226226	0.274654	0.363613	0.49746	0.428826	0.204711	0.286986	0.310287	0.35596	0.184744
620.216	73.512	0.100252	0.104784	0.100146	0.262886	0.337115	0.297709	0.164119	0.124918	0.156451	0.126137	0.12751	0.118217	0.235692	0.17568	0.162544	0.168887	0.121329	0.184427	0.169946	0.167602	0.30931	0.339764	0.344983	0.405146	0.287114	0.242868	0.29042	0.258502	0.374714	0.239299	0.21782	0.214777	0.272533	0.264725	0.325295	0.30005	0.205568	0.166209	0.138012	0.248685	0.203564	0.27895	0.217551	0.225931	0.180898	0.240426	0.154806	0.309894
620.373	604.906	7.19017	7.34843	5.83462	7.78948	13.5213	13.5109	8.54422	8.4108	7.85906	9.01918	11.345	9.30959	8.22778	6.53854	7.39465	10.1297	8.18712	7.55417	0.195162	0.0866301	0.173103	0.168161	0.155932	0.122614	0.215556	0.113907	0.258957	0.220929	0.166727	0.151636	0.166873	0.132572	0.147566	0.31566	0.296519	0.247259	0.201313	0.186865	0.123654	0.239385	0.243066	0.296259	0.215988	0.220707	0.260688	0.2392	0.179762	0.358623
620.512	679.61	3.35411	3.13366	3.19775	3.40849	4.49062	3.63816	3.69237	3.96374	3.44319	3.85614	3.10705	2.74807	2.52588	2.08035	3.03118	3.46535	3.19444	4.0135	0.139508	0.0920931	0.11148	0.146328	0.0700552	0.182526	0.172919	0.0735226	0.13787	0.10171	0.108456	0.149284	0.115213	0.121283	0.110224	0.087631	0.188142	0.16468	0.25715	0.189791	0.154555	0.258269	0.15605	0.197936	0.20991	0.145154	0.115633	0.36065	0.177178	0.154888
620.611	300.16	0.664909	0.710859	0.663729	0.587151	0.727993	0.825005	0.83487	0.688048	0.783099	0.777615	0.495421	0.584258	0.764323	0.743323	0.635135	0.909165	0.590314	0.660835	1.27975	1.08227	1.2347	1.21286	0.983865	1.1978	1.29145	1.15246	1.05436	1.13634	1.11069	0.888912	1.07218	1.01652	1.05841	0.939955	1.38	1.13783	1.15257	1.03535	1.01393	1.30727	0.970311	1.27019	0.973439	1.01851	1.03735	1.01256	1.10396	1.20374
620.721	679.038	1.26578	1.9354	1.95852	1.36091	2.70391	2.89495	2.44613	2.31033	2.51748	2.24113	2.33999	1.73195	1.9753	1.47189	1.35943	2.26382	1.9231	2.33644	0.0387815	0.128109	0.0480235	0.133077	0.0784191	0.0528813	0.116005	0.115815	0.087518	0.117785	0.133768	0.163524	0.139815	0.0769068	0.0794459	0.0723765	0.0804504	0.137127	0.102306	0.0982765	0.107733	0.184142	0.120766	0.181554	0.128655	0.0506334	0.167535	0.155125	0.118259	0.132102
621.179	604.217	1.03952	1.27972	1.00361	1.49112	2.00236	2.27813	1.5966	1.3889	1.6077	1.64476	1.57096	1.593	1.10377	1.13051	1.27555	1.62986	1.29598	1.28548	0.127828	0.0856052	0.13547	0.172178	0.162377	0.150021	0.182961	0.229878	0.135295	0.232448	0.193044	0.136542	0.185053	0.0994084	0.121524	0.207006	0.27085	0.0939859	0.20011	0.147788	0.119694	0.166934	0.115495	0.240003	0.136303	0.180207	0.148003	0.154918	0.186464	0.229039
621.98	738.606	7.40139	8.6342	6.45635	7.36117	9.81731	11.0293	9.77448	5.68559	8.82578	11.9551	10.2954	7.69634	6.29571	6.66742	7.27159	7.99878	9.90167	8.85667	0.233406	0.102108	0.233069	0.271959	0.259318	0.245701	0.23095	0.248084	0.464355	0.143107	0.2151	0.255782	0.172613	0.0994045	0.148805	0.304158	0.271608	0.174427	0.251833	0.233131	0.217973	0.341028	0.389626	0.21941	0.283208	0.2209	0.186162	0.364765	0.175291	0.3644
622.73	268.991	32.2438	30.5567	31.3379	29.1629	29.1953	31.5413	35.8636	33.7175	34.2367	31.9796	28.9896	24.332	33.2802	28.8686	28.1502	34.2983	30.5189	26.3129	56.9191	46.3231	55.0915	54.7538	44.7647	50.3734	42.3176	45.5472	55.5166	51.543	55.404	52.9677	52.6692	41.7576	44.1532	56.4677	58.8775	44.8531	53.9375	49.0092	44.4499	52.6116	46.3829	58.5102	45.1858	1.9484	52.8081	52.2058	41.466	55.848
622.776	679	38.8818	38.6338	39.6492	40.6722	49.5713	45.6701	50.955	46.2626	43.9117	42.6954	40.6943	33.6712	36.1713	27.825	34.2344	38.8259	34.052	44.0808	0.474875	0.698707	0.702766	0.582042	0.706086	0.787315	0.825549	0.894021	0.888387	0.832674	0.824117	1.04585	0.760859	0.598443	0.680986	0.979419	1.31768	0.992602	1.17272	0.875013	0.503728	1.15515	0.621461	1.17202	1.11077	0.997844	1.12996	1.33978	1.13173	1.27106
623.506	678.977	5.27875	5.87894	5.4131	5.83572	6.63853	5.74485	6.40102	5.86684	5.79752	5.90447	5.52098	4.34513	4.14218	3.92636	5.0553	4.71866	4.71121	6.32999	0.127058	0.119636	0.233069	0.141165	0.18501	0.205311	0.171274	0.168725	0.166148	0.167827	0.118756	0.152523	0.158823	0.122815	0.102244	0.114964	0.278663	0.191684	0.329611	0.158925	0.138466	0.24592	0.176857	0.275757	0.165396	0.275222	0.199769	0.190278	0.277122	0.21505
623.732	268.974	3.79912	3.88626	3.70052	3.39938	3.45489	3.50327	4.01974	4.05768	3.91428	3.80384	3.44613	2.88772	3.94148	3.3928	3.32552	3.88338	3.91259	3.05724	6.66345	5.01696	6.01298	6.78455	5.60818	5.91428	5.14449	5.45801	6.46922	5.9982	6.50588	6.32407	6.16355	4.88998	5.27227	7.02366	6.48615	4.98117	6.32951	5.86168	4.84955	6.12235	5.32895	6.5987	5.45331	4.63388	6.13437	6.19731	4.8129	6.16949
624.498	738.746	18.2862	22.5785	17.5596	18.2516	19.6372	24.6857	21.5276	15.1602	18.3984	29.9868	22.4079	18.4905	17.7366	19.1759	19.005	17.0519	24.4777	21.61	0.383151	0.269785	0.51892	0.389565	0.513139	0.453864	0.507087	0.382379	0.636089	0.462654	0.383147	0.492636	0.45615	0.406042	0.302056	0.659751	0.576259	0.406031	0.612334	0.382161	0.407597	0.858445	0.489615	0.561216	0.772249	0.499767	0.744031	0.549692	0.47024	0.642886
624.709	682.075	2.0063	1.83877	1.69999	2.07519	2.54129	2.47531	2.17521	1.97282	2.1599	2.56622	1.86341	2.10413	1.82587	2.04186	1.38864	2.53623	1.93944	2.06999	0.11178	0.0954551	0.161252	0.150302	0.151595	0.106356	0.114781	0.103851	0.171851	0.0931787	0.146556	0.145493	0.0837842	0.163032	0.0718381	0.0813815	0.254839	0.0772028	0.225714	0.126888	0.116617	0.114979	0.0642129	0.103843	0.12767	0.173547	0.0650067	0.164653	0.0939165	0.225756
624.721	276.871	1.56567	1.83705	1.66106	1.50307	1.70054	1.66932	2.00162	1.94041	1.95494	1.69669	1.62321	1.48384	2.09446	1.51108	1.62751	1.83861	1.72686	1.43364	3.18404	2.40571	3.19025	3.2937	2.57109	2.58024	2.58309	2.4757	3.01674	2.96054	3.06848	2.85771	3.06188	2.44682	2.75728	2.93547	3.25619	2.61138	3.11777	2.87292	2.81926	2.81471	2.73782	2.91832	2.41952	2.40695	3.01095	2.79323	2.3364	3.01005
624.903	249.946	1.57851	1.18652	1.12067	1.59659	1.05015	1.14162	1.15168	1.64307	1.12507	1.38785	1.12007	1.45528	0.999557	1.73553	1.95684	1.58997	1.22437	2.38937	1.79397	4.72846	1.30637	1.04224	1.72344	1.12496	2.58997	3.26901	1.89828	2.20157	1.8495	1.85583	1.73079	1.86145	1.9538	2.25585	1.80245	2.75114	2.11669	1.61827	2.9126	1.05169	1.91055	2.04106	1.19545	2.32066	1.75441	1.21228	2.50782	2.06843
624.912	216.063	0.564622	0.547851	0.432433	0.521797	0.433682	0.36501	0.530715	0.638648	0.354845	0.390381	0.287084	0.326671	0.808091	1.01549	0.927982	0.915375	0.439649	1.03253	0.690913	0.976592	1.0165	0.933983	0.761957	0.908398	0.92432	1.14623	0.797939	1.09927	1.09475	0.842566	1.16317	1.11865	1.25103	0.472761	0.993307	1.26852	0.975432	0.666795	0.765818	0.973597	0.786219	0.956534	0.592678	0.81251	0.614184	1.005	0.901661	1.05104
625.729	776.874	1.36739	1.16072	1.24456	1.46784	1.17037	1.42667	1.46461	1.44829	1.28138	1.91551	1.88925	1.77979	1.23265	1.33926	1.23237	1.1207	1.40859	1.12637	0.0469411	0.0667332	0.0856289	0.112677	0.0692239	0.05442	0.0732746	0.0461417	0.0557571	0.0391769	0.0952717	0.0925048	0.0419927	0.0145535	0.0225343	0.0487205	0.122221	0.0357373	0.138561	0.00554709	0.0224906	0.0541665	0.0812365	0.0650332	0.0928839	0.140835	0.0443853	0.105086	0.10517	0.0745677
625.77	610.293	3.38652	2.84381	2.52662	2.8337	4.05049	3.72842	3.13382	2.61329	2.87747	2.94214	2.8229	2.59504	3.39097	2.08268	2.01252	3.52705	2.46701	2.97092	0.136432	0.098592	0.11152	0.126761	0.11376	0.0178626	0.0295624	0.0523675	0.0933934	0.149422	0.106918	0.0980041	0.0679074	0.0426821	0.0264873	0.109857	0.150893	0.11719	0.209286	0.0674038	0.132149	0.147122	0.0462465	0.109983	0.0836949	0.121141	0.0667958	0.179162	0.120672	0.0983776
625.813	268.931	1.96848	1.76355	1.9667	1.53855	1.45447	1.60187	1.69856	1.9383	1.87811	1.67584	1.45024	1.48889	2.38424	1.8428	1.8721	1.73043	1.58384	1.60849	3.1341	4.16806	3.50944	3.38837	3.30771	2.94625	2.89853	3.24301	2.94432	3.77009	3.44315	3.09253	3.04297	2.81416	2.7084	3.2257	2.91952	2.61149	3.28575	3.40435	3.59238	3.88627	3.01754	3.61316	3.17225	3.35302	3.16426	2.96077	3.59255	3.50094
625.937	740.215	1.61444	1.9457	1.74049	1.94776	2.35265	1.82458	1.74121	1.48912	2.01858	2.11224	2.01964	2.01882	1.73305	1.42921	1.34765	2.16127	1.87174	1.82957	0.0469923	0.0911434	0.0338214	0.0559359	0.106081	0.0463874	0.0569302	0.0677521	0.0240916	0.117326	0.0484836	0.101349	0.0424643	0.10569	0.0367858	0.00381365	0.0823058	0.102676	0.181257	0.123174	0.0551369	0.0381558	0.0596008	0.149004	0.112301	0.0595642	0.0606704	0.0128899	0.126523	0.0476606
626.246	678.721	1.39101	1.68764	1.45587	1.60898	1.77486	1.36043	1.36138	1.73519	1.52639	1.42748	1.42451	1.36666	1.61289	1.20679	1.22243	1.39583	1.30531	1.55773	0.0374488	0.043537	0.0616697	0.0962229	0.0844255	0.110334	0.0563291	0.0407268	0.059477	0.0758544	0.122162	0.0350478	0.128392	0.0453468	0.046766	0.0692158	0.0869679	0.049136	0.0206332	0.0970629	0.0575316	0.0735611	0.0531728	0.0490611	0.113672	0.0480309	0.109445	0.0544487	0.0632094	0.220206
626.889	215.603	0.543893	0.529072	0.410551	0.431763	0.373859	0.312801	0.39606	0.464455	0.300262	0.330097	0.341505	0.373628	0.700987	0.87971	0.810772	0.675892	0.342258	0.773784	0.827181	1.11058	1.10227	0.967687	0.885204	0.881607	0.956223	1.2783	0.874613	1.36134	1.099	0.834935	0.986646	0.890747	0.999926	0.484213	0.648642	0.868281	1.08111	0.890669	0.960711	0.934107	0.855064	1.20585	0.927989	1.01681	0.803543	0.858268	1.02582	0.998913
627.258	683.978	17.8076	13.5085	12.3981	15.1271	17.2396	18.079	14.6331	12.7851	13.1579	19.1445	16.227	20.0536	13.5534	14.2561	11.316	19.3192	13.4707	14.8688	0.203107	0.314134	0.296449	0.461349	0.57119	0.42577	0.367531	0.32714	0.469428	0.362434	0.464258	0.674639	0.470509	0.397538	0.423172	0.307435	0.693815	0.596253	0.622119	0.480705	0.438852	0.478444	0.640524	0.626833	0.697821	0.727981	0.46956	0.547592	0.599098	0.561419
627.986	63.6535	0.0887971	0.0637272	0.0775921	0.0819378	0.0796624	0.0669524	0.0846908	0.0871938	0.0561252	0.0627846	0.0717316	0.0673986	0.0923706	0.0896424	0.0825208	0.0930509	0.0703203	0.0633882	0.123925	0.0906972	0.124539	0.121909	0.146183	0.126622	0.119154	0.10783	0.151249	0.18057	0.213633	0.175725	0.170731	0.120363	0.12688	0.157914	0.22468	0.190696	0.0827587	0.210157	0.0836559	0.140845	0.217846	0.124146	0.17248	0.180186	0.197904	0.139284	0.17923	0.179671
628.01	682.613	2.26268	1.91409	1.86697	2.08488	2.29012	2.11372	1.99518	1.45973	1.89692	2.43332	2.27949	2.49165	2.13906	2.08433	1.7898	2.3112	1.98453	2.1685	0.0349887	0.0745148	0.0548758	0.138521	0.123939	0.0893109	0.109979	0.0569419	0.0696018	0.0716803	0.0398188	0.135653	0.0911034	0.0550265	0.0887229	0.059058	0.133915	0.0608464	0.0530444	0.123647	0.0809245	0.112572	0.0893382	0.162239	0.11728	0.188043	0.0717293	0.139019	0.136492	0.131784
628.271	742.228	6.47508	7.03631	6.525	8.00125	9.37837	6.50908	7.22357	7.03268	8.04442	7.80409	9.42541	8.62888	5.88798	5.35055	4.97712	8.50563	6.50897	8.51484	0.17896	0.234659	0.150951	0.282848	0.336504	0.263976	0.321584	0.208593	0.247174	0.275804	0.485445	0.379036	0.203249	0.162872	0.224404	0.283839	0.199425	0.296094	0.360442	0.386474	0.202597	0.215564	0.394751	0.29336	0.344445	0.253761	0.451508	0.351658	0.273335	0.420096
629.174	610.214	13.3672	11.82	9.09664	12.2124	15.9128	11.8243	11.056	10.4014	9.78311	10.358	13.1246	10.0596	11.1501	7.64569	8.11029	13.8754	10.6564	13.3161	0.270814	0.206719	0.144715	0.209731	0.154475	0.144053	0.137789	0.360695	0.296983	0.290846	0.260269	0.287533	0.119404	0.195962	0.200064	0.292105	0.226599	0.193304	0.337502	0.346212	0.323737	0.278136	0.171683	0.31636	0.442218	0.514912	0.291246	0.3208	0.30216	0.377495
630.201	683.82	48.8664	35.2263	37.2144	41.8729	38.887	49.2451	40.5131	44.1564	32.5437	40.1399	43.6975	58.2271	31.9734	47.389	36.5915	44.2037	38.9522	49.2211	0.834655	0.96102	0.572506	0.886591	0.99774	0.736532	0.780891	0.885672	1.40341	1.01688	0.748447	1.07774	0.944101	0.830818	1.09186	1.07567	1.22713	1.08407	1.1154	1.19333	0.735506	0.887228	1.26983	1.29958	1.46101	1.50434	1.18818	1.0421	1.27466	1.22819
630.668	743.604	13.3328	22.2101	16.0467	20.9893	20.6398	15.9915	18.0074	15.4432	17.1646	15.4735	23.7068	22.3605	11.2454	13.1616	12.7835	17.2515	18.4025	23.102	0.402422	0.339986	0.392687	0.231946	0.425555	0.486064	0.36319	0.346499	0.741055	0.370128	0.358568	0.48322	0.369013	0.336499	0.44146	0.333955	0.392382	0.487434	0.467825	0.381705	0.338072	0.286408	0.597011	0.864372	0.596546	0.545484	0.470308	0.402988	0.473725	0.558347
630.748	742.036	13.4828	22.2243	16.106	20.9818	23.2557	16.4239	18.4069	18.4791	18.2217	17.1723	26.0768	22.9609	13.5488	13.4827	13.1372	17.2678	19.3441	23.3895	0.209959	0.288036	0.329347	0.223782	0.41383	0.424014	0.234032	0.213967	0.558231	0.120845	0.167944	0.312262	0.251072	0.198817	0.345367	0.309238	0.338724	0.374964	0.361019	0.193546	0.299726	0.338878	0.349991	0.684319	0.439267	0.384056	0.40512	0.408896	0.40956	0.316511
631.006	683.601	4.55456	3.34217	3.50295	4.41585	3.58303	4.58608	3.42162	4.48193	3.16567	4.07689	4.13952	5.00016	4.60585	4.96555	3.56407	4.19502	3.65347	4.44586	0.107034	0.100233	0.0704211	0.131635	0.164915	0.157753	0.151575	0.168781	0.189378	0.101211	0.171653	0.141743	0.189852	0.048312	0.102357	0.155182	0.278668	0.127732	0.188046	0.0912624	0.164375	0.139991	0.18621	0.133935	0.0580106	0.215986	0.0916178	0.143804	0.243163	0.158334
631.497	742.146	2.06382	2.70547	2.40958	3.16782	1.81555	2.46627	2.51954	2.78478	2.50469	2.29124	3.53017	3.11406	1.9121	2.21857	1.89724	2.59189	2.92847	3.04254	0.213433	0.106855	0.122427	0.077759	0.195327	0.0775042	0.0657255	0.174136	0.227182	0.0590325	0.167491	0.140509	0.107142	0.157966	0.200861	0.177417	0.0559981	0.147332	0.136237	0.341841	0.135494	0.114984	0.0948583	0.151653	0.237896	0.101495	0.256682	0.145592	0.183041	0.167014
631.831	687.955	2.43421	3.43913	2.83401	2.69314	2.61408	2.26157	2.09855	3.56161	2.18398	3.32359	3.34531	3.76047	2.54139	2.90648	3.19146	2.08461	3.06996	2.35003	0.0708737	0.0295264	0.0349801	0.0409026	0.087997	0.0511754	0.0741879	0.196182	0.065285	0.0603387	0.0420145	0.0979845	0.0899559	0.0619481	0.0511156	0.141521	0.098796	0.12579	0.0573166	0.0710805	0.101403	0.0907208	0.0693531	0.122915	0.0709407	0.205208	0.116224	0.130544	0.0765729	0.0972181
632.325	744.773	1.60789	1.8115	1.84388	1.53511	1.20692	1.32729	1.60129	2.02456	1.22998	2.13958	2.10443	1.72036	1.5671	1.29	0.950694	1.34414	2.12197	1.47366	0.0402545	0.0911667	0.0369918	0.0382711	0.0910746	0.0784847	0.0538912	0.0319353	0.0465608	0.031135	0.0517881	0.0283915	0.0609327	0.10663	0.0528137	0.0814235	0.033932	0.135857	0.0475787	0.0590075	0.0873179	0.0475565	0.0109197	0.0788725	0.0619533	0.0373115	0.0725442	0.0759864	0.0669892	0.0476314
632.65	298.309	1.10179	0.95227	1.13201	1.00735	0.701566	0.824007	0.845103	1.09518	0.90589	0.722491	0.788671	1.02411	0.815057	1.13659	1.16784	0.772224	1.01877	1.02153	1.3922	1.6253	1.22461	1.03718	1.21451	1.22524	1.389	1.90584	1.42081	1.46021	1.3487	1.50083	2.03973	1.52998	1.69623	1.476	1.44362	1.68821	1.47043	1.52899	1.48403	1.1219	1.59713	1.38016	1.34116	1.59018	1.31789	1.28345	1.5477	1.43603
633.728	683.736	1.94101	1.71612	1.44295	1.35343	1.19117	1.57229	1.31467	1.40435	1.07013	1.21494	1.69848	1.85783	1.11077	1.68032	1.62036	1.40747	1.72702	1.66707	0.0988673	0.151477	0.0566542	0.0260703	0.11875	0.0344753	0.0572074	0.13458	0.07347	0.0416016	0.0783792	0.122904	0.102595	0.0662409	0.106782	0.0444331	0.111867	0.0825414	0.0328493	0.0692262	0.154462	0.145261	0.0706476	0.10889	0.0628964	0.030976	0.0671886	0.126594	0.155072	0.0977882
634.229	73.6914	0.609438	0.599524	0.582106	0.911632	0.934105	0.929639	0.498283	0.567582	0.419801	0.414089	0.621255	0.540531	2.20382	1.81274	2.33621	0.622039	0.878836	1.00162	1.3751	0.975974	0.891194	3.33669	3.67406	3.34915	1.54826	1.74149	2.209	1.14678	1.24001	1.76545	1.5354	1.23244	1.75345	1.64189	1.34675	1.52238	1.29985	1.25653	1.26282	1.68611	1.86269	1.82094	2.01085	1.85897	2.17079	1.32013	1.59942	1.51504
634.56	745.468	6.31709	5.46089	6.87253	7.46029	7.53957	7.18273	4.88327	7.65322	6.7415	7.6998	9.68048	6.71687	5.72251	4.8456	4.55737	6.56645	6.60617	5.97842	0.347934	0.121714	0.15546	0.224888	0.191145	0.232848	0.240043	0.281583	0.351254	0.104654	0.205463	0.309231	0.197034	0.192137	0.182166	0.226714	0.245097	0.37551	0.242605	0.357303	0.247634	0.21957	0.37081	0.311244	0.272195	0.350593	0.332769	0.303218	0.38728	0.305094
634.575	615.116	2.60848	4.06361	3.30539	3.95642	3.71295	2.94126	2.60153	3.19408	2.98121	3.91022	3.80433	4.95406	2.88174	3.07018	3.49095	2.63434	4.35782	3.51554	0.197125	0.145025	0.11697	0.1374	0.137465	0.0822225	0.117297	0.131435	0.184745	0.0879159	0.0520893	0.171589	0.133802	0.153325	0.142437	0.220249	0.219656	0.185256	0.170129	0.177023	0.132939	0.165853	0.186178	0.255333	0.237163	0.179149	0.307403	0.150206	0.184536	0.138114
634.615	300.234	0.809618	0.814551	0.900367	0.869986	0.560027	0.577569	0.636216	0.788038	0.726668	0.642954	0.663797	0.767543	0.740361	0.888593	0.814076	0.611775	0.891731	0.870428	1.12909	1.38246	1.05596	0.834985	1.02224	1.04226	1.22654	1.53418	1.29358	1.18352	1.06276	1.33332	1.54783	1.44468	1.21436	1.40057	0.999173	1.37764	1.00063	1.01928	1.34261	0.888183	1.21516	1.16156	1.04248	1.36028	1.24186	1.12607	1.16573	1.11149
634.701	688.871	16.4012	18.1902	15.1576	16.8186	17.6506	14.6006	12.4641	15.9362	13.8929	16.7704	21.4976	18.823	11.5264	11.4354	15.0338	13.9317	17.417	13.1349	0.537746	0.285767	0.31665	0.360175	0.646663	0.322482	0.243751	0.339582	0.82179	0.321807	0.33318	0.347247	0.263121	0.375158	0.315209	0.388685	0.397072	0.501161	0.278559	0.566439	0.537884	0.374832	0.484991	0.481006	0.588808	0.459499	0.761967	0.274045	0.562752	0.387282
[truncated: 1,421 more rows]
[truncated: 20 more columns]
