# Supplementary material for: Metabolic consequences of interleukin-6 challenge in developing neurons and astroglia
Source: J Neuroinflammation. 2014 Nov 6;11:183. doi: 10.1186/s12974-014-0183-6 (PMC4233071; doi:10.1186/s12974-014-0183-6)
Supplement: Additional file 9: — Exometabolomic response of neurons and glia to IL-6 stimulation. Abbreviations: m/z, mass-to-charge ratio; RT, retention time; NIL6, neurons + IL-6; GIL6, glia + IL-6 stimulation; EIL6, empty chamber + IL-6 containing media; ALR, average Log2 ratio; P val, P value. [file 12974_2014_183_MOESM9_ESM.xls]

## Sheet: Table 1
A. Common secretory response of Astroglia and Neurons to IL-6 challenge
m/z	RT	Neuron	NIL6	ALR NIL6-N	p-val NIL6-N	p-val NIL6-EIL6	Glia	GIL6	ALR GIL6-G	p-val GIL6-G	p-val GIL6-EIL6
664.291	231.569	1.1588	0.535885	-0.622913	0.0295723	2.52804e-08	-0.557206	0.539003	1.09621	1.39034e-07	7.67172e-13
760.278	212.699	3.63486	2.95147	-0.683389	0.0417047	3.62506e-12	1.17094	2.81787	1.64694	0.0154552	0.00131572
748.234	108.538	-0.370507	-1.06456	-0.694051	0.0467579	8.01982e-06	-1.57632	-0.941058	0.635259	0.0291694	2.75603e-05
B. Secretory response of Astroglia to IL-6 challenge								C. Secretory response of Neurons to IL-6 challenge
m/z	RT	Glia	GIL6	ALR GIL6-G	p-val GIL6-G	p-val GIL6-EIL6		m/z	RT	Neuron	NIL6	ALR NIL6-N	p-val NIL6-N	p-val NIL6-EIL6
732.266	216.861	0.725242	2.29651	1.57127	0.0321563	0.00393401		166.071	70.2014	-0.078817	2.38776	2.46658	0.0392143	0.00158134
548.228	63.8893	-2.39381	-0.842878	1.55093	0.0188833	0.0395802		339.313	394.445	-3.87842	-1.77254	2.10588	0.0252414	0.00343287
768.237	124.014	-2.15026	-0.763739	1.38652	0.00465139	0.000999782		156.065	313.9	-0.719273	1.08606	1.80533	0.024538	0.000988702
264.241	64.6033	-2.37079	-1.22926	1.14152	0.000409513	1.34212e-05		257.125	314.698	-2.7222	-1.48455	1.23765	0.049604	0.00093841
762.291	213.92	-0.912531	0.219854	1.13238	0.00631572	0.000195993		810.658	623.886	-4.68716	-3.77725	0.909902	0.00741472	0.00362226
706.27	224.061	-0.0638715	0.984097	1.04797	0.00879057	7.44572e-05		598.064	67.9806	-2.27707	-1.51519	0.761885	0.0485542	0.000881938
735.288	218.809	-0.318662	0.668638	0.987299	0.00539184	6.78702e-06		355.299	404.874	-2.85585	-2.15932	0.696528	0.0400227	0.00266142
782.248	210.099	-0.0316642	0.898441	0.930105	0.0250418	0.00027925		468.953	99.5097	-0.794758	-0.162242	0.632515	0.0214838	0.00583349
665.298	231.326	-1.51985	-0.632122	0.887723	2.39694e-07	2.29178e-10		332.262	100.237	-0.189568	0.411584	0.601152	0.00266599	0.0158651
397.105	66.4974	0.302007	1.0962	0.794195	0.00575322	0.00297166		424.112	382.354	-1.29288	-1.93073	-0.637857	0.0133298	0.0434999
281.096	66.4273	2.17117	2.96079	0.789617	0.00116888	0.00958453		479.01	120.43	-0.528331	-1.23799	-0.709658	0.0232179	3.6109e-06
119.121	66.7754	5.58838	6.35093	0.762556	0.005204	0.000849664		217.065	121.748	0.737947	-0.00785577	-0.745803	0.0154045	0.000350369
433.097	65.491	-0.697505	0.057624	0.755129	0.0175258	0.0368385		459.048	122.418	-0.0486414	-0.845681	-0.79704	0.0277864	1.23796e-05
416.117	66.8509	4.86886	5.62274	0.753885	0.00184156	0.00101499		378.032	123.792	0.372489	-0.489919	-0.862408	0.0217387	0.00408726
787.285	209.225	-1.48608	-0.739807	0.746271	0.0190725	0.00566971		87.0716	99.3962	-0.866159	-1.74617	-0.88001	0.0356203	0.0357134
756.253	217.918	-0.721483	-0.00839888	0.713084	0.0162552	7.32609e-05		594.984	332.866	-2.08664	-2.96826	-0.881628	0.0458701	0.00838842
778.22	126.997	-2.27327	-1.58445	0.688819	0.000600485	0.000256143		465.094	193.163	-1.32894	-2.32008	-0.99114	0.0284938	0.0105056
133.098	67.2028	0.491409	1.17935	0.687938	0.00449663	0.00331879		373.025	60.7531	-0.973054	-1.98225	-1.0092	1.62565e-05	0.000953561
728.234	223.894	-1.45157	-0.766489	0.685082	0.0110431	3.36202e-05		573.013	333.128	-0.763515	-1.97408	-1.21056	0.0310604	0.000791483
746.289	214.61	-1.49896	-0.815448	0.68351	0.000807763	1.35814e-06		338.065	124.344	0.37925	-0.944286	-1.32354	0.0375594	0.000276589
851.032	66.9411	-2.0686	-1.39311	0.675492	0.0175132	0.00114786		497.013	122.463	2.20485	0.662879	-1.54197	0.0230119	2.0534e-05
295.085	66.8696	0.259846	0.905676	0.64583	0.00177324	0.001631		536.98	122.162	3.5311	1.94287	-1.58823	0.017625	1.19276e-05
769.235	113.243	-1.3455	-0.699945	0.645557	0.0406452	1.74348e-06		552.945	122.968	1.51133	-0.16349	-1.67482	0.016992	3.37036e-06
91.0943	66.6164	0.948463	1.57134	0.622879	0.00765804	0.0014613		515.013	122.003	4.28917	2.54923	-1.73994	0.0246769	3.59889e-05
107.121	67.1429	0.0011179	0.595994	0.594876	0.0035279	6.20456e-05
479.064	242.237	3.06317	2.46563	-0.597536	0.000963271	8.16334e-08		Legend:
1668.78	242.226	-1.37969	-1.9903	-0.610606	0.00739186	1.69525e-05		m/z - mass-to-charge ratio
1429.85	242.075	-0.273495	-0.904793	-0.631298	0.00548539	8.48925e-07		RT - Retention time
1310.89	242.217	-0.469903	-1.10643	-0.636524	0.00763874	5.87995e-06		NIL6 - Neurons + IL-6
1190.91	242.415	0.192646	-0.461844	-0.65449	0.00136128	1.58221e-06		GIL6 - Glia + IL-6 stimulation
311.207	100.106	-0.00955556	-0.677628	-0.668072	0.00352987	0.0245859		EIL6 - Empty chamber + IL-6 containing media
715.019	241.901	2.13481	1.4479	-0.686907	0.00208943	1.19299e-06		ALR - Average Log2 ratio
1050.82	123.07	-5.12756	-5.82886	-0.701303	0.0312349	0.00223312		p-val - p-value
375.037	78.9759	-0.291732	-1.0102	-0.71847	7.19208e-10	1.90976e-06
1508.83	242.209	-1.2105	-1.93624	-0.725741	0.00919016	2.61229e-06
181.098	101.535	-0.905312	-1.64494	-0.739626	0.0227285	3.16239e-06
299.128	66.4392	-1.07173	-1.81213	-0.740394	0.000928887	0.00183736
209.11	79.6273	0.384314	-0.440411	-0.824724	2.85871e-07	0.000644506
267.119	97.7315	1.93291	0.823557	-1.10936	1.41126e-05	2.10202e-07
412.033	79.3932	-1.01478	-2.13036	-1.11558	7.65234e-06	0.0333944
249.12	83.8651	1.43869	0.265189	-1.1735	8.25979e-07	5.11741e-06
399.162	65.3399	0.565046	-0.883269	-1.44832	0.00471089	0.00101363
